# Supplementary material for: Centriolar satellites are required for efficient ciliogenesis and ciliary content regulation
Source: EMBO Rep. 2019 Apr 25;20(6):e47723. doi: 10.15252/embr.201947723 (PMC6549029; doi:10.15252/embr.201947723)
Supplement: Supplementary file 3 — Dataset EV1 [file EMBR-20-e47723-s003.xlsx]

## Sheet: Sheet1
Gene Symbol	Gene Name	Function	Regulation	Fold Change
Pkrd1	protein kinase D1	angiogenesis, apoptosis, differentiation	DR	Infinite
Tsnax	translin-associated factor X	differentiation, spermatogenesis	DR	Infinite
B4galt4	UDP-Gal:betaGlcNAc beta 1,4-galactosyltransferase, polypeptide 4	protein glycosylation	DR	15.2
Fstl1	follistatin-like 1	response to starvation	DR	12.7
Fat4	FAT atypical cadherin 4	cell adhesion	DR	10.2
Mlf1	myeloid leukemia factor 1	cell cycle, differentiation	DR	9.4
Dmd	dystrophin, muscular dystrophy	muscle cell cellular homeostasis	DR	6.1
Pcm1	pericentriolar material 1	cilium biogenesis	DR	4.3
Gxylt2	glucoside xylosyltransferase 2	O-glycan processing	DR	3.7

## Sheet: Sheet2
Differentially regulated genes in IMCD3 PCM1 KO cells compared to control cells (>1.5-fold, adj.P-value < 0.05)
