# Supplementary material for: Centriolar satellites are required for efficient ciliogenesis and ciliary content regulation
Source: EMBO Rep. 2019 Apr 25;20(6):e47723. doi: 10.15252/embr.201947723 (PMC6549029; doi:10.15252/embr.201947723)
Supplement: Supplementary file 4 — Dataset EV2 [file EMBR-20-e47723-s004.xlsx]

## Sheet: Full_dataset_V1
	gene_name	protein_id	description	found.in.ms.runs	found.in.reps	max.qupm	average.top3	signal_sum_KO_rep1	signal_sum_KO_rep2	signal_sum_KO_rep3	signal_sum_WT_rep1	signal_sum_WT_rep2	signal_sum_WT_rep3	WT_rep1.ctrl.ratio	KO_rep1.ctrl.ratio	WT_rep2.ctrl.ratio	KO_rep2.ctrl.ratio	WT_rep3.ctrl.ratio	KO_rep3.ctrl.ratio	batchcl_raw_signal_sum_KO_rep1	batchcl_raw_signal_sum_KO_rep2	batchcl_raw_signal_sum_KO_rep3	batchcl_raw_signal_sum_WT_rep1	batchcl_raw_signal_sum_WT_rep2	batchcl_raw_signal_sum_WT_rep3	norm_batchcl_raw_signal_sum_KO_rep1	norm_batchcl_raw_signal_sum_KO_rep2	norm_batchcl_raw_signal_sum_KO_rep3	norm_batchcl_raw_signal_sum_WT_rep1	norm_batchcl_raw_signal_sum_WT_rep2	norm_batchcl_raw_signal_sum_WT_rep3	ctrl.ratio_KO_rep1	ctrl.ratio_KO_rep2	ctrl.ratio_KO_rep3	ctrl.ratio_WT_rep1	ctrl.ratio_WT_rep2	ctrl.ratio_WT_rep3
1	TM9SF4	Q8BH24	Transmembrane 9 superfamily member 4 OS=Mus musculus GN=Tm9sf4 PE=1 SV=1	1	3	13	7.90865	924068000	777300000	920349000	1052740000	991820000	1021480000	1	0.869986	1	0.820638	1	0.999352	8.83886e+08	8.35185e+08	8.95501e+08	1.00696e+09	1.06568e+09	9.93902e+08	8.79956e+08	8.54635e+08	9.43114e+08	1.01146e+09	1.04143e+09	9.43726e+08	0.869986	0.820638	0.999352	1	1	1
2	FLVCR1	B2RXV4	Feline leukemia virus subgroup C receptor-related protein 1 OS=Mus musculus GN=Flvcr1 PE=2 SV=1	1	3	2	6.22977	22595800	24701600	20786200	22515200	24615300	21850800	1	0.994676	1	1.05079	1	1.05512	2.28414e+07	2.28405e+07	2.22382e+07	2.27599e+07	2.27607e+07	2.33772e+07	2.27398e+07	2.33724e+07	2.34206e+07	2.28615e+07	2.22427e+07	2.2197e+07	0.994676	1.05079	1.05512	1	1	1
3	CENPF	E9Q3P4	Protein Cenpf OS=Mus musculus GN=Cenpf PE=1 SV=1	1	3	56	7.40639	3622120000	3881620000	2384170000	3199890000	3626680000	2582600000	1	1.12191	1	1.12073	1	1.02394	3.36705e+09	3.27407e+09	3.04072e+09	2.97455e+09	3.05903e+09	3.29379e+09	3.35208e+09	3.35031e+09	3.20239e+09	2.98784e+09	2.98941e+09	3.1275e+09	1.12191	1.12073	1.02394	1	1	1
4	HIST1H1D	P43277|Q149Z9	Histone H1.3 OS=Mus musculus GN=Hist1h1d PE=1 SV=2|Histone H1.3 OS=Mus musculus GN=Hist1h1d PE=1 SV=1	1	3	3	9.19761	1387710000	1029570000	748079000	1280140000	920907000	647269000	1	1.07441	1	1.17067	1	1.28191	1.00638e+09	1.02203e+09	1.03914e+09	9.28373e+08	9.14162e+08	8.99108e+08	1.00191e+09	1.04583e+09	1.09439e+09	9.32519e+08	8.93358e+08	8.53718e+08	1.07441	1.17067	1.28191	1	1	1
5	BET1L	O35153	BET1-like protein OS=Mus musculus GN=Bet1l PE=1 SV=1	1	3	2	7.08032	118448000	99025500	103761000	142655000	125196000	109007000	1	0.822944	1	0.828233	1	1.05578	1.05211e+08	1.02688e+08	1.1265e+08	1.26713e+08	1.29826e+08	1.18345e+08	1.04743e+08	1.05079e+08	1.18639e+08	1.27278e+08	1.26871e+08	1.12371e+08	0.822944	0.828233	1.05578	1	1	1
6	MAGED1	Q9QYH6	Melanoma-associated antigen D1 OS=Mus musculus GN=Maged1 PE=1 SV=1	1	3	4	7.3375	77262800	198695000	28514300	108408000	204939000	78789000	1	0.706381	1	1.01522	1	0.401414	8.07576e+07	9.41911e+07	5.75476e+07	1.13312e+08	9.7151e+07	1.59012e+08	8.03985e+07	9.63846e+07	6.06073e+07	1.13818e+08	9.49401e+07	1.50984e+08	0.706381	1.01522	0.401414	1	1	1
7	GALNT3	P70419	Polypeptide N-acetylgalactosaminyltransferase 3 OS=Mus musculus GN=Galnt3 PE=1 SV=3	1	3	4	6.78047	68955000	70322400	60315400	135773000	136844000	128748000	1	0.503364	1	0.538101	1	0.519617	6.71461e+07	6.75427e+07	6.44894e+07	1.32211e+08	1.31435e+08	1.37658e+08	6.68476e+07	6.91157e+07	6.79182e+07	1.32802e+08	1.28444e+08	1.30708e+08	0.503364	0.538101	0.519617	1	1	1
8	EMC7	Q14C26|Q9EP72	ER membrane protein complex subunit 7 OS=Mus musculus GN=Emc7 PE=1 SV=1|ER membrane protein complex subunit 7 OS=Mus musculus GN=Emc7 PE=1 SV=1	1	3	4	7.43313	368800000	355002000	374448000	392782000	409344000	411556000	1	0.930613	1	0.908109	1	1.00916	3.72821e+08	3.58304e+08	3.66996e+08	3.97064e+08	4.13151e+08	4.03366e+08	3.71163e+08	3.66648e+08	3.86509e+08	3.98837e+08	4.03749e+08	3.83002e+08	0.930613	0.908109	1.00916	1	1	1
9	RAI14	Q9EP71	Ankycorbin OS=Mus musculus GN=Rai14 PE=1 SV=1	1	3	43	7.86006	4365110000	3746760000	2923100000	5391390000	4631370000	3500680000	1	0.802461	1	0.847115	1	0.926162	3.61124e+09	3.6098e+09	3.66737e+09	4.46028e+09	4.46207e+09	4.39202e+09	3.59519e+09	3.69386e+09	3.86236e+09	4.4802e+09	4.36052e+09	4.17029e+09	0.802461	0.847115	0.926162	1	1	1
10	HCCS	P53702	Cytochrome c-type heme lyase OS=Mus musculus GN=Hccs PE=1 SV=2	1	3	8	8.06033	842650000	738084000	708429000	798745000	831494000	782133000	1	1.04561	1	0.929485	1	1.00464	8.03315e+08	7.36868e+08	7.44345e+08	7.61459e+08	8.30124e+08	8.21785e+08	7.99743e+08	7.54028e+08	7.8392e+08	7.6486e+08	8.11232e+08	7.80298e+08	1.04561	0.929485	1.00464	1	1	1
11	MAPK12	O08911	Mitogen-activated protein kinase 12 OS=Mus musculus GN=Mapk12 PE=1 SV=1	1	3	5	7.11873	471347000	410782000	406366000	382542000	326699000	306654000	1	1.22121	1	1.31662	1	1.46982	4.21912e+08	4.26209e+08	4.37548e+08	3.42421e+08	3.38968e+08	3.30184e+08	4.20036e+08	4.36135e+08	4.60811e+08	3.4395e+08	3.31254e+08	3.13515e+08	1.22121	1.31662	1.46982	1	1	1
12	GALNT1	O08912	Polypeptide N-acetylgalactosaminyltransferase 1 OS=Mus musculus GN=Galnt1 PE=1 SV=1	1	3	6	7.29454	505823000	560137000	359448000	551302000	647926000	626110000	1	0.909366	1	0.905242	1	0.636768	5.09981e+08	4.95032e+08	4.03405e+08	5.55833e+08	5.72618e+08	7.02678e+08	5.07713e+08	5.06561e+08	4.24854e+08	5.58316e+08	5.59586e+08	6.67204e+08	0.909366	0.905242	0.636768	1	1	1
13	AIP	O08915	AH receptor-interacting protein OS=Mus musculus GN=Aip PE=1 SV=1	1	3	12	8.07869	1466520000	1495580000	932807000	2119470000	2082790000	1552680000	1	0.685789	1	0.7519	1	0.666355	1.29173e+09	1.3159e+09	1.20364e+09	1.86685e+09	1.83256e+09	2.00348e+09	1.28598e+09	1.34654e+09	1.26763e+09	1.87519e+09	1.79086e+09	1.90234e+09	0.685789	0.7519	0.666355	1	1	1
14	FAAH	O08914	Fatty-acid amide hydrolase 1 OS=Mus musculus GN=Faah PE=1 SV=1	1	3	4	6.80897	277723000	262047000	215329000	279174000	260862000	248361000	1	0.985976	1	1.05188	1	0.961645	2.5563e+08	2.56879e+08	2.38646e+08	2.56966e+08	2.55717e+08	2.75254e+08	2.54494e+08	2.62861e+08	2.51334e+08	2.58113e+08	2.49897e+08	2.61358e+08	0.985976	1.05188	0.961645	1	1	1
15	COMT	O88587|O88587-2	Catechol O-methyltransferase OS=Mus musculus GN=Comt PE=1 SV=2|Isoform Soluble of Catechol O-methyltransferase OS=Mus musculus GN=Comt	1	3	9	8.37477	1164370000	1028540000	977741000	1178210000	1074380000	1104420000	1	0.979485	1	1.00244	1	0.98194	1.07922e+09	1.0622e+09	1.02146e+09	1.09205e+09	1.10954e+09	1.1538e+09	1.07442e+09	1.08694e+09	1.07577e+09	1.09692e+09	1.08429e+09	1.09555e+09	0.979485	1.00244	0.98194	1	1	1
16	NELFB	A0A0X1KG62	Negative elongation factor B OS=Mus musculus GN=Nelfb PE=1 SV=1	1	3	13	7.7058	1309100000	1110720000	1066680000	1568780000	1430180000	1323020000	1	0.827066	1	0.813223	1	0.894259	1.17822e+09	1.13666e+09	1.15813e+09	1.41194e+09	1.46357e+09	1.43644e+09	1.17298e+09	1.16313e+09	1.2197e+09	1.41825e+09	1.43027e+09	1.36392e+09	0.827066	0.813223	0.894259	1	1	1
17	PTPMT1	Q66GT5	Phosphatidylglycerophosphatase and protein-tyrosine phosphatase 1 OS=Mus musculus GN=Ptpmt1 PE=1 SV=1	1	3	2	6.99713	101203000	107621000	86048100	153182000	165414000	147714000	1	0.65481	1	0.681272	1	0.646123	1.00192e+08	9.94263e+07	9.40803e+07	1.51651e+08	1.52819e+08	1.61502e+08	9.97462e+07	1.01742e+08	9.90824e+07	1.52329e+08	1.49341e+08	1.53349e+08	0.65481	0.681272	0.646123	1	1	1
18	ARSB	A0A0R4J138|P50429	Arylsulfatase B OS=Mus musculus GN=Arsb PE=1 SV=1|Arylsulfatase B OS=Mus musculus GN=Arsb PE=1 SV=3	1	3	4	7.16227	167955000	154865000	156107000	130174000	117632000	139472000	1	1.27879	1	1.37855	1	1.24145	1.62812e+08	1.64462e+08	1.51642e+08	1.26188e+08	1.24921e+08	1.35483e+08	1.62088e+08	1.68292e+08	1.59704e+08	1.26751e+08	1.22078e+08	1.28643e+08	1.27879	1.37855	1.24145	1	1	1
19	STS	P50427	Steryl-sulfatase OS=Mus musculus GN=Sts PE=1 SV=1	1	3	5	6.98364	247961000	238037000	191770000	175615000	233183000	181140000	1	1.39943	1	1.06892	1	1.17425	2.48652e+08	2.11424e+08	2.1531e+08	1.76104e+08	2.07113e+08	2.03375e+08	2.47546e+08	2.16348e+08	2.26757e+08	1.76891e+08	2.02399e+08	1.93108e+08	1.39943	1.06892	1.17425	1	1	1
20	SF3B6	P59708	Splicing factor 3B subunit 6 OS=Mus musculus GN=Sf3b6 PE=1 SV=1	1	3	7	7.90455	1143440000	1123830000	954412000	1203670000	1242020000	1063310000	1	0.941533	1	0.947475	1	0.99557	1.08937e+09	1.06319e+09	1.05892e+09	1.14676e+09	1.175e+09	1.17974e+09	1.08453e+09	1.08795e+09	1.11522e+09	1.15188e+09	1.14826e+09	1.12018e+09	0.941533	0.947475	0.99557	1	1	1
21	FBXL18	E9PYR1|F8VQK6	Protein Fbxl18 OS=Mus musculus GN=Fbxl18 PE=1 SV=1|Protein Fbxl18 OS=Mus musculus GN=Fbxl18 PE=1 SV=1	1	3	4	6.90657	253812000	227697000	204667000	273839000	279766000	270453000	1	0.918642	1	0.852233	1	0.839366	2.40838e+08	2.25682e+08	2.17618e+08	2.59841e+08	2.77291e+08	2.87567e+08	2.39767e+08	2.30938e+08	2.29188e+08	2.61002e+08	2.7098e+08	2.73049e+08	0.918642	0.852233	0.839366	1	1	1
22	PACS2	E9Q7E9|Q3V3Q7	Phosphofurin acidic cluster sorting protein 2 OS=Mus musculus GN=Pacs2 PE=1 SV=1|Phosphofurin acidic cluster sorting protein 2 OS=Mus musculus GN=Pacs2 PE=1 SV=2	1	3	4	6.93236	232939000	186393000	189914000	157469000	156800000	145106000	1	1.46614	1	1.24474	1	1.45167	2.13845e+08	1.91698e+08	2.01146e+08	1.44561e+08	1.61263e+08	1.53688e+08	2.12894e+08	1.96162e+08	2.11841e+08	1.45207e+08	1.57593e+08	1.45929e+08	1.46614	1.24474	1.45167	1	1	1
23	CCNDBP1	A0A0R4J177|Q3TVC7|Q3TVC7-3	Cyclin-D1-binding protein 1 OS=Mus musculus GN=Ccndbp1 PE=1 SV=1|Cyclin-D1-binding protein 1 OS=Mus musculus GN=Ccndbp1 PE=1 SV=1|Isoform 3 of Cyclin-D1-binding protein 1 OS=Mus musculus GN=Ccndbp1	1	3	2	6.67908	38725400	58796700	33502700	37044200	86149200	63031800	1	1.03611	1	0.714657	1	0.589543	5.0968e+07	4.11823e+07	3.63429e+07	4.87553e+07	6.03405e+07	6.83754e+07	5.07414e+07	4.21414e+07	3.82752e+07	4.89731e+07	5.89673e+07	6.49235e+07	1.03611	0.714657	0.589543	1	1	1
24	CCDC130	Q9D516	Coiled-coil domain-containing protein 130 OS=Mus musculus GN=Ccdc130 PE=2 SV=1	1	3	3	6.11975	57025000	62401900	44109400	65943200	70789000	48201900	1	0.857087	1	0.923056	1	1.01499	5.32656e+07	5.37793e+07	5.47939e+07	6.15958e+07	6.10075e+07	5.98778e+07	5.30288e+07	5.50317e+07	5.77072e+07	6.18709e+07	5.96191e+07	5.68549e+07	0.857087	0.923056	1.01499	1	1	1
25	AGPAT3	Q9D517	1-acyl-sn-glycerol-3-phosphate acyltransferase gamma OS=Mus musculus GN=Agpat3 PE=1 SV=2	1	3	7	7.14413	412462000	319906000	467999000	366790000	351714000	413666000	1	1.11454	1	0.95242	1	1.25485	4.09073e+08	3.67904e+08	4.10313e+08	3.63777e+08	4.04484e+08	3.62677e+08	4.07255e+08	3.76472e+08	4.32129e+08	3.65401e+08	3.95279e+08	3.44368e+08	1.11454	0.95242	1.25485	1	1	1
26	MRPL38	Q8K2M0	39S ribosomal protein L38, mitochondrial OS=Mus musculus GN=Mrpl38 PE=1 SV=2	1	3	10	7.72732	1040320000	937286000	795325000	1007940000	1013440000	876525000	1	1.02297	1	0.968434	1	1.00641	9.56011e+08	9.04969e+08	8.96369e+08	9.26255e+08	9.78498e+08	9.87886e+08	9.51761e+08	9.26044e+08	9.44028e+08	9.30392e+08	9.56229e+08	9.38013e+08	1.02297	0.968434	1.00641	1	1	1
27	CD47	Q61735|Q61735-2	Leukocyte surface antigen CD47 OS=Mus musculus GN=Cd47 PE=1 SV=2|Isoform 2 of Leukocyte surface antigen CD47 OS=Mus musculus GN=Cd47	1	3	2	7.72986	636185000	495736000	664234000	652151000	493197000	571825000	1	0.966863	1	1.05251	1	1.28841	5.74005e+08	5.82657e+08	6.26364e+08	5.8841e+08	5.79673e+08	5.39223e+08	5.71453e+08	5.96226e+08	6.59667e+08	5.91038e+08	5.6648e+08	5.12001e+08	0.966863	1.05251	1.28841	1	1	1
28	EML3	Q8VC03	Echinoderm microtubule-associated protein-like 3 OS=Mus musculus GN=Eml3 PE=1 SV=1	1	3	10	6.95629	523012000	451445000	463016000	668818000	643250000	632025000	1	0.775056	1	0.734888	1	0.812564	4.9218e+08	4.66267e+08	4.7638e+08	6.29391e+08	6.6437e+08	6.50267e+08	4.89992e+08	4.77126e+08	5.01708e+08	6.32202e+08	6.4925e+08	6.17439e+08	0.775056	0.734888	0.812564	1	1	1
29	FTO	Q8BGW1	Alpha-ketoglutarate-dependent dioxygenase FTO OS=Mus musculus GN=Fto PE=1 SV=1	1	3	20	7.71374	1682530000	1620030000	1287610000	1462660000	1622520000	1454950000	1	1.14012	1	1.04551	1	0.981594	1.62549e+09	1.5144e+09	1.42575e+09	1.41308e+09	1.51673e+09	1.61104e+09	1.61827e+09	1.54967e+09	1.50155e+09	1.41939e+09	1.48221e+09	1.52971e+09	1.14012	1.04551	0.981594	1	1	1
30	NABP1	Q8BGW5	SOSS complex subunit B2 OS=Mus musculus GN=Nabp1 PE=2 SV=1	1	3	2	6.57183	70354500	67896000	58396600	119325000	101351000	73761700	1	0.584373	1	0.701475	1	0.878117	6.08975e+07	6.49123e+07	7.05663e+07	1.03285e+08	9.68971e+07	8.91334e+07	6.06267e+07	6.6424e+07	7.43182e+07	1.03747e+08	9.46919e+07	8.46336e+07	0.584373	0.701475	0.878117	1	1	1
31	SURF2	P09926|Q4VAF7	Surfeit locus protein 2 OS=Mus musculus GN=Surf2 PE=1 SV=1|Surfeit gene 2 OS=Mus musculus GN=Surf2 PE=1 SV=1	1	3	4	7.52188	340467000	327376000	296456000	372587000	381999000	308616000	1	0.905685	1	0.897388	1	1.06546	3.21654e+08	3.115e+08	3.29789e+08	3.51999e+08	3.63474e+08	3.43316e+08	3.20224e+08	3.18754e+08	3.47323e+08	3.53571e+08	3.55202e+08	3.25984e+08	0.905685	0.897388	1.06546	1	1	1
32	RPL37A	P61514|Q4VAF2	60S ribosomal protein L37a OS=Mus musculus GN=Rpl37a PE=1 SV=2|60S ribosomal protein L37a OS=Mus musculus GN=Rpl37a PE=1 SV=1	1	3	7	8.32886	1101430000	876428000	738437000	1170650000	1176150000	929333000	1	0.932523	1	0.780278	1	0.881328	9.55226e+08	8.50096e+08	8.77834e+08	1.01526e+09	1.14081e+09	1.10477e+09	9.50979e+08	8.69893e+08	9.24507e+08	1.01979e+09	1.11485e+09	1.04899e+09	0.932523	0.780278	0.881328	1	1	1
33	LZTR1	E9PUQ1|Q9CQ33|Q9CQ33-2	Leucine-zipper-like transcriptional regulator 1 OS=Mus musculus GN=Lztr1 PE=1 SV=1|Leucine-zipper-like transcriptional regulator 1 OS=Mus musculus GN=Lztr1 PE=1 SV=2|Isoform 2 of Leucine-zipper-like transcriptional regulator 1 OS=Mus musculus GN=Lztr1	1	3	5	6.84759	225198000	364059000	174729000	205617000	337404000	293173000	1	1.08551	1	1.12984	1	0.661054	2.69458e+08	2.67454e+08	1.98774e+08	2.46029e+08	2.47872e+08	3.33517e+08	2.6826e+08	2.73683e+08	2.09342e+08	2.47128e+08	2.42231e+08	3.1668e+08	1.08551	1.12984	0.661054	1	1	1
34	NAV1	Q8CH77|Q8CH77-2	Neuron navigator 1 OS=Mus musculus GN=Nav1 PE=1 SV=2|Isoform 2 of Neuron navigator 1 OS=Mus musculus GN=Nav1	1	3	11	6.91666	392800000	579355000	225725000	498190000	629175000	406563000	1	0.781459	1	0.964204	1	0.615811	3.84049e+08	4.15035e+08	3.22273e+08	4.87091e+08	4.50725e+08	5.8046e+08	3.82341e+08	4.24701e+08	3.39408e+08	4.89266e+08	4.40467e+08	5.51156e+08	0.781459	0.964204	0.615811	1	1	1
35	TRIM11	Q99PQ2|Q99PQ2-2	E3 ubiquitin-protein ligase TRIM11 OS=Mus musculus GN=Trim11 PE=1 SV=1|Isoform 2 of E3 ubiquitin-protein ligase TRIM11 OS=Mus musculus GN=Trim11	1	3	5	6.68133	117176000	110659000	96494200	109081000	113933000	105190000	1	1.06468	1	1.01703	1	1.01747	1.12502e+08	1.06976e+08	1.03963e+08	1.0473e+08	1.10141e+08	1.13332e+08	1.12002e+08	1.09467e+08	1.09491e+08	1.05198e+08	1.07634e+08	1.07611e+08	1.06468	1.01703	1.01747	1	1	1
36	EIF3I	Q9QZD9	Eukaryotic translation initiation factor 3 subunit I OS=Mus musculus GN=Eif3i PE=1 SV=1	1	3	15	8.68817	3080520000	2797480000	2588870000	3159500000	3204730000	2862540000	1	0.966352	1	0.914053	1	1.00312	2.90367e+09	2.74746e+09	2.79655e+09	2.97811e+09	3.14743e+09	3.09218e+09	2.89076e+09	2.81144e+09	2.94524e+09	2.99141e+09	3.0758e+09	2.93607e+09	0.966352	0.914053	1.00312	1	1	1
37	SLC25A10	Q9QZD8	Mitochondrial dicarboxylate carrier OS=Mus musculus GN=Slc25a10 PE=1 SV=2	1	3	9	8.04977	1579430000	1224470000	1375810000	998702000	981607000	1042480000	1	1.56745	1	1.30619	1	1.46382	1.48573e+09	1.31951e+09	1.35723e+09	9.39455e+08	1.0578e+09	1.0284e+09	1.47913e+09	1.35024e+09	1.42939e+09	9.4365e+08	1.03372e+09	9.76483e+08	1.56745	1.30619	1.46382	1	1	1
38	PLK1	Q07832|Q3TPZ2	Serine/threonine-protein kinase PLK1 OS=Mus musculus GN=Plk1 PE=1 SV=2|Serine/threonine-protein kinase PLK OS=Mus musculus GN=Plk1 PE=1 SV=1	1	3	18	7.47614	954229000	1884980000	702264000	806901000	1817240000	1463640000	1	1.17209	1	1.08615	1	0.532184	1.28412e+09	1.20264e+09	8.17939e+08	1.08585e+09	1.15942e+09	1.70473e+09	1.27841e+09	1.23065e+09	8.61427e+08	1.0907e+09	1.13303e+09	1.61866e+09	1.17209	1.08615	0.532184	1	1	1
39	CHD2	E9PZM4	Chromodomain-helicase-DNA-binding protein 2 OS=Mus musculus GN=Chd2 PE=1 SV=1	1	3	15	7.08469	1029880000	726628000	861618000	815515000	748236000	804505000	1	1.25165	1	1.01688	1	1.1879	9.27711e+08	8.13527e+08	8.54336e+08	7.34612e+08	8.3772e+08	7.97705e+08	9.23587e+08	8.32473e+08	8.99759e+08	7.37893e+08	8.18655e+08	7.57434e+08	1.25165	1.01688	1.1879	1	1	1
40	SCAF11	E9PZM7	Protein Scaf11 OS=Mus musculus GN=Scaf11 PE=1 SV=1	1	3	22	7.58867	1513530000	1578560000	928102000	1401580000	1335390000	939492000	1	1.07029	1	1.2378	1	1.09572	1.30371e+09	1.36402e+09	1.24694e+09	1.20728e+09	1.1539e+09	1.26224e+09	1.29791e+09	1.39579e+09	1.31324e+09	1.21267e+09	1.12764e+09	1.19852e+09	1.07029	1.2378	1.09572	1	1	1
41	ASL	Q91YI0	Argininosuccinate lyase OS=Mus musculus GN=Asl PE=1 SV=1	1	3	19	8.13664	3487800000	3073770000	3309680000	2857140000	2676490000	2598000000	1	1.2099	1	1.20255	1	1.413	3.2961e+09	3.19701e+09	3.36716e+09	2.70011e+09	2.7838e+09	2.64312e+09	3.28145e+09	3.27146e+09	3.54619e+09	2.71216e+09	2.72045e+09	2.50969e+09	1.2099	1.20255	1.413	1	1	1
42	ENTPD5	Q3TQC7|Q9WUZ9	Ectonucleoside triphosphate diphosphohydrolase 5 OS=Mus musculus GN=Entpd5 PE=1 SV=1|Ectonucleoside triphosphate diphosphohydrolase 5 OS=Mus musculus GN=Entpd5 PE=1 SV=1	1	3	8	7.74751	1121570000	733327000	1087650000	1124840000	776029000	980270000	1	0.988246	1	0.989499	1	1.23066	9.55042e+08	9.29746e+08	1.00746e+09	9.57826e+08	9.83886e+08	9.07994e+08	9.50796e+08	9.51398e+08	1.06102e+09	9.62104e+08	9.61495e+08	8.62154e+08	0.988246	0.989499	1.23066	1	1	1
43	RAB10	P61027|Q4FJL0	Ras-related protein Rab-10 OS=Mus musculus GN=Rab10 PE=1 SV=1|RAB10, member RAS oncogene family OS=Mus musculus GN=Rab10 PE=1 SV=1	1	3	9	8.63079	1292340000	1129750000	1233950000	1186210000	1185250000	1123920000	1	1.0798	1	0.998087	1	1.21775	1.24261e+09	1.16229e+09	1.24741e+09	1.14056e+09	1.21939e+09	1.13618e+09	1.23709e+09	1.18935e+09	1.31373e+09	1.14566e+09	1.19163e+09	1.07882e+09	1.0798	0.998087	1.21775	1	1	1
44	ZNF512	Q69Z99	Zinc finger protein 512 OS=Mus musculus GN=Znf512 PE=2 SV=2	1	3	14	7.38862	1213250000	1100680000	932952000	1067320000	1048100000	886727000	1	1.12664	1	1.09965	1	1.16698	1.10447e+09	1.06159e+09	1.06258e+09	9.71625e+08	1.01087e+09	1.00993e+09	1.09956e+09	1.08631e+09	1.11907e+09	9.75964e+08	9.87869e+08	9.58945e+08	1.12664	1.09965	1.16698	1	1	1
45	TRIM2	E9QKC6|Q3UHH4|Q9ESN6	Tripartite motif-containing protein 2 OS=Mus musculus GN=Trim2 PE=1 SV=1|Tripartite motif-containing protein 2 OS=Mus musculus GN=Trim2 PE=1 SV=1|Tripartite motif-containing protein 2 OS=Mus musculus GN=Trim2 PE=1 SV=1	1	3	5	6.61074	199893000	224043000	162083000	167881000	197903000	198898000	1	1.18012	1	1.18543	1	0.903863	2.07997e+08	2.02814e+08	1.72073e+08	1.74687e+08	1.79151e+08	2.11157e+08	2.07072e+08	2.07537e+08	1.81222e+08	1.75467e+08	1.75074e+08	2.00497e+08	1.18012	1.18543	0.903863	1	1	1
46	CFAP20	Q8BTU1	Cilia- and flagella-associated protein 20 OS=Mus musculus GN=Cfap20 PE=1 SV=1	1	3	6	7.5464	179945000	167390000	132374000	193742000	185291000	146997000	1	0.920546	1	0.945956	1	0.998826	1.60128e+08	1.57924e+08	1.57673e+08	1.72406e+08	1.74812e+08	1.75091e+08	1.59416e+08	1.61601e+08	1.66056e+08	1.73176e+08	1.70834e+08	1.66251e+08	0.920546	0.945956	0.998826	1	1	1
47	ATAD1	Q9D5T0	ATPase family AAA domain-containing protein 1 OS=Mus musculus GN=Atad1 PE=1 SV=1	1	3	6	7.72211	351550000	337246000	281253000	442397000	493078000	426491000	1	0.787598	1	0.716188	1	0.731447	3.40433e+08	3.15835e+08	3.10126e+08	4.28408e+08	4.61774e+08	4.70274e+08	3.3892e+08	3.2319e+08	3.26615e+08	4.30321e+08	4.51265e+08	4.46533e+08	0.787598	0.716188	0.731447	1	1	1
48	RRP12	Q3UJA1|Q6P5B0	RRP12-like protein OS=Mus musculus GN=Rrp12 PE=1 SV=1|RRP12-like protein OS=Mus musculus GN=Rrp12 PE=1 SV=1	1	3	42	8.03563	3358930000	3292060000	2955100000	3921970000	4579810000	3637310000	1	0.848841	1	0.75269	1	0.90113	3.32081e+09	3.04233e+09	3.23438e+09	3.87746e+09	4.23239e+09	3.98107e+09	3.30604e+09	3.11317e+09	3.40635e+09	3.89477e+09	4.13607e+09	3.78009e+09	0.848841	0.75269	0.90113	1	1	1
49	FXR2	Q6P5B5	Fragile X mental retardation syndrome-related protein 2 OS=Mus musculus GN=Fxr2 PE=1 SV=1	1	3	22	8.17045	2325220000	2045720000	1680590000	2305010000	2125440000	1673120000	1	0.999818	1	1.00784	1	1.11412	2.01666e+09	1.96986e+09	2.01235e+09	1.99913e+09	2.04662e+09	2.00341e+09	2.00769e+09	2.01573e+09	2.11935e+09	2.00806e+09	2.00005e+09	1.90227e+09	0.999818	1.00784	1.11412	1	1	1
50	DTL	Q3TLR7|Q3TLR7-2	Denticleless protein homolog OS=Mus musculus GN=Dtl PE=1 SV=2|Isoform 2 of Denticleless protein homolog OS=Mus musculus GN=Dtl	1	3	8	7.14485	509457000	503691000	413095000	475858000	642245000	555252000	1	1.06111	1	0.82122	1	0.825193	5.29639e+08	4.53311e+08	4.41514e+08	4.94709e+08	5.78007e+08	5.93451e+08	5.27284e+08	4.63868e+08	4.64989e+08	4.96918e+08	5.64853e+08	5.63491e+08	1.06111	0.82122	0.825193	1	1	1
51	SAMM50	Q8BGH2	Sorting and assembly machinery component 50 homolog OS=Mus musculus GN=Samm50 PE=1 SV=1	1	3	18	7.96606	2602610000	2365800000	2444380000	2372500000	2309160000	2273480000	1	1.08726	1	1.0728	1	1.19254	2.50564e+09	2.42147e+09	2.4806e+09	2.28411e+09	2.3635e+09	2.30717e+09	2.4945e+09	2.47787e+09	2.61249e+09	2.29431e+09	2.30971e+09	2.19069e+09	1.08726	1.0728	1.19254	1	1	1
52	ING3	D3YUP8|D3YX13|Q8VEK6	Inhibitor of growth protein OS=Mus musculus GN=Ing3 PE=1 SV=1|Inhibitor of growth protein 3 (Fragment) OS=Mus musculus GN=Ing3 PE=1 SV=1|Inhibitor of growth protein 3 OS=Mus musculus GN=Ing3 PE=1 SV=2	1	3	3	6.28347	100155000	117140000	74733700	107080000	123196000	87354800	1	0.92703	1	0.995645	1	0.948911	9.6879e+07	9.76792e+07	9.26537e+07	1.03578e+08	1.02729e+08	1.08301e+08	9.64483e+07	9.99539e+07	9.75799e+07	1.0404e+08	1.00391e+08	1.02834e+08	0.92703	0.995645	0.948911	1	1	1
53	GM28062|HNRNPU	G3XA10|Q8VEK3	Heterogeneous nuclear ribonucleoprotein U, isoform CRA_b OS=Mus musculus GN=Gm28062 PE=4 SV=1|Heterogeneous nuclear ribonucleoprotein U OS=Mus musculus GN=Hnrnpu PE=1 SV=1	1	3	39	9.39258	13491000000	12001800000	9638790000	14363900000	13939000000	10760100000	1	0.930897	1	0.901593	1	0.993578	1.1862e+10	1.13574e+10	1.15844e+10	1.26295e+10	1.31906e+10	1.29321e+10	1.18093e+10	1.16219e+10	1.22004e+10	1.26859e+10	1.28904e+10	1.22792e+10	0.930897	0.901593	0.993578	1	1	1
54	TMEM30A	D3YVV1|Q8VEK0	Cell cycle control protein 50A OS=Mus musculus GN=Tmem30a PE=1 SV=1|Cell cycle control protein 50A OS=Mus musculus GN=Tmem30a PE=1 SV=1	1	3	8	7.62642	437437000	406184000	370741000	403197000	386493000	412953000	1	1.0753	1	1.10047	1	0.995785	4.19029e+08	4.12416e+08	3.8118e+08	3.8623e+08	3.92423e+08	4.2458e+08	4.17166e+08	4.2202e+08	4.01446e+08	3.87955e+08	3.83492e+08	4.03146e+08	1.0753	1.10047	0.995785	1	1	1
55	STIM2	A5CVE4|I1E4X8|P83093	MCG1293 OS=Mus musculus GN=Stim2 PE=1 SV=1|Stromal interaction molecule 2 OS=Mus musculus GN=Stim2 PE=1 SV=1|Stromal interaction molecule 2 OS=Mus musculus GN=Stim2 PE=1 SV=2	1	3	9	7.19915	367301000	369208000	279056000	337931000	382075000	330288000	1	1.07727	1	1.01186	1	0.937118	3.57059e+08	3.36669e+08	3.14805e+08	3.28508e+08	3.48402e+08	3.726e+08	3.55471e+08	3.4451e+08	3.31543e+08	3.29975e+08	3.40473e+08	3.5379e+08	1.07727	1.01186	0.937118	1	1	1
56	CRYBG3	Q80W49-2	Isoform 2 of Beta/gamma crystallin domain-containing protein 3 OS=Mus musculus GN=Crybg3	1	3	5	6.74619	272737000	222644000	211257000	275309000	234820000	221277000	1	0.981868	1	0.992823	1	1.05894	2.37267e+08	2.32121e+08	2.32924e+08	2.39505e+08	2.44815e+08	2.43971e+08	2.36213e+08	2.37527e+08	2.45308e+08	2.40575e+08	2.39244e+08	2.31655e+08	0.981868	0.992823	1.05894	1	1	1
57	USO1	Q9Z1Z0	General vesicular transport factor p115 OS=Mus musculus GN=Uso1 PE=1 SV=2	1	3	33	8.18714	4821020000	3824690000	4135130000	4401110000	4221820000	3577900000	1	1.08569	1	0.94862	1	1.28191	4.33785e+09	3.94488e+09	4.4557e+09	3.96002e+09	4.35449e+09	3.85527e+09	4.31856e+09	4.03675e+09	4.69261e+09	3.97771e+09	4.25539e+09	3.66064e+09	1.08569	0.94862	1.28191	1	1	1
58	EXOC6	Q3U9D6	Exocyst complex component 6 OS=Mus musculus GN=Exoc6 PE=1 SV=1	1	3	5	6.57341	112522000	103861000	101243000	109512000	109655000	101337000	1	1.01837	1	0.99179	1	1.10813	1.07714e+08	1.03418e+08	1.06215e+08	1.04833e+08	1.09188e+08	1.06313e+08	1.07235e+08	1.05827e+08	1.11862e+08	1.05301e+08	1.06703e+08	1.00946e+08	1.01837	0.99179	1.10813	1	1	1
59	STRAP	B2RUC7|Q9Z1Z2	Serine-threonine kinase receptor-associated protein OS=Mus musculus GN=Strap PE=1 SV=1|Serine-threonine kinase receptor-associated protein OS=Mus musculus GN=Strap PE=1 SV=2	1	3	14	8.52474	3183420000	3097710000	2843280000	3632790000	3474210000	3373670000	1	0.868527	1	0.933642	1	0.934787	3.04896e+09	3.07552e+09	2.99009e+09	3.47935e+09	3.44932e+09	3.54786e+09	3.03541e+09	3.14714e+09	3.14907e+09	3.49489e+09	3.37082e+09	3.36875e+09	0.868527	0.933642	0.934787	1	1	1
60	FRMD6	Q8C0V9	FERM domain-containing protein 6 OS=Mus musculus GN=Frmd6 PE=1 SV=2	1	3	5	6.70286	237327000	245958000	230054000	198814000	250475000	250029000	1	1.18312	1	1.02823	1	1.02055	2.56443e+08	2.32588e+08	2.25144e+08	2.14827e+08	2.3686e+08	2.44692e+08	2.55302e+08	2.38005e+08	2.37114e+08	2.15787e+08	2.31469e+08	2.32339e+08	1.18312	1.02823	1.02055	1	1	1
61	ADAMTS5	Q9R001	A disintegrin and metalloproteinase with thrombospondin motifs 5 OS=Mus musculus GN=Adamts5 PE=2 SV=2	1	3	11	6.8934	280985000	266913000	253501000	551928000	617751000	620763000	1	0.50458	1	0.452431	1	0.452949	2.84561e+08	2.62152e+08	2.54861e+08	5.58953e+08	6.06733e+08	6.24092e+08	2.83296e+08	2.68257e+08	2.68411e+08	5.61449e+08	5.92925e+08	5.92585e+08	0.50458	0.452431	0.452949	1	1	1
62	ARID2	E9Q7E2	Protein Arid2 OS=Mus musculus GN=Arid2 PE=1 SV=1	1	3	11	7.27469	1011420000	924143000	804862000	941353000	869485000	824492000	1	1.0649	1	1.11294	1	1.08276	9.2581e+08	9.20812e+08	8.82469e+08	8.61673e+08	8.66351e+08	9.03992e+08	9.21694e+08	9.42255e+08	9.29389e+08	8.65522e+08	8.46634e+08	8.58355e+08	1.0649	1.11294	1.08276	1	1	1
63	NUMBL	O08919	Numb-like protein OS=Mus musculus GN=Numbl PE=1 SV=3	1	3	2	6.81421	207817000	165021000	155826000	160821000	152206000	157335000	1	1.28076	1	1.13528	1	1.09853	1.88182e+08	1.72371e+08	1.64747e+08	1.45627e+08	1.58985e+08	1.66342e+08	1.87346e+08	1.76385e+08	1.73506e+08	1.46277e+08	1.55367e+08	1.57945e+08	1.28076	1.13528	1.09853	1	1	1
64	EIF2B5	Q8CHW4	Translation initiation factor eIF-2B subunit epsilon OS=Mus musculus GN=Eif2b5 PE=1 SV=1	1	3	10	8.07516	1126490000	1091940000	972335000	868478000	904955000	772764000	1	1.28558	1	1.26348	1	1.39561	1.07981e+09	1.04147e+09	1.06352e+09	8.32488e+08	8.63131e+08	8.45236e+08	1.07501e+09	1.06573e+09	1.12007e+09	8.36206e+08	8.43488e+08	8.02565e+08	1.28558	1.26348	1.39561	1	1	1
65	MED7	Q9CZB6	Mediator of RNA polymerase II transcription subunit 7 OS=Mus musculus GN=Med7 PE=1 SV=2	1	3	4	6.99772	334328000	317839000	282764000	302158000	308943000	279265000	1	1.09665	1	1.07727	1	1.12306	3.19368e+08	3.07955e+08	3.0551e+08	2.88638e+08	2.99335e+08	3.0173e+08	3.17948e+08	3.15126e+08	3.21754e+08	2.89927e+08	2.92523e+08	2.86497e+08	1.09665	1.07727	1.12306	1	1	1
66	KSR1	Q61097|Q61097-2	Kinase suppressor of Ras 1 OS=Mus musculus GN=Ksr1 PE=1 SV=1|Isoform 2 of Kinase suppressor of Ras 1 OS=Mus musculus GN=Ksr1	1	3	2	6.53426	115417000	122939000	83824100	83400400	95932800	81784600	1	1.37161	1	1.34189	1	1.13682	1.12825e+08	1.08572e+08	9.70967e+07	8.15277e+07	8.47217e+07	9.47343e+07	1.12324e+08	1.111e+08	1.02259e+08	8.18918e+07	8.27936e+07	8.99517e+07	1.37161	1.34189	1.13682	1	1	1
67	NKRF	Q8BY02	NF-kappa-B-repressing factor OS=Mus musculus GN=Nkrf PE=2 SV=3	1	3	15	7.29489	1098780000	1050190000	830287000	1234930000	1321060000	1057050000	1	0.881857	1	0.832417	1	0.871221	1.0256e+09	9.69432e+08	9.63631e+08	1.15268e+09	1.21947e+09	1.22681e+09	1.02104e+09	9.92008e+08	1.01487e+09	1.15783e+09	1.19172e+09	1.16488e+09	0.881857	0.832417	0.871221	1	1	1
68	NSMCE2	Q91VT1	E3 SUMO-protein ligase NSE2 OS=Mus musculus GN=Nsmce2 PE=2 SV=1	1	3	8	7.70404	753199000	779531000	666351000	614345000	646106000	578251000	1	1.21514	1	1.26336	1	1.27815	7.40961e+08	7.3504e+08	7.18356e+08	6.04363e+08	6.0923e+08	6.2338e+08	7.37666e+08	7.52158e+08	7.5655e+08	6.07062e+08	5.95366e+08	5.9191e+08	1.21514	1.26336	1.27815	1	1	1
69	CBR4	Q91VT4	Carbonyl reductase family member 4 OS=Mus musculus GN=Cbr4 PE=1 SV=2	1	3	6	7.47342	324713000	280441000	231980000	410985000	429745000	401083000	1	0.783075	1	0.683324	1	0.641522	3.00617e+08	2.73207e+08	2.57208e+08	3.80487e+08	4.1866e+08	4.44702e+08	2.99281e+08	2.7957e+08	2.70884e+08	3.82187e+08	4.09132e+08	4.22251e+08	0.783075	0.683324	0.641522	1	1	1
70	TANC1	E9QAF9|Q0VGY8	Protein TANC1 OS=Mus musculus GN=Tanc1 PE=1 SV=1|Protein TANC1 OS=Mus musculus GN=Tanc1 PE=1 SV=2	1	3	26	7.58311	1334210000	1269150000	974530000	1781260000	1683020000	1498150000	1	0.74238	1	0.789622	1	0.721499	1.20846e+09	1.21254e+09	1.12617e+09	1.61338e+09	1.60795e+09	1.73127e+09	1.20309e+09	1.24078e+09	1.18605e+09	1.62058e+09	1.57135e+09	1.64387e+09	0.74238	0.789622	0.721499	1	1	1
71	PSME4	Q5SSW2	Proteasome activator complex subunit 4 OS=Mus musculus GN=Psme4 PE=1 SV=1	1	3	23	7.57583	1858850000	1638690000	1590190000	1982930000	1869210000	1893580000	1	0.929109	1	0.917983	1	0.931453	1.74264e+09	1.68523e+09	1.64939e+09	1.85897e+09	1.9223e+09	1.96407e+09	1.73489e+09	1.72448e+09	1.73708e+09	1.86727e+09	1.87855e+09	1.86492e+09	0.929109	0.917983	0.931453	1	1	1
72	GNPDA2	Q9CRC9|Q9CRC9-2	Glucosamine-6-phosphate isomerase 2 OS=Mus musculus GN=Gnpda2 PE=1 SV=1|Isoform 2 of Glucosamine-6-phosphate isomerase 2 OS=Mus musculus GN=Gnpda2	1	3	4	7.32248	543640000	487170000	526846000	471799000	426318000	409215000	1	1.14205	1	1.19658	1	1.428	5.09875e+08	5.07761e+08	5.38955e+08	4.42496e+08	4.44337e+08	4.1862e+08	5.07608e+08	5.19586e+08	5.6761e+08	4.44472e+08	4.34225e+08	3.97487e+08	1.14205	1.19658	1.428	1	1	1
73	PDCD2L	F6SGV3|Q8C5N5	Programmed cell death protein 2-like (Fragment) OS=Mus musculus GN=Pdcd2l PE=1 SV=1|Programmed cell death protein 2-like OS=Mus musculus GN=Pdcd2l PE=1 SV=1	1	3	6	7.25535	482809000	469915000	324064000	347639000	364904000	305864000	1	1.3765	1	1.34846	1	1.17516	4.43813e+08	4.27363e+08	3.8764e+08	3.19561e+08	3.31861e+08	3.65869e+08	4.4184e+08	4.37316e+08	4.0825e+08	3.20988e+08	3.24309e+08	3.47398e+08	1.3765	1.34846	1.17516	1	1	1
74	SLC25A24	Q8BMD8	Calcium-binding mitochondrial carrier protein SCaMC-1 OS=Mus musculus GN=Slc25a24 PE=1 SV=1	1	3	19	8.65967	4504590000	3747900000	4306850000	3174480000	3045530000	2968880000	1	1.40641	1	1.28861	1	1.60902	4.2584e+09	3.96568e+09	4.30565e+09	3.00099e+09	3.2225e+09	2.96805e+09	4.23947e+09	4.05803e+09	4.53457e+09	3.01439e+09	3.14916e+09	2.81821e+09	1.40641	1.28861	1.60902	1	1	1
75	OPA1	P58281-2	Isoform 2 of Dynamin-like 120 kDa protein, mitochondrial OS=Mus musculus GN=Opa1	1	3	34	7.86986	2798640000	2483880000	2492560000	2606890000	2705230000	2523510000	1	1.06403	1	0.96144	1	1.09556	2.69311e+09	2.49061e+09	2.58323e+09	2.50859e+09	2.71256e+09	2.6153e+09	2.68114e+09	2.54861e+09	2.72057e+09	2.5198e+09	2.65083e+09	2.48327e+09	1.06403	0.96144	1.09556	1	1	1
76	Q6PD19	Q6PD19	UPF0668 protein C10orf76 homolog OS=Mus musculus PE=1 SV=2	1	3	6	7.153	485137000	361628000	447891000	475555000	464875000	434985000	1	1.0111	1	0.814557	1	1.14207	4.47421e+08	3.90704e+08	4.49504e+08	4.38584e+08	5.02252e+08	4.36552e+08	4.45432e+08	3.99803e+08	4.73404e+08	4.40543e+08	4.90822e+08	4.14513e+08	1.0111	0.814557	1.14207	1	1	1
77	IP6K1	Q6PD10	Inositol hexakisphosphate kinase 1 OS=Mus musculus GN=Ip6k1 PE=2 SV=1	1	3	3	6.7048	177820000	201763000	132900000	132329000	168732000	140117000	1	1.33185	1	1.2521	1	1.05203	1.81877e+08	1.71568e+08	1.52803e+08	1.35348e+08	1.43481e+08	1.61101e+08	1.81068e+08	1.75564e+08	1.60927e+08	1.35953e+08	1.40215e+08	1.52968e+08	1.33185	1.2521	1.05203	1	1	1
78	NOL10	Q3TUB5|Q5RJG1	Nucleolar protein 10 OS=Mus musculus GN=Nol10 PE=1 SV=1|Nucleolar protein 10 OS=Mus musculus GN=Nol10 PE=2 SV=1	1	3	17	7.90643	1194040000	1225900000	1088360000	1188620000	1307010000	1029480000	1	0.995647	1	0.982137	1	1.1726	1.17135e+09	1.13184e+09	1.20164e+09	1.16603e+09	1.20673e+09	1.13663e+09	1.16614e+09	1.1582e+09	1.26553e+09	1.17124e+09	1.17927e+09	1.07925e+09	0.995647	0.982137	1.1726	1	1	1
79	CLCN6	A2A7F6|O35454	Chloride channel protein OS=Mus musculus GN=Clcn6 PE=1 SV=1|Chloride transport protein 6 OS=Mus musculus GN=Clcn6 PE=1 SV=1	1	3	2	6.28896	44952700	39734200	45860400	63175900	52550200	47066900	1	0.705235	1	0.791746	1	1.08073	4.07977e+07	4.2056e+07	4.77413e+07	5.73365e+07	5.56209e+07	4.89973e+07	4.06163e+07	4.30354e+07	5.02796e+07	5.75925e+07	5.43551e+07	4.65237e+07	0.705235	0.791746	1.08073	1	1	1
80	LRWD1	Q8BUI3	Leucine-rich repeat and WD repeat-containing protein 1 OS=Mus musculus GN=LRWD1 PE=2 SV=1	1	3	13	7.52245	873184000	911323000	822362000	839516000	1059730000	838995000	1	1.03088	1	0.900478	1	1.08717	9.05057e+08	8.22955e+08	8.78596e+08	8.7016e+08	9.56971e+08	8.96367e+08	9.01033e+08	8.4212e+08	9.2531e+08	8.74046e+08	9.35192e+08	8.51114e+08	1.03088	0.900478	1.08717	1	1	1
81	PODXL	Q791G4|Q9R0M4	Podocalyxin OS=Mus musculus GN=Podxl PE=1 SV=1|Podocalyxin OS=Mus musculus GN=Podxl PE=1 SV=2	1	3	6	7.20016	369288000	407823000	339011000	282885000	243206000	258242000	1	1.29385	1	1.75587	1	1.45607	3.55485e+08	4.02895e+08	3.56482e+08	2.72312e+08	2.40267e+08	2.7155e+08	3.53904e+08	4.12278e+08	3.75435e+08	2.73528e+08	2.34799e+08	2.57841e+08	1.29385	1.75587	1.45607	1	1	1
82	RAB9|RAB9A	A2AFP5|Q0PD48|Q9R0M6	Ras-related protein Rab-9A (Fragment) OS=Mus musculus GN=Rab9 PE=1 SV=1|MCG116026, isoform CRA_a OS=Mus musculus GN=Rab9 PE=1 SV=1|Ras-related protein Rab-9A OS=Mus musculus GN=Rab9a PE=1 SV=1	1	3	5	7.46401	263243000	222962000	198322000	252063000	249505000	256131000	1	1.03509	1	0.935723	1	0.858824	2.44489e+08	2.26157e+08	2.10518e+08	2.34105e+08	2.53081e+08	2.71882e+08	2.43402e+08	2.31424e+08	2.21711e+08	2.35151e+08	2.47321e+08	2.58156e+08	1.03509	0.935723	0.858824	1	1	1
83	FLNC	D3YW87|D3Z576|Q8VHX6|Q8VHX6-2	Filamin-C OS=Mus musculus GN=Flnc PE=1 SV=2|Filamin-C OS=Mus musculus GN=Flnc PE=1 SV=2|Filamin-C OS=Mus musculus GN=Flnc PE=1 SV=3|Isoform 2 of Filamin-C OS=Mus musculus GN=Flnc	1	3	123	8.7183	18100200000	16803700000	16854500000	21813500000	20586700000	19805200000	1	0.822409	1	0.854701	1	0.943914	1.72172e+10	1.70762e+10	1.74362e+10	2.07493e+10	2.09206e+10	2.04887e+10	1.71406e+10	1.74739e+10	1.83632e+10	2.0842e+10	2.04445e+10	1.94543e+10	0.822409	0.854701	0.943914	1	1	1
84	NSD1	E9QAE4|O88491	Histone-lysine N-methyltransferase, H3 lysine-36 and H4 lysine-20-specific OS=Mus musculus GN=Nsd1 PE=1 SV=1|Histone-lysine N-methyltransferase, H3 lysine-36 and H4 lysine-20 specific OS=Mus musculus GN=Nsd1 PE=1 SV=1	1	3	2	6.13062	33123000	41103400	23833800	30985600	43609000	34902700	1	1.0595	1	0.986955	1	0.757408	3.50981e+07	3.29572e+07	2.80522e+07	3.28333e+07	3.49662e+07	4.10802e+07	3.49421e+07	3.37247e+07	2.95437e+07	3.29799e+07	3.41704e+07	3.90063e+07	1.0595	0.986955	0.757408	1	1	1
85	USP25	P57080	Ubiquitin carboxyl-terminal hydrolase 25 OS=Mus musculus GN=Usp25 PE=1 SV=2	1	3	5	6.95769	244871000	202750000	172594000	323446000	301760000	287349000	1	0.750352	1	0.70355	1	0.666211	2.16954e+08	2.04385e+08	1.93245e+08	2.86571e+08	3.04193e+08	3.2173e+08	2.15989e+08	2.09145e+08	2.03519e+08	2.8785e+08	2.97271e+08	3.05488e+08	0.750352	0.70355	0.666211	1	1	1
86	YTHDF3	Q8BYK6|Q8BYK6-3	YTH domain-containing family protein 3 OS=Mus musculus GN=Ythdf3 PE=1 SV=2|Isoform 3 of YTH domain-containing family protein 3 OS=Mus musculus GN=Ythdf3	1	3	11	7.90781	1251870000	1211680000	605024000	1331430000	1310490000	702049000	1	0.931903	1	0.968166	1	0.955874	9.88766e+08	9.80506e+08	9.4662e+08	1.05161e+09	1.06046e+09	1.09843e+09	9.8437e+08	1.00334e+09	9.96951e+08	1.0563e+09	1.03633e+09	1.04297e+09	0.931903	0.968166	0.955874	1	1	1
87	ADSSL1	J3QN31|P28650|P28650-2	Adenylosuccinate synthetase isozyme 1 OS=Mus musculus GN=Adssl1 PE=1 SV=1|Adenylosuccinate synthetase isozyme 1 OS=Mus musculus GN=Adssl1 PE=1 SV=2|Isoform 2 of Adenylosuccinate synthetase isozyme 1 OS=Mus musculus GN=Adssl1	1	3	3	7.05143	98777200	86631900	95611100	94418500	76463600	73987500	1	1.03688	1	1.18637	1	1.43333	8.91016e+07	9.2725e+07	9.90286e+07	8.51698e+07	8.18416e+07	7.66321e+07	8.87054e+07	9.48844e+07	1.04294e+08	8.55502e+07	7.9979e+07	7.27634e+07	1.03688	1.18637	1.43333	1	1	1
88	NFATC2IP	O09130	NFATC2-interacting protein OS=Mus musculus GN=Nfatc2ip PE=1 SV=1	1	3	2	6.09099	33792900	35258400	25089900	36066200	35063600	29276100	1	0.928656	1	1.05294	1	0.950564	3.11319e+07	3.22512e+07	2.97739e+07	3.32262e+07	3.2073e+07	3.47416e+07	3.09935e+07	3.30023e+07	3.13569e+07	3.33746e+07	3.13431e+07	3.29877e+07	0.928656	1.05294	0.950564	1	1	1
89	GSTO1	O09131	Glutathione S-transferase omega-1 OS=Mus musculus GN=Gsto1 PE=1 SV=2	1	3	16	8.57737	2901240000	3241740000	3023450000	4721320000	4361170000	4873190000	1	0.609046	1	0.778343	1	0.688153	2.95223e+09	3.24697e+09	2.96644e+09	4.80431e+09	4.36821e+09	4.7813e+09	2.93911e+09	3.32259e+09	3.12416e+09	4.82576e+09	4.26879e+09	4.53992e+09	0.609046	0.778343	0.688153	1	1	1
90	NUP93	Q8BJ71	Nuclear pore complex protein Nup93 OS=Mus musculus GN=Nup93 PE=1 SV=1	1	3	45	8.52766	5289420000	4755790000	4290630000	4859070000	4985190000	4497720000	1	1.07891	1	0.998934	1	1.05809	4.97535e+09	4.65765e+09	4.65759e+09	4.57056e+09	4.88232e+09	4.88239e+09	4.95323e+09	4.76612e+09	4.90522e+09	4.59097e+09	4.77121e+09	4.6359e+09	1.07891	0.998934	1.05809	1	1	1
91	ACTR8	Q8R2S9	Actin-related protein 8 OS=Mus musculus GN=Actr8 PE=2 SV=1	1	3	9	7.15783	683065000	832744000	607962000	645129000	823598000	683616000	1	1.04941	1	1.05875	1	0.986415	7.28191e+08	7.11599e+08	6.67374e+08	6.87748e+08	7.03784e+08	7.50421e+08	7.24953e+08	7.28171e+08	7.02857e+08	6.9082e+08	6.87767e+08	7.12537e+08	1.04941	1.05875	0.986415	1	1	1
92	CLTB	Q6IRU5-2	Isoform 2 of Clathrin light chain B OS=Mus musculus GN=Cltb	1	3	8	8.07895	1092500000	883592000	774998000	758877000	520022000	431848000	1	1.42685	1	1.7792	1	1.99051	8.51219e+08	9.24765e+08	9.50388e+08	5.91277e+08	5.44254e+08	5.2958e+08	8.47435e+08	9.46301e+08	1.00092e+09	5.93918e+08	5.31867e+08	5.02844e+08	1.42685	1.7792	1.99051	1	1	1
93	TRIT1	Q80UN9	tRNA dimethylallyltransferase, mitochondrial OS=Mus musculus GN=Trit1 PE=2 SV=2	1	3	4	6.85571	111784000	107448000	95932000	173739000	182890000	172939000	1	0.637693	1	0.615183	1	0.615271	1.09101e+08	1.04254e+08	1.01303e+08	1.69569e+08	1.77453e+08	1.82621e+08	1.08616e+08	1.06681e+08	1.06689e+08	1.70326e+08	1.73414e+08	1.73402e+08	0.637693	0.615183	0.615271	1	1	1
94	PDE5A	A0A0G2JF67|Q8CG03	Phosphodiesterase OS=Mus musculus GN=Pde5a PE=1 SV=1|cGMP-specific 3',5'-cyclic phosphodiesterase OS=Mus musculus GN=Pde5a PE=1 SV=2	1	3	4	6.62644	169638000	167324000	152026000	133079000	137187000	126105000	1	1.26341	1	1.27715	1	1.33715	1.65539e+08	1.61925e+08	1.60985e+08	1.29863e+08	1.32761e+08	1.33536e+08	1.64803e+08	1.65696e+08	1.69544e+08	1.30443e+08	1.29739e+08	1.26795e+08	1.26341	1.27715	1.33715	1	1	1
95	ARSA	P50428	Arylsulfatase A OS=Mus musculus GN=Arsa PE=1 SV=2	1	3	4	6.96029	347768000	284954000	277713000	222110000	193734000	183554000	1	1.55185	1	1.54016	1	1.67814	3.06827e+08	2.97384e+08	3.01612e+08	1.95962e+08	2.02185e+08	1.9935e+08	3.05463e+08	3.04309e+08	3.17649e+08	1.96837e+08	1.97584e+08	1.89286e+08	1.55185	1.54016	1.67814	1	1	1
96	PLEKHG3	Q4VAC9-2	Isoform 2 of Pleckstrin homology domain-containing family G member 3 OS=Mus musculus GN=Plekhg3	1	3	26	7.35338	1302210000	1466510000	653497000	1453520000	1651040000	1184450000	1	0.887952	1	0.930086	1	0.611959	1.16891e+09	1.1639e+09	9.17306e+08	1.30473e+09	1.31035e+09	1.6626e+09	1.16371e+09	1.191e+09	9.66078e+08	1.31056e+09	1.28053e+09	1.57866e+09	0.887952	0.930086	0.611959	1	1	1
97	TRPV4	E9Q7L7|Q9EPK8	Transient receptor potential cation channel subfamily V member 4 OS=Mus musculus GN=Trpv4 PE=1 SV=1|Transient receptor potential cation channel subfamily V member 4 OS=Mus musculus GN=Trpv4 PE=1 SV=1	1	3	22	7.78546	1637150000	1143990000	1447690000	1458650000	1248050000	1396910000	1	1.11242	1	0.959812	1	1.14948	1.46159e+09	1.32084e+09	1.40446e+09	1.30223e+09	1.44099e+09	1.3552e+09	1.45509e+09	1.3516e+09	1.47913e+09	1.30805e+09	1.4082e+09	1.28678e+09	1.11242	0.959812	1.14948	1	1	1
98	SIL1	Q9EPK6	Nucleotide exchange factor SIL1 OS=Mus musculus GN=Sil1 PE=1 SV=2	1	3	3	7.0497	161953000	165309000	151708000	285302000	223837000	194180000	1	0.562618	1	0.773322	1	0.866562	1.44788e+08	1.65147e+08	1.6986e+08	2.55063e+08	2.23618e+08	2.17414e+08	1.44144e+08	1.68993e+08	1.78891e+08	2.56202e+08	2.18529e+08	2.06438e+08	0.562618	0.773322	0.866562	1	1	1
99	XPO7	Q9EPK7	Exportin-7 OS=Mus musculus GN=Xpo7 PE=1 SV=3	1	3	22	7.733	1920100000	1587830000	1775270000	1724880000	1608890000	1457330000	1	1.1033	1	1.03341	1	1.35115	1.76464e+09	1.66154e+09	1.84598e+09	1.58522e+09	1.68358e+09	1.51537e+09	1.75679e+09	1.70024e+09	1.94412e+09	1.5923e+09	1.64526e+09	1.43887e+09	1.1033	1.03341	1.35115	1	1	1
100	MTHFD2	P18155	Bifunctional methylenetetrahydrofolate dehydrogenase/cyclohydrolase, mitochondrial OS=Mus musculus GN=Mthfd2 PE=1 SV=1	1	3	13	8.04462	1357370000	1196770000	1337720000	1791920000	1430770000	1211230000	1	0.750774	1	0.875864	1	1.22499	1.19643e+09	1.25724e+09	1.44467e+09	1.57946e+09	1.50307e+09	1.30806e+09	1.19111e+09	1.28652e+09	1.52148e+09	1.58651e+09	1.46886e+09	1.24203e+09	0.750774	0.875864	1.22499	1	1	1
101	MTF2	Q02395	Metal-response element-binding transcription factor 2 OS=Mus musculus GN=Mtf2 PE=1 SV=2	1	3	4	7.21587	299775000	307702000	211268000	286140000	340527000	280073000	1	1.03836	1	0.946182	1	0.836677	2.91341e+08	2.70572e+08	2.47215e+08	2.7809e+08	2.99436e+08	3.27727e+08	2.90046e+08	2.76873e+08	2.60359e+08	2.79332e+08	2.92621e+08	3.11182e+08	1.03836	0.946182	0.836677	1	1	1
102	GPHN	A0JNY3|Q8BUV3	Gephyrin OS=Mus musculus GN=Gphn PE=1 SV=1|Gephyrin OS=Mus musculus GN=Gphn PE=1 SV=2	1	3	17	7.86358	1517820000	1382470000	1275580000	1200340000	1029590000	1015490000	1	1.25327	1	1.40601	1	1.39325	1.37614e+09	1.41808e+09	1.37158e+09	1.0883e+09	1.05611e+09	1.09191e+09	1.37002e+09	1.4511e+09	1.4445e+09	1.09316e+09	1.03207e+09	1.03679e+09	1.25327	1.40601	1.39325	1	1	1
103	LSM11	Q5SUH5|Q8BUV6	U7 snRNA-associated Sm-like protein LSm11 OS=Mus musculus GN=Lsm11 PE=1 SV=1|U7 snRNA-associated Sm-like protein LSm11 OS=Mus musculus GN=Lsm11 PE=1 SV=1	1	3	4	6.74109	76159600	88005300	52312200	82222300	95220200	70239100	1	0.918046	1	0.967778	1	0.826075	7.31515e+07	7.30711e+07	6.55945e+07	7.89747e+07	7.90616e+07	8.80732e+07	7.28263e+07	7.47728e+07	6.90821e+07	7.93274e+07	7.72623e+07	8.36269e+07	0.918046	0.967778	0.826075	1	1	1
104	ESF1	A2APY6|Q3V1V3	ESF1 homolog OS=Mus musculus GN=Esf1 PE=1 SV=1|ESF1 homolog OS=Mus musculus GN=Esf1 PE=1 SV=1	1	3	33	7.71737	2836450000	2983430000	2412860000	3342300000	3474680000	2539640000	1	0.841123	1	0.899077	1	1.05379	2.67706e+09	2.69273e+09	2.83252e+09	3.15448e+09	3.13612e+09	2.98135e+09	2.66515e+09	2.75544e+09	2.98312e+09	3.16857e+09	3.06474e+09	2.83084e+09	0.841123	0.899077	1.05379	1	1	1
105	ANKIB1	Q6ZPS6	Ankyrin repeat and IBR domain-containing protein 1 OS=Mus musculus GN=Ankib1 PE=1 SV=2	1	3	4	6.31486	55122900	55417300	33649200	47452400	58296900	51344000	1	1.15134	1	0.995396	1	0.72691	5.32837e+07	4.82012e+07	4.00221e+07	4.58691e+07	5.07058e+07	6.10682e+07	5.30468e+07	4.93237e+07	4.215e+07	4.6074e+07	4.95518e+07	5.79852e+07	1.15134	0.995396	0.72691	1	1	1
106	LLPH	D3YXW1|Q9D945	Protein LLP homolog (Fragment) OS=Mus musculus GN=Llph PE=1 SV=1|Protein LLP homolog OS=Mus musculus GN=Llph PE=1 SV=1	1	3	7	7.6904	790939000	896421000	648450000	736254000	973626000	780743000	1	1.06474	1	0.964086	1	0.921221	8.2661e+08	7.6525e+08	7.26821e+08	7.69459e+08	8.31157e+08	8.75103e+08	8.22935e+08	7.83071e+08	7.65465e+08	7.72895e+08	8.12242e+08	8.30924e+08	1.06474	0.964086	0.921221	1	1	1
107	COPB2	O55029	Coatomer subunit beta' OS=Mus musculus GN=Copb2 PE=1 SV=2	1	3	34	8.49058	4576850000	4145380000	4431930000	4647680000	4407960000	4415620000	1	0.976023	1	0.984742	1	1.11326	4.40078e+09	4.30059e+09	4.44289e+09	4.46889e+09	4.573e+09	4.42654e+09	4.38122e+09	4.40074e+09	4.67911e+09	4.48885e+09	4.46893e+09	4.20307e+09	0.976023	0.984742	1.11326	1	1	1
108	TSPAN9	Q8BJU2	Tetraspanin-9 OS=Mus musculus GN=Tspan9 PE=1 SV=1	1	3	2	6.56178	62637300	54237800	52837900	66022100	62738200	71927300	1	0.940315	1	0.905244	1	0.814793	5.97867e+07	5.70713e+07	5.26088e+07	6.30174e+07	6.60158e+07	7.16155e+07	5.95209e+07	5.84004e+07	5.54059e+07	6.32989e+07	6.45134e+07	6.8e+07	0.940315	0.905244	0.814793	1	1	1
109	DCTN3	Q9Z0Y1	Dynactin subunit 3 OS=Mus musculus GN=Dctn3 PE=1 SV=2	1	3	6	7.81662	840559000	692727000	721830000	838326000	670968000	713584000	1	0.993768	1	1.08108	1	1.12198	7.44329e+08	7.55297e+08	7.47623e+08	7.42352e+08	7.31572e+08	7.39082e+08	7.4102e+08	7.72886e+08	7.87372e+08	7.45667e+08	7.14923e+08	7.0177e+08	0.993768	1.08108	1.12198	1	1	1
110	PPP3CA	P63328-2	Isoform 2 of Serine/threonine-protein phosphatase 2B catalytic subunit alpha isoform OS=Mus musculus GN=Ppp3ca	1	3	7	7.91897	1104380000	975006000	877659000	1004950000	903628000	720900000	1	1.08919	1	1.12983	1	1.35035	9.67677e+08	9.58854e+08	1.01852e+09	8.80555e+08	8.88658e+08	8.366e+08	9.63375e+08	9.81183e+08	1.07267e+09	8.84487e+08	8.68434e+08	7.94365e+08	1.08919	1.12983	1.35035	1	1	1
111	ACTR5	A0A0A0MQ89|Q80US4	Actin-related protein 5 OS=Mus musculus GN=Actr5 PE=1 SV=1|Actin-related protein 5 OS=Mus musculus GN=Actr5 PE=1 SV=3	1	3	3	6.63788	167511000	168174000	140507000	175642000	184219000	177153000	1	0.945245	1	0.955917	1	0.879721	1.64315e+08	1.60761e+08	1.49845e+08	1.7229e+08	1.76099e+08	1.88927e+08	1.63584e+08	1.64505e+08	1.57812e+08	1.7306e+08	1.72091e+08	1.79389e+08	0.945245	0.955917	0.879721	1	1	1
112	AP2S1	P62743|Q3UJ76	AP-2 complex subunit sigma OS=Mus musculus GN=Ap2s1 PE=1 SV=1|AP-2 complex subunit sigma OS=Mus musculus GN=Ap2s1 PE=1 SV=1	1	3	7	7.54558	1141230000	993504000	1124330000	1014470000	939370000	972612000	1	1.11497	1	1.10746	1	1.28218	1.09054e+09	1.05741e+09	1.10548e+09	9.69412e+08	9.9979e+08	9.56309e+08	1.08569e+09	1.08203e+09	1.16426e+09	9.73741e+08	9.77037e+08	9.08031e+08	1.11497	1.10746	1.28218	1	1	1
113	SPRYD4	Q91WK1	SPRY domain-containing protein 4 OS=Mus musculus GN=Spryd4 PE=1 SV=1	1	3	7	7.6881	899940000	820911000	847383000	931235000	890769000	887154000	1	0.95782	1	0.964999	1	1.05944	8.63931e+08	8.4366e+08	8.589e+08	8.93974e+08	9.15454e+08	8.99211e+08	8.6009e+08	8.63308e+08	9.04566e+08	8.97967e+08	8.9462e+08	8.53815e+08	0.95782	0.964999	1.05944	1	1	1
114	EIF3H	Q5M9L0|Q91WK2	Eukaryotic translation initiation factor 3 subunit H OS=Mus musculus GN=Eif3h PE=1 SV=1|Eukaryotic translation initiation factor 3 subunit H OS=Mus musculus GN=Eif3h PE=1 SV=1	1	3	20	8.47019	3440390000	3465620000	3075990000	3979610000	4139800000	3626880000	1	0.856834	1	0.876592	1	0.940692	3.35098e+09	3.29753e+09	3.31905e+09	3.87618e+09	3.93901e+09	3.91347e+09	3.33608e+09	3.37432e+09	3.49552e+09	3.89349e+09	3.84936e+09	3.7159e+09	0.856834	0.876592	0.940692	1	1	1
115	GCSH	Q91WK5	Glycine cleavage system H protein, mitochondrial OS=Mus musculus GN=Gcsh PE=1 SV=2	1	3	2	7.53943	278437000	298504000	251814000	342158000	323365000	335687000	1	0.806547	1	0.966614	1	0.832034	2.73539e+08	2.91338e+08	2.62628e+08	3.36139e+08	3.15602e+08	3.50103e+08	2.72322e+08	2.98123e+08	2.76592e+08	3.3764e+08	3.0842e+08	3.32428e+08	0.806547	0.966614	0.832034	1	1	1
116	ANKRD54	A7YB12|Q91WK7	Ankyrin repeat domain 54, isoform CRA_c OS=Mus musculus GN=Ankrd54 PE=1 SV=1|Ankyrin repeat domain-containing protein 54 OS=Mus musculus GN=Ankrd54 PE=1 SV=1	1	3	3	7.19576	131073000	108432000	91942900	73807400	66094300	51650300	1	1.76012	1	1.71787	1	1.97443	1.10737e+08	1.06435e+08	1.10869e+08	6.23564e+07	6.4877e+07	6.22823e+07	1.10245e+08	1.08914e+08	1.16764e+08	6.26349e+07	6.34005e+07	5.91381e+07	1.76012	1.71787	1.97443	1	1	1
117	GDAP2	Q9DBL2|Q9DBL2-2	Ganglioside-induced differentiation-associated protein 2 OS=Mus musculus GN=Gdap2 PE=1 SV=1|Isoform 2 of Ganglioside-induced differentiation-associated protein 2 OS=Mus musculus GN=Gdap2	1	3	6	6.86213	310217000	333938000	253318000	222816000	256897000	241662000	1	1.3799	1	1.36114	1	1.16266	3.15146e+08	3.04513e+08	2.73452e+08	2.26356e+08	2.3426e+08	2.60869e+08	3.13745e+08	3.11604e+08	2.87991e+08	2.27367e+08	2.28929e+08	2.477e+08	1.3799	1.36114	1.16266	1	1	1
118	RSPRY1	Q8BVR6	RING finger and SPRY domain-containing protein 1 OS=Mus musculus GN=Rspry1 PE=1 SV=1	1	3	3	6.5296	118279000	114323000	113279000	108798000	114778000	119202000	1	1.0775	1	1.04297	1	1.05405	1.1962e+08	1.14498e+08	1.11839e+08	1.10031e+08	1.14953e+08	1.17686e+08	1.19088e+08	1.17164e+08	1.17785e+08	1.10523e+08	1.12337e+08	1.11745e+08	1.0775	1.04297	1.05405	1	1	1
119	SNRPA1	P57784	U2 small nuclear ribonucleoprotein A' OS=Mus musculus GN=Snrpa1 PE=1 SV=2	1	3	14	8.33835	1267490000	1109050000	1087800000	1234400000	1086330000	984229000	1	1.0177	1	1.06902	1	1.22588	1.13912e+09	1.13585e+09	1.18182e+09	1.10938e+09	1.11258e+09	1.0693e+09	1.13406e+09	1.1623e+09	1.24466e+09	1.11434e+09	1.08726e+09	1.01532e+09	1.0177	1.06902	1.22588	1	1	1
120	ACADL	A0A0R4J083|P51174	Long-chain-specific acyl-CoA dehydrogenase, mitochondrial OS=Mus musculus GN=Acadl PE=1 SV=1|Long-chain specific acyl-CoA dehydrogenase, mitochondrial OS=Mus musculus GN=Acadl PE=1 SV=2	1	3	20	8.58119	3934240000	3058750000	3352830000	4210420000	4072340000	4097840000	1	0.926115	1	0.786495	1	0.907511	3.63656e+09	3.26042e+09	3.40292e+09	3.89185e+09	4.34084e+09	4.15906e+09	3.6204e+09	3.33635e+09	3.58385e+09	3.90923e+09	4.24205e+09	3.94909e+09	0.926115	0.786495	0.907511	1	1	1
121	PPOX	P51175	Protoporphyrinogen oxidase OS=Mus musculus GN=Ppox PE=1 SV=1	1	3	11	7.21475	641522000	494730000	572334000	590710000	586614000	565906000	1	1.07638	1	0.883104	1	1.12176	5.97772e+08	5.26774e+08	5.76859e+08	5.50425e+08	6.2461e+08	5.7038e+08	5.95114e+08	5.39042e+08	6.07529e+08	5.52883e+08	6.10395e+08	5.41585e+08	1.07638	0.883104	1.12176	1	1	1
122	POLR3F	Q921X6	DNA-directed RNA polymerase III subunit RPC6 OS=Mus musculus GN=Polr3f PE=1 SV=1	1	3	4	7.20285	272254000	286111000	281505000	309335000	312017000	285427000	1	0.872318	1	0.960179	1	1.09392	2.72765e+08	2.78416e+08	2.88743e+08	3.09916e+08	3.03625e+08	2.92766e+08	2.71552e+08	2.849e+08	3.04095e+08	3.113e+08	2.96715e+08	2.77986e+08	0.872318	0.960179	1.09392	1	1	1
123	INTS8	Q80V86	Integrator complex subunit 8 OS=Mus musculus GN=Ints8 PE=1 SV=1	1	3	9	7.32159	400995000	358427000	351350000	346341000	381827000	343769000	1	1.14753	1	0.982947	1	1.13362	3.90814e+08	3.519e+08	3.67189e+08	3.37548e+08	3.74874e+08	3.59266e+08	3.89077e+08	3.60096e+08	3.86712e+08	3.39055e+08	3.66343e+08	3.41129e+08	1.14753	0.982947	1.13362	1	1	1
124	GRB10	Q60760|Q60760-2	Growth factor receptor-bound protein 10 OS=Mus musculus GN=Grb10 PE=1 SV=2|Isoform 2 of Growth factor receptor-bound protein 10 OS=Mus musculus GN=Grb10	1	3	10	7.29314	165389000	149344000	140579000	1548150000	1227730000	917289000	1	0.105882	1	0.127374	1	0.169985	1.39536e+08	1.48896e+08	1.67127e+08	1.30615e+09	1.22404e+09	1.09052e+09	1.38916e+08	1.52363e+08	1.76013e+08	1.31198e+09	1.19619e+09	1.03546e+09	0.105882	0.127374	0.169985	1	1	1
125	STBD1	Q8C7E7	Starch-binding domain-containing protein 1 OS=Mus musculus GN=Stbd1 PE=1 SV=1	1	3	7	7.30713	668818000	367483000	624686000	525516000	387487000	324121000	1	1.2614	1	0.993061	1	2.13772	5.24792e+08	4.53019e+08	6.45808e+08	4.12349e+08	4.77679e+08	3.3508e+08	5.22459e+08	4.63569e+08	6.80145e+08	4.14191e+08	4.66808e+08	3.18164e+08	1.2614	0.993061	2.13772	1	1	1
126	CSTF2T	Q8C7E9	Cleavage stimulation factor subunit 2 tau variant OS=Mus musculus GN=Cstf2t PE=1 SV=2	1	3	5	7.31945	408193000	315086000	250833000	391933000	344080000	305920000	1	1.03225	1	0.958883	1	0.909437	3.3847e+08	3.17379e+08	3.00318e+08	3.24987e+08	3.46584e+08	3.66273e+08	3.36965e+08	3.2477e+08	3.16285e+08	3.26439e+08	3.38696e+08	3.47782e+08	1.03225	0.958883	0.909437	1	1	1
127	VPS39	Q8R5L3|Q8R5L3-2	Vam6/Vps39-like protein OS=Mus musculus GN=Vps39 PE=1 SV=1|Isoform 2 of Vam6/Vps39-like protein OS=Mus musculus GN=Vps39	1	3	12	7.10811	584992000	519666000	514139000	544003000	539434000	510045000	1	1.06581	1	1.00875	1	1.11807	5.54572e+08	5.249e+08	5.36933e+08	5.15715e+08	5.44867e+08	5.32657e+08	5.52107e+08	5.37124e+08	5.65481e+08	5.18018e+08	5.32467e+08	5.05766e+08	1.06581	1.00875	1.11807	1	1	1
128	PARP8	F8WIK2|Q3UD82	Poly [ADP-ribose] polymerase OS=Mus musculus GN=Parp8 PE=4 SV=1|Poly [ADP-ribose] polymerase 8 OS=Mus musculus GN=Parp8 PE=2 SV=1	1	3	3	6.72842	194702000	211196000	113194000	118601000	121997000	95116500	1	1.62709	1	1.81273	1	1.31997	1.7461e+08	1.79307e+08	1.48666e+08	1.06362e+08	1.03576e+08	1.24924e+08	1.73834e+08	1.83483e+08	1.56571e+08	1.06837e+08	1.01219e+08	1.18617e+08	1.62709	1.81273	1.31997	1	1	1
129	DIS3	Q9CSH3	Exosome complex exonuclease RRP44 OS=Mus musculus GN=Dis3 PE=1 SV=4	1	3	38	8.14933	5677840000	5157680000	5045090000	4300390000	4185260000	3546700000	1	1.30859	1	1.29041	1	1.57776	5.28159e+09	5.10262e+09	5.48213e+09	4.00027e+09	4.14058e+09	3.85394e+09	5.25811e+09	5.22145e+09	5.7736e+09	4.01813e+09	4.04635e+09	3.65937e+09	1.30859	1.29041	1.57776	1	1	1
130	SGPL1	Q8R0X7	Sphingosine-1-phosphate lyase 1 OS=Mus musculus GN=Sgpl1 PE=1 SV=1	1	3	25	8.37697	4543760000	4049560000	4091180000	3508910000	3574310000	3142010000	1	1.28343	1	1.18635	1	1.44423	4.31349e+09	4.03474e+09	4.32542e+09	3.33109e+09	3.56123e+09	3.3219e+09	4.29431e+09	4.1287e+09	4.55539e+09	3.34596e+09	3.48018e+09	3.1542e+09	1.28343	1.18635	1.44423	1	1	1
131	CACUL1	E9PV69|Q8R0X2	CDK2-associated and cullin domain-containing protein 1 OS=Mus musculus GN=Cacul1 PE=1 SV=1|CDK2-associated and cullin domain-containing protein 1 OS=Mus musculus GN=Cacul1 PE=2 SV=1	1	3	5	7.5044	270309000	235026000	207600000	360850000	315195000	309611000	1	0.742444	1	0.780787	1	0.743715	2.40854e+08	2.40301e+08	2.27873e+08	3.21529e+08	3.2227e+08	3.39846e+08	2.39784e+08	2.45897e+08	2.39989e+08	3.22965e+08	3.14935e+08	3.22689e+08	0.742444	0.780787	0.743715	1	1	1
132	COG1	Q9Z160	Conserved oligomeric Golgi complex subunit 1 OS=Mus musculus GN=Cog1 PE=1 SV=3	1	3	20	7.22972	1093920000	895993000	846440000	983260000	918670000	787041000	1	1.10267	1	1.02127	1	1.19287	9.65926e+08	9.04394e+08	9.49696e+08	8.68214e+08	9.27284e+08	8.83051e+08	9.61632e+08	9.25456e+08	1.00019e+09	8.72091e+08	9.06181e+08	8.38471e+08	1.10267	1.02127	1.19287	1	1	1
133	TOMM5	B1AXP6|B1AXP6-2|B1AXP6-3|B1AXP6-4	Mitochondrial import receptor subunit TOM5 homolog OS=Mus musculus GN=Tomm5 PE=3 SV=1|Isoform 2 of Mitochondrial import receptor subunit TOM5 homolog OS=Mus musculus GN=Tomm5|Isoform 3 of Mitochondrial import receptor subunit TOM5 homolog OS=Mus musculus GN=Tomm5|Isoform 4 of Mitochondrial import receptor subunit TOM5 homolog OS=Mus musculus GN=Tomm5	1	3	3	7.13923	296775000	165162000	105839000	224382000	236609000	138775000	1	1.3109	1	0.730928	1	0.845922	2.11076e+08	1.53341e+08	1.60283e+08	1.59588e+08	2.19674e+08	2.10161e+08	2.10137e+08	1.56912e+08	1.68804e+08	1.603e+08	2.14675e+08	1.99551e+08	1.3109	0.730928	0.845922	1	1	1
134	BRIX1	Q9DCA5	Ribosome biogenesis protein BRX1 homolog OS=Mus musculus GN=Brix1 PE=1 SV=3	1	3	14	8.32283	1203140000	1140200000	1184180000	1333840000	1542460000	1266190000	1	0.894009	1	0.774039	1	1.03732	1.20789e+09	1.09347e+09	1.22993e+09	1.33911e+09	1.47924e+09	1.31511e+09	1.20252e+09	1.11893e+09	1.29533e+09	1.34509e+09	1.44557e+09	1.24872e+09	0.894009	0.774039	1.03732	1	1	1
135	MRPS11	Q3U8Y1|Q9DCA2	28S ribosomal protein S11, mitochondrial OS=Mus musculus GN=Mrps11 PE=1 SV=1|28S ribosomal protein S11, mitochondrial OS=Mus musculus GN=Mrps11 PE=1 SV=2	1	3	3	7.60357	287969000	269567000	258654000	301618000	293514000	290752000	1	0.946277	1	0.961687	1	0.986716	2.76801e+08	2.71483e+08	2.67191e+08	2.89921e+08	2.956e+08	3.00348e+08	2.7557e+08	2.77805e+08	2.81397e+08	2.91215e+08	2.88873e+08	2.85185e+08	0.946277	0.961687	0.986716	1	1	1
136	SLC30A9	F8WHL1|Q5IRJ6|Q5IRJ6-2	Zinc transporter 9 OS=Mus musculus GN=Slc30a9 PE=1 SV=1|Zinc transporter 9 OS=Mus musculus GN=Slc30a9 PE=1 SV=2|Isoform 2 of Zinc transporter 9 OS=Mus musculus GN=Slc30a9	1	3	7	6.86388	275779000	224166000	237696000	248657000	238691000	244535000	1	1.09923	1	0.983398	1	1.07814	2.57416e+08	2.36876e+08	2.40988e+08	2.321e+08	2.52225e+08	2.47922e+08	2.56271e+08	2.42393e+08	2.53801e+08	2.33136e+08	2.46485e+08	2.35406e+08	1.09923	0.983398	1.07814	1	1	1
137	POLE2	O54956	DNA polymerase epsilon subunit 2 OS=Mus musculus GN=Pole2 PE=2 SV=2	1	3	4	7.16564	297835000	343182000	264392000	243534000	305673000	291781000	1	1.21212	1	1.17561	1	1.00505	3.19996e+08	3.06599e+08	2.75444e+08	2.61655e+08	2.73088e+08	3.03977e+08	3.18574e+08	3.13739e+08	2.90088e+08	2.62823e+08	2.66873e+08	2.88631e+08	1.21212	1.17561	1.00505	1	1	1
138	TRPS1	G3UW90|Q925H1|V9GX74|V9GXA5	Trichorhinophalangeal syndrome I (Human), isoform CRA_b OS=Mus musculus GN=Trps1 PE=1 SV=1|Zinc finger transcription factor Trps1 OS=Mus musculus GN=Trps1 PE=1 SV=1|Zinc finger transcription factor Trps1 OS=Mus musculus GN=Trps1 PE=1 SV=1|Zinc finger transcription factor Trps1 OS=Mus musculus GN=Trps1 PE=1 SV=1	1	3	10	6.86885	318090000	300543000	233664000	496075000	421640000	347393000	1	0.635525	1	0.746381	1	0.746047	2.74512e+08	2.89429e+08	2.81155e+08	4.28113e+08	4.06048e+08	4.17998e+08	2.73291e+08	2.96169e+08	2.96103e+08	4.30025e+08	3.96807e+08	3.96896e+08	0.635525	0.746381	0.746047	1	1	1
139	ROCK2	F8VPK5	Rho-associated protein kinase OS=Mus musculus GN=Rock2 PE=1 SV=1	1	3	51	8.0609	5490130000	4647780000	4325010000	6022610000	5273610000	5072840000	1	0.903499	1	0.922855	1	0.945652	4.87782e+09	4.79618e+09	4.71731e+09	5.35091e+09	5.44199e+09	5.53297e+09	4.85613e+09	4.90787e+09	4.96812e+09	5.37481e+09	5.31814e+09	5.25365e+09	0.903499	0.922855	0.945652	1	1	1
140	DDX11	Q6AXC6	Probable ATP-dependent DNA helicase DDX11 OS=Mus musculus GN=Ddx11 PE=1 SV=1	1	3	10	7.46161	557429000	570493000	443104000	604699000	751132000	670062000	1	0.91365	1	0.795298	1	0.733477	5.68039e+08	5.15608e+08	4.81114e+08	6.16208e+08	6.78868e+08	7.27541e+08	5.65513e+08	5.27616e+08	5.06694e+08	6.1896e+08	6.63419e+08	6.90811e+08	0.91365	0.795298	0.733477	1	1	1
141	HIBCH	Q8QZS1	3-hydroxyisobutyryl-CoA hydrolase, mitochondrial OS=Mus musculus GN=Hibch PE=1 SV=1	1	3	11	7.77929	1680710000	1366400000	1444250000	1938770000	1657010000	1631410000	1	0.859204	1	0.863473	1	0.981917	1.49855e+09	1.46155e+09	1.51435e+09	1.72864e+09	1.7724e+09	1.7106e+09	1.49189e+09	1.49559e+09	1.59487e+09	1.73636e+09	1.73206e+09	1.62424e+09	0.859204	0.863473	0.981917	1	1	1
142	FLCN	Q8QZS3	Folliculin OS=Mus musculus GN=Flcn PE=1 SV=1	1	3	6	6.7997	192940000	270439000	148896000	168079000	228444000	202411000	1	1.13773	1	1.23961	1	0.815914	2.12213e+08	2.15507e+08	1.6988e+08	1.84868e+08	1.82042e+08	2.30936e+08	2.11269e+08	2.20526e+08	1.78912e+08	1.85694e+08	1.77899e+08	2.19278e+08	1.13773	1.23961	0.815914	1	1	1
143	GLUL	P15105	Glutamine synthetase OS=Mus musculus GN=Glul PE=1 SV=6	1	3	5	6.89207	261312000	225701000	243391000	292700000	241166000	227307000	1	0.884843	1	0.979971	1	1.18765	2.33934e+08	2.39515e+08	2.56195e+08	2.62033e+08	2.55927e+08	2.39265e+08	2.32894e+08	2.45093e+08	2.69816e+08	2.63204e+08	2.50103e+08	2.27186e+08	0.884843	0.979971	1.18765	1	1	1
144	HJURP	E9QKG8|Q6PG16|Q6PG16-2	Holliday junction recognition protein OS=Mus musculus GN=Hjurp PE=1 SV=1|Holliday junction recognition protein OS=Mus musculus GN=Hjurp PE=1 SV=1|Isoform 2 of Holliday junction recognition protein OS=Mus musculus GN=Hjurp	1	3	7	6.8273	231514000	247070000	138879000	232251000	257892000	163803000	1	0.987983	1	1.00318	1	0.940395	2.06349e+08	2.02294e+08	1.90305e+08	2.07006e+08	2.11155e+08	2.24458e+08	2.05431e+08	2.07005e+08	2.00423e+08	2.0793e+08	2.06349e+08	2.13126e+08	0.987983	1.00318	0.940395	1	1	1
145	ERRFI1	Q3TK48|Q99JZ7	ERBB receptor feedback inhibitor 1 OS=Mus musculus GN=Errfi1 PE=1 SV=1|ERBB receptor feedback inhibitor 1 OS=Mus musculus GN=Errfi1 PE=1 SV=1	1	3	5	6.45655	96038900	88692000	49447100	135991000	139908000	89037900	1	0.699949	1	0.663801	1	0.615973	7.94393e+07	7.52641e+07	7.04449e+07	1.12486e+08	1.18726e+08	1.26848e+08	7.90861e+07	7.70168e+07	7.41904e+07	1.12988e+08	1.16024e+08	1.20444e+08	0.699949	0.663801	0.615973	1	1	1
146	NDST1	Q3UHN9	Bifunctional heparan sulfate N-deacetylase/N-sulfotransferase 1 OS=Mus musculus GN=Ndst1 PE=1 SV=2	1	3	3	6.28257	85267500	74903500	75476300	73926600	77442600	66274700	1	1.14317	1	1.01279	1	1.26316	8.0915e+07	7.40966e+07	8.04024e+07	7.0153e+07	7.66084e+07	7.06002e+07	8.05552e+07	7.58222e+07	8.46772e+07	7.04663e+07	7.48649e+07	6.7036e+07	1.14317	1.01279	1.26316	1	1	1
147	NOP2	E9QN31|Q922K7	Probable 28S rRNA (cytosine-C(5))-methyltransferase OS=Mus musculus GN=Nop2 PE=1 SV=1|Probable 28S rRNA (cytosine-C(5))-methyltransferase OS=Mus musculus GN=Nop2 PE=1 SV=1	1	3	27	8.36511	3207510000	3385400000	2853300000	4115240000	4565550000	3556250000	1	0.772507	1	0.776449	1	0.88992	3.15177e+09	3.07416e+09	3.19776e+09	4.04372e+09	4.14581e+09	3.98557e+09	3.13775e+09	3.14575e+09	3.36777e+09	4.06178e+09	4.05146e+09	3.78436e+09	0.772507	0.776449	0.88992	1	1	1
148	MKRN2	Q9ERV1	Probable E3 ubiquitin-protein ligase makorin-2 OS=Mus musculus GN=Mkrn2 PE=1 SV=2	1	3	8	7.1707	484535000	550002000	258359000	511006000	574516000	367480000	1	0.939786	1	1.00244	1	0.779804	4.30126e+08	4.32192e+08	3.70374e+08	4.53624e+08	4.51455e+08	5.26806e+08	4.28213e+08	4.42257e+08	3.90066e+08	4.5565e+08	4.41181e+08	5.00211e+08	0.939786	1.00244	0.779804	1	1	1
149	MMS22L	B1AUR6	Protein MMS22-like OS=Mus musculus GN=Mms22l PE=1 SV=1	1	3	9	7.00998	500778000	428047000	455295000	489196000	530579000	529731000	1	1.01459	1	0.844768	1	0.953308	4.93213e+08	4.37848e+08	4.51931e+08	4.81806e+08	5.42728e+08	5.25817e+08	4.9102e+08	4.48045e+08	4.75959e+08	4.83957e+08	5.30377e+08	4.99271e+08	1.01459	0.844768	0.953308	1	1	1
150	NAA20	P61600|Q9DB82	N-alpha-acetyltransferase 20 OS=Mus musculus GN=Naa20 PE=1 SV=1|N-acetyltransferase 5 (ARD1 homolog, S. cerevisiae), isoform CRA_a OS=Mus musculus GN=Naa20 PE=1 SV=1	1	3	7	7.84582	549135000	484192000	567562000	599494000	575871000	554158000	1	0.907871	1	0.880417	1	1.13599	5.30098e+08	5.07873e+08	5.6053e+08	5.78711e+08	6.04036e+08	5.47292e+08	5.27741e+08	5.197e+08	5.90332e+08	5.81296e+08	5.90289e+08	5.19662e+08	0.907871	0.880417	1.13599	1	1	1
151	RRP8	E9PVA2|Q9DB85	Ribosomal RNA-processing protein 8 OS=Mus musculus GN=Rrp8 PE=1 SV=1|Ribosomal RNA-processing protein 8 OS=Mus musculus GN=Rrp8 PE=1 SV=1	1	3	11	7.78013	833239000	713989000	612933000	856569000	861541000	662978000	1	0.964133	1	0.867783	1	1.02544	7.40012e+08	6.83035e+08	7.21427e+08	7.60732e+08	8.2419e+08	7.8033e+08	7.36722e+08	6.98942e+08	7.59784e+08	7.64129e+08	8.05433e+08	7.40936e+08	0.964133	0.867783	1.02544	1	1	1
152	INO80	Q6ZPV2|Q6ZPV2-2|Z4YL66	DNA helicase INO80 OS=Mus musculus GN=Ino80 PE=1 SV=2|Isoform 2 of DNA helicase INO80 OS=Mus musculus GN=Ino80|DNA helicase INO80 OS=Mus musculus GN=Ino80 PE=1 SV=1	1	3	8	6.86008	362143000	299576000	258874000	332103000	333476000	247073000	1	1.08078	1	0.940672	1	1.16214	3.16041e+08	2.86854e+08	3.09793e+08	2.89825e+08	3.19314e+08	2.95671e+08	3.14636e+08	2.93534e+08	3.26264e+08	2.91119e+08	3.12047e+08	2.80744e+08	1.08078	0.940672	1.16214	1	1	1
153	ATP6V0A2	P15920	V-type proton ATPase 116 kDa subunit a isoform 2 OS=Mus musculus GN=Atp6v0a2 PE=1 SV=2	1	3	4	7.27521	284418000	269819000	252357000	252065000	260741000	251726000	1	1.11834	1	1.08358	1	1.11194	2.77868e+08	2.66102e+08	2.61914e+08	2.4626e+08	2.57149e+08	2.6126e+08	2.76632e+08	2.72299e+08	2.7584e+08	2.4736e+08	2.51296e+08	2.4807e+08	1.11834	1.08358	1.11194	1	1	1
154	EDC3	A0ELI5|Q8K2D3	Enhancer of mRNA-decapping protein 3 OS=Mus musculus GN=Edc3 PE=1 SV=1|Enhancer of mRNA-decapping protein 3 OS=Mus musculus GN=Edc3 PE=1 SV=1	1	3	8	7.3735	418908000	387999000	295879000	388070000	384356000	292134000	1	1.06989	1	1.05704	1	1.12338	3.71666e+08	3.59415e+08	3.6001e+08	3.44305e+08	3.56041e+08	3.55453e+08	3.70013e+08	3.67785e+08	3.79151e+08	3.45843e+08	3.47938e+08	3.37508e+08	1.06989	1.05704	1.12338	1	1	1
155	ASAP2	D3YX85|E9PX52|Q7SIG6	Arf-GAP with SH3 domain, ANK repeat and PH domain-containing protein 2 OS=Mus musculus GN=Asap2 PE=1 SV=2|Arf-GAP with SH3 domain, ANK repeat and PH domain-containing protein 2 OS=Mus musculus GN=Asap2 PE=1 SV=1|Arf-GAP with SH3 domain, ANK repeat and PH domain-containing protein 2 OS=Mus musculus GN=Asap2 PE=1 SV=3	1	3	9	6.90168	385409000	322853000	315608000	300022000	287765000	294113000	1	1.27321	1	1.1748	1	1.19023	3.58246e+08	3.34796e+08	3.27426e+08	2.78877e+08	2.9841e+08	3.05126e+08	3.56653e+08	3.42593e+08	3.44835e+08	2.80122e+08	2.91619e+08	2.89722e+08	1.27321	1.1748	1.19023	1	1	1
156	ZBTB21	E9Q3R9|E9Q444|G3X9A3	Protein Zbtb21 OS=Mus musculus GN=Zbtb21 PE=1 SV=1|Protein Zbtb21 OS=Mus musculus GN=Zbtb21 PE=1 SV=1|Protein Zbtb21 OS=Mus musculus GN=Zbtb21 PE=1 SV=1	1	3	6	6.82424	300449000	236367000	93792200	416063000	373602000	161680000	1	0.715717	1	0.662481	1	0.643437	1.99494e+08	1.8673e+08	1.78805e+08	2.76261e+08	2.95145e+08	3.08226e+08	1.98607e+08	1.91078e+08	1.88312e+08	2.77494e+08	2.88428e+08	2.92666e+08	0.715717	0.662481	0.643437	1	1	1
157	RBM12	Q8R4X3	RNA-binding protein 12 OS=Mus musculus GN=Rbm12 PE=1 SV=3	1	3	22	7.97014	1481250000	1379420000	1175180000	1660000000	1492860000	1336920000	1	0.884402	1	0.96755	1	0.974977	1.33466e+09	1.35815e+09	1.32468e+09	1.49572e+09	1.46985e+09	1.50699e+09	1.32873e+09	1.38978e+09	1.39511e+09	1.5024e+09	1.43639e+09	1.43091e+09	0.884402	0.96755	0.974977	1	1	1
158	MCM9	Q2KHI9|Q2KHI9-2	DNA helicase MCM9 OS=Mus musculus GN=Mcm9 PE=1 SV=2|Isoform 2 of DNA helicase MCM9 OS=Mus musculus GN=Mcm9	1	3	3	6.06296	46557200	42943300	43980200	38597800	36868200	37116500	1	1.19551	1	1.21966	1	1.31427	4.48607e+07	4.40834e+07	4.4463e+07	3.71913e+07	3.7847e+07	3.75239e+07	4.46612e+07	4.511e+07	4.6827e+07	3.73574e+07	3.69857e+07	3.56296e+07	1.19551	1.21966	1.31427	1	1	1
159	TUBGCP4	Q543T6|Q8BYN2|Q9D4F8	Gamma-tubulin complex component OS=Mus musculus GN=Tubgcp4 PE=1 SV=1|Gamma-tubulin complex component OS=Mus musculus GN=Tubgcp4 PE=1 SV=1|Gamma-tubulin complex component 4 OS=Mus musculus GN=Tubgcp4 PE=1 SV=2	1	3	12	7.39594	792244000	721769000	669792000	613516000	687382000	650478000	1	1.27986	1	1.0995	1	1.1421	7.80595e+08	7.03897e+08	6.97048e+08	6.04495e+08	6.70361e+08	6.76948e+08	7.77124e+08	7.20289e+08	7.34109e+08	6.07194e+08	6.55105e+08	6.42773e+08	1.27986	1.0995	1.1421	1	1	1
160	PLPP6	Q9D4F2	Phospholipid phosphatase 6 OS=Mus musculus GN=Plpp6 PE=1 SV=1	1	3	2	6.34432	57196800	44220100	31560700	70188700	75676900	49896200	1	0.80767	1	0.61186	1	0.701576	4.74743e+07	4.02008e+07	4.18259e+07	5.82578e+07	6.87983e+07	6.61251e+07	4.72632e+07	4.1137e+07	4.40497e+07	5.85179e+07	6.72326e+07	6.27868e+07	0.80767	0.61186	0.701576	1	1	1
161	CBR1	B2RXY7|P48758	Carbonyl reductase 1 OS=Mus musculus GN=Cbr1 PE=1 SV=1|Carbonyl reductase [NADPH] 1 OS=Mus musculus GN=Cbr1 PE=1 SV=3	1	3	17	8.10861	2423780000	2094250000	2003130000	1755870000	1578230000	1572560000	1	1.36814	1	1.38949	1	1.41285	2.21013e+09	2.16694e+09	2.12309e+09	1.60109e+09	1.63301e+09	1.66673e+09	2.2003e+09	2.2174e+09	2.23597e+09	1.60824e+09	1.59584e+09	1.58259e+09	1.36814	1.38949	1.41285	1	1	1
162	BRCA1	P48754	Breast cancer type 1 susceptibility protein homolog OS=Mus musculus GN=Brca1 PE=1 SV=3	1	3	27	7.53773	1621460000	1618290000	1156160000	1604250000	1575170000	1140260000	1	1.00176	1	1.07578	1	1.12463	1.44294e+09	1.45477e+09	1.44523e+09	1.42762e+09	1.41601e+09	1.42536e+09	1.43652e+09	1.48865e+09	1.52207e+09	1.434e+09	1.38378e+09	1.3534e+09	1.00176	1.07578	1.12463	1	1	1
163	CHML	A0A0R4J1A1|Q9QZD5	Choroideremia-like OS=Mus musculus GN=Chml PE=1 SV=1|Rab proteins geranylgeranyltransferase component A 2 OS=Mus musculus GN=Chml PE=2 SV=2	1	3	3	6.34663	98240100	99733800	86112400	103893000	109519000	117542000	1	0.9372	1	0.953562	1	0.812584	9.92192e+07	9.7369e+07	8.73334e+07	1.04928e+08	1.06922e+08	1.19209e+08	9.8778e+07	9.96365e+07	9.19768e+07	1.05397e+08	1.04489e+08	1.13191e+08	0.9372	0.953562	0.812584	1	1	1
164	ERCC4	Q9QZD4	DNA repair endonuclease XPF OS=Mus musculus GN=Ercc4 PE=1 SV=3	1	3	17	7.25755	832750000	791596000	728314000	866239000	893608000	790738000	1	0.952811	1	0.927582	1	1.0216	7.99461e+08	7.67427e+08	7.82532e+08	8.31612e+08	8.66325e+08	8.49603e+08	7.95907e+08	7.85299e+08	8.24138e+08	8.35326e+08	8.46609e+08	8.06711e+08	0.952811	0.927582	1.0216	1	1	1
165	DPH2	Q9CR25	Diphthamide biosynthesis protein 2 OS=Mus musculus GN=Dph2 PE=1 SV=1	1	3	5	7.41659	374992000	382624000	265526000	384945000	409956000	382829000	1	0.965501	1	0.977306	1	0.769304	3.58634e+08	3.51041e+08	3.02616e+08	3.68153e+08	3.76117e+08	4.36304e+08	3.5704e+08	3.59216e+08	3.18705e+08	3.69797e+08	3.67557e+08	4.14278e+08	0.965501	0.977306	0.769304	1	1	1
166	VTA1	Q9CR26	Vacuolar protein sorting-associated protein VTA1 homolog OS=Mus musculus GN=Vta1 PE=1 SV=1	1	3	5	7.71738	550289000	477736000	505284000	571610000	469271000	449572000	1	0.954159	1	1.06601	1	1.24661	4.92627e+08	5.06588e+08	5.32281e+08	5.11714e+08	4.97612e+08	4.73592e+08	4.90437e+08	5.18386e+08	5.60582e+08	5.13999e+08	4.86287e+08	4.49683e+08	0.954159	1.06601	1.24661	1	1	1
167	CCDC43	E9Q2S9|Q9CR29	Coiled-coil domain-containing protein 43 OS=Mus musculus GN=Ccdc43 PE=1 SV=1|Coiled-coil domain-containing protein 43 OS=Mus musculus GN=Ccdc43 PE=1 SV=1	1	3	5	7.83253	341697000	325678000	255106000	359415000	284538000	212688000	1	0.942268	1	1.19852	1	1.33037	2.8453e+08	3.12197e+08	3.1959e+08	2.99283e+08	2.7276e+08	2.6645e+08	2.83265e+08	3.19468e+08	3.36583e+08	3.0062e+08	2.66553e+08	2.52999e+08	0.942268	1.19852	1.33037	1	1	1
168	EXOSC8	Q546F8|Q9D753	CBP-interacting protein 3 OS=Mus musculus GN=Exosc8 PE=1 SV=1|Exosome complex component RRP43 OS=Mus musculus GN=Exosc8 PE=1 SV=1	1	3	13	7.79888	1670590000	1856520000	1527950000	1497860000	1601420000	1420700000	1	1.10542	1	1.21392	1	1.1929	1.67903e+09	1.71181e+09	1.64878e+09	1.50543e+09	1.4766e+09	1.53305e+09	1.67157e+09	1.75168e+09	1.73644e+09	1.51215e+09	1.44299e+09	1.45565e+09	1.10542	1.21392	1.1929	1	1	1
169	PTAR1	E9QAB6	Protein Ptar1 OS=Mus musculus GN=Ptar1 PE=1 SV=1	1	3	4	7.21527	220085000	203643000	190111000	281992000	254222000	232427000	1	0.773541	1	0.838788	1	0.907228	2.0178e+08	2.04423e+08	2.06567e+08	2.58538e+08	2.55195e+08	2.52546e+08	2.00883e+08	2.09183e+08	2.1755e+08	2.59692e+08	2.49387e+08	2.39796e+08	0.773541	0.838788	0.907228	1	1	1
170	TRPM7	A2AI57|Q923J1	Transient receptor potential cation channel subfamily M member 7 OS=Mus musculus GN=Trpm7 PE=1 SV=1|Transient receptor potential cation channel subfamily M member 7 OS=Mus musculus GN=Trpm7 PE=1 SV=1	1	3	3	5.99931	61189700	52958500	49912900	64170700	67110300	61590300	1	0.945086	1	0.826309	1	0.898868	5.77761e+07	5.25594e+07	5.32633e+07	6.05908e+07	6.66046e+07	6.57245e+07	5.75192e+07	5.37835e+07	5.60952e+07	6.08614e+07	6.50888e+07	6.24064e+07	0.945086	0.826309	0.898868	1	1	1
171	PTPN1	P35821|Q3TZW9	Tyrosine-protein phosphatase non-receptor type 1 OS=Mus musculus GN=Ptpn1 PE=1 SV=2|Tyrosine-protein phosphatase non-receptor type OS=Mus musculus GN=Ptpn1 PE=1 SV=1	1	3	16	7.75793	1870150000	1610450000	1665030000	1844950000	1780360000	1792010000	1	1.00467	1	0.947186	1	1.03057	1.76994e+09	1.67199e+09	1.69455e+09	1.74609e+09	1.84839e+09	1.82378e+09	1.76207e+09	1.71092e+09	1.78464e+09	1.75389e+09	1.80632e+09	1.73171e+09	1.00467	0.947186	1.03057	1	1	1
172	MED25	A0A140LHG7|A0A140LHQ0|Q8VCB2|Q8VCB2-3	Mediator of RNA polymerase II transcription subunit 25 OS=Mus musculus GN=Med25 PE=1 SV=1|Mediator of RNA polymerase II transcription subunit 25 OS=Mus musculus GN=Med25 PE=1 SV=1|Mediator of RNA polymerase II transcription subunit 25 OS=Mus musculus GN=Med25 PE=1 SV=1|Isoform 3 of Mediator of RNA polymerase II transcription subunit 25 OS=Mus musculus GN=Med25	1	3	3	7.22934	209304000	178002000	128399000	211455000	184186000	148192000	1	0.981046	1	1.01196	1	0.96102	1.72965e+08	1.70908e+08	1.61825e+08	1.74742e+08	1.76845e+08	1.86771e+08	1.72196e+08	1.74888e+08	1.70429e+08	1.75522e+08	1.7282e+08	1.77342e+08	0.981046	1.01196	0.96102	1	1	1
173	RUFY2	B2RQ36|Q8R4C2	RUN and FYVE domain-containing 2 OS=Mus musculus GN=Rufy2 PE=1 SV=1|RUN and FYVE domain-containing protein 2 OS=Mus musculus GN=Rufy2 PE=1 SV=2	1	3	13	7.29252	924585000	775536000	546026000	713503000	695725000	632065000	1	1.28434	1	1.16724	1	0.95818	8.02605e+08	7.44403e+08	6.55318e+08	6.19371e+08	6.67796e+08	7.58578e+08	7.99036e+08	7.61739e+08	6.9016e+08	6.22137e+08	6.52599e+08	7.20282e+08	1.28434	1.16724	0.95818	1	1	1
174	PPIA	P17742|Q5SVY2	Peptidyl-prolyl cis-trans isomerase A OS=Mus musculus GN=Ppia PE=1 SV=2|Peptidyl-prolyl cis-trans isomerase OS=Mus musculus GN=Ppia PE=1 SV=1	1	3	15	9.6349	20833000000	18280800000	19089500000	19440500000	16146700000	17276000000	1	1.06212	1	1.18552	1	1.22559	1.90979e+10	1.96299e+10	1.93927e+10	1.78213e+10	1.73383e+10	1.75504e+10	1.9013e+10	2.00871e+10	2.04238e+10	1.79009e+10	1.69437e+10	1.66644e+10	1.06212	1.18552	1.22559	1	1	1
175	CCNB1	P24860|Q3TQW9	G2/mitotic-specific cyclin-B1 OS=Mus musculus GN=Ccnb1 PE=1 SV=3|G2/mitotic-specific cyclin-B1 OS=Mus musculus GN=Ccnb1 PE=1 SV=1	1	3	8	8.05093	1193460000	1208410000	703197000	623422000	801642000	557408000	1	1.89738	1	1.57845	1	1.39926	1.12078e+09	9.94541e+08	9.09825e+08	5.85454e+08	6.59764e+08	7.21197e+08	1.11579e+09	1.0177e+09	9.58199e+08	5.88069e+08	6.44749e+08	6.84788e+08	1.89738	1.57845	1.39926	1	1	1
176	EIF5B	Q05D44	Eukaryotic translation initiation factor 5B OS=Mus musculus GN=Eif5b PE=1 SV=2	1	3	54	8.52963	6106140000	5456130000	5860820000	6943870000	6346480000	5893170000	1	0.871555	1	0.900218	1	1.10307	5.70512e+09	5.64103e+09	6.06718e+09	6.48783e+09	6.56155e+09	6.10067e+09	5.67976e+09	5.77239e+09	6.38976e+09	6.51681e+09	6.41222e+09	5.79268e+09	0.871555	0.900218	1.10307	1	1	1
177	TBC1D4	E9Q6Q8	TBC1 domain family member 4 OS=Mus musculus GN=Tbc1d4 PE=1 SV=1	1	3	17	7.25108	851394000	777328000	674015000	899021000	838331000	739182000	1	0.938621	1	0.970923	1	1.01138	7.71621e+08	7.63516e+08	7.57151e+08	8.14785e+08	8.23435e+08	8.30356e+08	7.6819e+08	7.81296e+08	7.97408e+08	8.18424e+08	8.04695e+08	7.88436e+08	0.938621	0.970923	1.01138	1	1	1
178	PSMC2	P46471	26S protease regulatory subunit 7 OS=Mus musculus GN=Psmc2 PE=1 SV=5	1	3	33	8.78002	5916310000	5813610000	5137730000	6694330000	5958560000	5295770000	1	0.875938	1	1.02165	1	1.07606	5.43475e+09	5.71031e+09	5.69415e+09	6.14944e+09	5.85269e+09	5.8693e+09	5.41059e+09	5.84329e+09	5.9969e+09	6.1769e+09	5.71949e+09	5.573e+09	0.875938	1.02165	1.07606	1	1	1
179	NAA16	Q9DBB4	N-alpha-acetyltransferase 16, NatA auxiliary subunit OS=Mus musculus GN=Naa16 PE=2 SV=1	1	3	9	7.00446	673623000	546761000	555803000	616900000	607093000	546074000	1	1.08226	1	0.943057	1	1.12892	6.15759e+08	5.59217e+08	5.94489e+08	5.63908e+08	6.20924e+08	5.84083e+08	6.13021e+08	5.7224e+08	6.26097e+08	5.66427e+08	6.06793e+08	5.54596e+08	1.08226	0.943057	1.12892	1	1	1
180	MRPL28	Q9D1B9	39S ribosomal protein L28, mitochondrial OS=Mus musculus GN=Mrpl28 PE=1 SV=3	1	3	5	7.80134	774200000	755455000	601414000	740701000	791717000	734829000	1	1.03595	1	0.999159	1	0.907785	7.46525e+08	7.13277e+08	6.60591e+08	7.14223e+08	7.47515e+08	8.07134e+08	7.43206e+08	7.29888e+08	6.95714e+08	7.17413e+08	7.30503e+08	7.66386e+08	1.03595	0.999159	0.907785	1	1	1
181	DUSP6	Q9DBB1	Dual specificity protein phosphatase 6 OS=Mus musculus GN=Dusp6 PE=1 SV=1	1	3	2	6.34909	26844600	57464000	19242500	24688100	32821800	27721700	1	1.0777	1	1.83328	1	0.769905	3.08211e+07	3.91094e+07	2.46255e+07	2.83452e+07	2.23382e+07	3.54767e+07	3.06841e+07	4.00201e+07	2.59348e+07	2.84718e+07	2.18298e+07	3.36857e+07	1.0777	1.83328	0.769905	1	1	1
182	FPGT	G5E8F4	Fucose-1-phosphate guanylyltransferase OS=Mus musculus GN=Fpgt PE=1 SV=1	1	3	3	6.70666	139113000	112077000	133261000	151839000	146017000	136699000	1	0.908059	1	0.803728	1	1.08127	1.30071e+08	1.19055e+08	1.34171e+08	1.4197e+08	1.55108e+08	1.37633e+08	1.29493e+08	1.21827e+08	1.41305e+08	1.42604e+08	1.51578e+08	1.30684e+08	0.908059	0.803728	1.08127	1	1	1
183	ADAT3	Q6PAT0	Probable inactive tRNA-specific adenosine deaminase-like protein 3 OS=Mus musculus GN=Adat3 PE=1 SV=1	1	3	3	6.71956	130835000	125546000	98720400	115480000	106677000	93919300	1	1.12291	1	1.23233	1	1.16586	1.1821e+08	1.20479e+08	1.1386e+08	1.04336e+08	1.02371e+08	1.08322e+08	1.17684e+08	1.23284e+08	1.19914e+08	1.04802e+08	1.00042e+08	1.02854e+08	1.12291	1.23233	1.16586	1	1	1
184	ABCB6	Q9DC29	ATP-binding cassette sub-family B member 6, mitochondrial OS=Mus musculus GN=Abcb6 PE=1 SV=1	1	3	8	7.44523	434281000	389864000	447046000	420318000	435240000	461020000	1	1.02405	1	0.937951	1	1.07554	4.37798e+08	4.07633e+08	4.24124e+08	4.23722e+08	4.55077e+08	4.37382e+08	4.35851e+08	4.17126e+08	4.46674e+08	4.25614e+08	4.4472e+08	4.15301e+08	1.02405	0.937951	1.07554	1	1	1
185	CSNK1D	Q9DC28	Casein kinase I isoform delta OS=Mus musculus GN=Csnk1d PE=1 SV=2	1	3	3	6.99943	161897000	208144000	91154400	149521000	218883000	143140000	1	1.07316	1	0.995744	1	0.706337	1.62285e+08	1.52085e+08	1.24456e+08	1.49879e+08	1.59931e+08	1.95434e+08	1.61563e+08	1.55626e+08	1.31074e+08	1.50548e+08	1.56292e+08	1.85568e+08	1.07316	0.995744	0.706337	1	1	1
186	DNAJC10	Q9DC23	DnaJ homolog subfamily C member 10 OS=Mus musculus GN=Dnajc10 PE=1 SV=2	1	3	16	7.80653	1233870000	1066160000	1001380000	1354050000	1351090000	1316700000	1	0.903159	1	0.826293	1	0.843544	1.15718e+09	1.07684e+09	1.05716e+09	1.26989e+09	1.36463e+09	1.39004e+09	1.15203e+09	1.10192e+09	1.11336e+09	1.27556e+09	1.33357e+09	1.31986e+09	0.903159	0.826293	0.843544	1	1	1
187	DCAF6	Q9DC22	DDB1- and CUL4-associated factor 6 OS=Mus musculus GN=Dcaf6 PE=1 SV=1	1	3	3	6.58408	99749300	101452000	76616600	121112000	122935000	123673000	1	0.816305	1	0.864134	1	0.687137	9.63015e+07	9.63972e+07	8.3521e+07	1.16926e+08	1.1681e+08	1.34818e+08	9.58734e+07	9.86421e+07	8.79617e+07	1.17448e+08	1.14151e+08	1.28012e+08	0.816305	0.864134	0.687137	1	1	1
188	ARHGEF10	Q8C033|Q8C033-2	Rho guanine nucleotide exchange factor 10 OS=Mus musculus GN=Arhgef10 PE=1 SV=2|Isoform 2 of Rho guanine nucleotide exchange factor 10 OS=Mus musculus GN=Arhgef10	1	3	4	6.77402	184895000	154294000	143612000	166765000	146460000	137851000	1	1.09888	1	1.10313	1	1.15552	1.63065e+08	1.58952e+08	1.58067e+08	1.47075e+08	1.50881e+08	1.51726e+08	1.6234e+08	1.62653e+08	1.66471e+08	1.47732e+08	1.47447e+08	1.44066e+08	1.09888	1.10313	1.15552	1	1	1
189	ERCC5	E9QM61|P35689	DNA repair protein-complementing XP-G cells homolog OS=Mus musculus GN=Ercc5 PE=1 SV=1|DNA repair protein complementing XP-G cells homolog OS=Mus musculus GN=Ercc5 PE=1 SV=4	1	3	6	6.84838	181362000	171793000	127086000	203057000	182178000	150408000	1	0.885234	1	0.987428	1	0.937179	1.58235e+08	1.6259e+08	1.53905e+08	1.77164e+08	1.72419e+08	1.82149e+08	1.57532e+08	1.66376e+08	1.62088e+08	1.77955e+08	1.68495e+08	1.72953e+08	0.885234	0.987428	0.937179	1	1	1
190	CNOT6	Q8K3P5|Q8K3P5-2	CCR4-NOT transcription complex subunit 6 OS=Mus musculus GN=Cnot6 PE=1 SV=2|Isoform 2 of CCR4-NOT transcription complex subunit 6 OS=Mus musculus GN=Cnot6	1	3	4	6.74356	230567000	263738000	203747000	252015000	250151000	272439000	1	0.906777	1	1.10399	1	0.829502	2.33711e+08	2.50887e+08	2.11302e+08	2.55451e+08	2.37962e+08	2.82541e+08	2.32672e+08	2.5673e+08	2.22537e+08	2.56592e+08	2.32547e+08	2.68278e+08	0.906777	1.10399	0.829502	1	1	1
191	PUF60	Q3UEB3-2|Q3UEB3-3	Isoform 2 of Poly(U)-binding-splicing factor PUF60 OS=Mus musculus GN=Puf60|Isoform 3 of Poly(U)-binding-splicing factor PUF60 OS=Mus musculus GN=Puf60	1	3	24	8.60387	3719410000	3775840000	3186180000	4289820000	4267710000	3878760000	1	0.859339	1	0.926434	1	0.911115	3.57025e+09	3.60653e+09	3.47512e+09	4.11778e+09	4.07635e+09	4.2305e+09	3.55437e+09	3.69052e+09	3.65988e+09	4.13617e+09	3.98358e+09	4.01693e+09	0.859339	0.926434	0.911115	1	1	1
192	AP2A2	P17427	AP-2 complex subunit alpha-2 OS=Mus musculus GN=Ap2a2 PE=1 SV=2	1	3	24	8.18078	3944150000	3245770000	3799880000	4149180000	3670350000	3747170000	1	0.942152	1	0.92599	1	1.12477	3.65509e+09	3.52539e+09	3.77516e+09	3.84509e+09	3.98655e+09	3.7228e+09	3.63884e+09	3.60749e+09	3.97588e+09	3.86226e+09	3.89582e+09	3.53485e+09	0.942152	0.92599	1.12477	1	1	1
193	CD82	A2AIJ1|P40237|Q3UII2	Tetraspanin (Fragment) OS=Mus musculus GN=Cd82 PE=1 SV=1|CD82 antigen OS=Mus musculus GN=Cd82 PE=1 SV=1|Tetraspanin OS=Mus musculus GN=Cd82 PE=1 SV=1	1	3	3	7.29736	515806000	506556000	443379000	372116000	337310000	395953000	1	1.37384	1	1.57251	1	1.24202	4.98438e+08	5.18807e+08	4.47994e+08	3.59586e+08	3.45468e+08	4.00075e+08	4.96221e+08	5.30889e+08	4.71813e+08	3.61192e+08	3.37606e+08	3.79877e+08	1.37384	1.57251	1.24202	1	1	1
194	CDC42EP3	Q9CQC5	Cdc42 effector protein 3 OS=Mus musculus GN=Cdc42ep3 PE=1 SV=1	1	3	2	6.73178	55773100	78957200	46637500	126432000	185324000	104401000	1	0.437217	1	0.446124	1	0.49548	5.92186e+07	5.81975e+07	5.95922e+07	1.34243e+08	1.36598e+08	1.33401e+08	5.89553e+07	5.95528e+07	6.27606e+07	1.34842e+08	1.33489e+08	1.26666e+08	0.437217	0.446124	0.49548	1	1	1
195	NDUFB4	Q9CQC7	NADH dehydrogenase [ubiquinone] 1 beta subcomplex subunit 4 OS=Mus musculus GN=Ndufb4 PE=1 SV=3	1	3	2	7.4732	256545000	225667000	171232000	234701000	226974000	197136000	1	1.08337	1	1.04109	1	0.963418	2.26762e+08	2.16268e+08	2.02141e+08	2.07454e+08	2.1752e+08	2.32721e+08	2.25754e+08	2.21304e+08	2.12889e+08	2.0838e+08	2.1257e+08	2.20973e+08	1.08337	1.04109	0.963418	1	1	1
196	BZW1	Q9CQC6	Basic leucine zipper and W2 domain-containing protein 1 OS=Mus musculus GN=Bzw1 PE=1 SV=1	1	3	20	8.60176	3833810000	3853750000	3513290000	3725910000	3919460000	3824220000	1	1.01983	1	1.02956	1	1.01898	3.83034e+09	3.74427e+09	3.61929e+09	3.72254e+09	3.80811e+09	3.93961e+09	3.81331e+09	3.83146e+09	3.81173e+09	3.73916e+09	3.72145e+09	3.74072e+09	1.01983	1.02956	1.01898	1	1	1
197	SPG21	Q9CQC8	Maspardin OS=Mus musculus GN=Spg21 PE=1 SV=1	1	3	6	7.22632	312333000	368278000	220360000	235509000	329903000	279965000	1	1.31444	1	1.16892	1	0.873021	3.29769e+08	3.02551e+08	2.5405e+08	2.48656e+08	2.71025e+08	3.22767e+08	3.28302e+08	3.09597e+08	2.67557e+08	2.49766e+08	2.64857e+08	3.06473e+08	1.31444	1.16892	0.873021	1	1	1
198	MTPN	P62774	Myotrophin OS=Mus musculus GN=Mtpn PE=1 SV=2	1	3	6	8.10168	1485820000	1435620000	1453250000	2084720000	1521540000	1685980000	1	0.706396	1	0.987989	1	0.956056	1.34808e+09	1.55108e+09	1.48251e+09	1.89145e+09	1.64391e+09	1.71993e+09	1.34208e+09	1.5872e+09	1.56134e+09	1.8999e+09	1.60649e+09	1.6331e+09	0.706396	0.987989	0.956056	1	1	1
199	CLSTN1	Q9EPL2|Q9EPL2-2	Calsyntenin-1 OS=Mus musculus GN=Clstn1 PE=1 SV=1|Isoform 2 of Calsyntenin-1 OS=Mus musculus GN=Clstn1	1	3	3	6.56744	69584600	116454000	62265600	78633700	139076000	137600000	1	0.87707	1	0.876795	1	0.501909	8.985e+07	8.74011e+07	6.42511e+07	1.01534e+08	1.04379e+08	1.41988e+08	8.94505e+07	8.94365e+07	6.76672e+07	1.01988e+08	1.02004e+08	1.3482e+08	0.87707	0.876795	0.501909	1	1	1
200	NDC1	Q8VCB1	Nucleoporin NDC1 OS=Mus musculus GN=Ndc1 PE=1 SV=1	1	3	6	7.3167	444617000	378294000	323237000	464154000	493280000	381379000	1	0.94941	1	0.80303	1	0.940069	4.01239e+08	3.59012e+08	3.77419e+08	4.1887e+08	4.68138e+08	4.45307e+08	3.99455e+08	3.67373e+08	3.97486e+08	4.20741e+08	4.57484e+08	4.22826e+08	0.94941	0.80303	0.940069	1	1	1
201	CLASP1	A0A087WQF1|E9Q6L0	CLIP-associating protein 1 OS=Mus musculus GN=Clasp1 PE=1 SV=2|CLIP-associating protein 1 OS=Mus musculus GN=Clasp1 PE=1 SV=2	1	3	42	7.88031	3971890000	3736510000	2884410000	3927050000	3680640000	3132980000	1	1.00244	1	1.06301	1	1.02116	3.55121e+09	3.55781e+09	3.38814e+09	3.51112e+09	3.50461e+09	3.68012e+09	3.53542e+09	3.64066e+09	3.56828e+09	3.5268e+09	3.42485e+09	3.49433e+09	1.00244	1.06301	1.02116	1	1	1
202	MTCL1	Q3UHU5|Q3UHU5-3	Microtubule cross-linking factor 1 OS=Mus musculus GN=Mtcl1 PE=1 SV=1|Isoform 3 of Microtubule cross-linking factor 1 OS=Mus musculus GN=Mtcl1	1	3	20	7.10112	1338680000	1082830000	816840000	1303900000	1101450000	1005410000	1	1.01756	1	1.02942	1	0.901134	1.10799e+09	1.08422e+09	9.85639e+08	1.07921e+09	1.10287e+09	1.21318e+09	1.10307e+09	1.10947e+09	1.03804e+09	1.08403e+09	1.07777e+09	1.15193e+09	1.01756	1.02942	0.901134	1	1	1
203	NUP37	Q9CWU9	Nucleoporin Nup37 OS=Mus musculus GN=Nup37 PE=1 SV=2	1	3	8	7.96852	1032810000	996138000	1033470000	924957000	940032000	882278000	1	1.1067	1	1.10962	1	1.29924	1.02141e+09	9.95038e+08	1.04616e+09	9.14749e+08	9.38994e+08	8.9311e+08	1.01687e+09	1.01821e+09	1.10178e+09	9.18834e+08	9.17624e+08	8.48022e+08	1.1067	1.10962	1.29924	1	1	1
204	SH3BGRL	Q9JJU8	SH3 domain-binding glutamic acid-rich-like protein OS=Mus musculus GN=Sh3bgrl PE=1 SV=1	1	3	8	8.21776	851409000	682167000	740938000	766089000	628542000	779068000	1	1.10151	1	1.13645	1	1.05488	7.7791e+08	7.68738e+08	7.1962e+08	6.99956e+08	7.08307e+08	7.56653e+08	7.74452e+08	7.8664e+08	7.57881e+08	7.03081e+08	6.92188e+08	7.18454e+08	1.10151	1.13645	1.05488	1	1	1
205	ZDHHC13	Q9CWU2	Palmitoyltransferase ZDHHC13 OS=Mus musculus GN=Zdhhc13 PE=1 SV=2	1	3	3	6.73282	138208000	109497000	124958000	146379000	144824000	123410000	1	0.935802	1	0.791694	1	1.12308	1.2684e+08	1.13503e+08	1.31352e+08	1.34339e+08	1.50123e+08	1.29724e+08	1.26276e+08	1.16147e+08	1.38335e+08	1.34939e+08	1.46707e+08	1.23175e+08	0.935802	0.791694	1.12308	1	1	1
206	Q9CWU4	Q9CWU4	UPF0690 protein C1orf52 homolog OS=Mus musculus PE=1 SV=1	1	3	5	7.25822	434956000	451838000	216650000	430814000	367385000	220256000	1	1.00066	1	1.28783	1	1.091	3.39364e+08	3.74557e+08	3.34968e+08	3.36132e+08	3.04549e+08	3.40543e+08	3.37855e+08	3.8328e+08	3.52778e+08	3.37633e+08	2.97618e+08	3.23351e+08	1.00066	1.28783	1.091	1	1	1
207	UQCC1	A6PWX7|A6PWX9|Q9CWU6	Ubiquinol-cytochrome-c reductase complex assembly factor 1 OS=Mus musculus GN=Uqcc1 PE=1 SV=1|Ubiquinol-cytochrome-c reductase complex assembly factor 1 OS=Mus musculus GN=Uqcc1 PE=1 SV=1|Ubiquinol-cytochrome-c reductase complex assembly factor 1 OS=Mus musculus GN=Uqcc1 PE=1 SV=1	1	3	2	7.37208	256616000	283653000	250863000	302978000	272732000	277268000	1	0.839464	1	1.08905	1	1.00353	2.51688e+08	2.78902e+08	2.60132e+08	2.97159e+08	2.68164e+08	2.87513e+08	2.50569e+08	2.85397e+08	2.73963e+08	2.98486e+08	2.62061e+08	2.72998e+08	0.839464	1.08905	1.00353	1	1	1
208	RCOR2	A0A0R4J1I0|Q8C796	REST corepressor 2 OS=Mus musculus GN=Rcor2 PE=1 SV=1|REST corepressor 2 OS=Mus musculus GN=Rcor2 PE=1 SV=1	1	3	4	6.28822	159694000	171022000	118000000	159333000	162342000	145576000	1	0.993373	1	1.10311	1	0.899058	1.51763e+08	1.55591e+08	1.36481e+08	1.5142e+08	1.47694e+08	1.68375e+08	1.51088e+08	1.59215e+08	1.43737e+08	1.52096e+08	1.44333e+08	1.59875e+08	0.993373	1.10311	0.899058	1	1	1
209	NDE1	Q9CZA6|Q9CZA6-2|Q9CZA6-3	Nuclear distribution protein nudE homolog 1 OS=Mus musculus GN=Nde1 PE=1 SV=1|Isoform 2 of Nuclear distribution protein nudE homolog 1 OS=Mus musculus GN=Nde1|Isoform 3 of Nuclear distribution protein nudE homolog 1 OS=Mus musculus GN=Nde1	1	3	4	6.68183	155348000	211380000	118276000	151168000	188780000	144068000	1	1.01853	1	1.17248	1	0.910594	1.60866e+08	1.67917e+08	1.43783e+08	1.56538e+08	1.49964e+08	1.75137e+08	1.60151e+08	1.71828e+08	1.51427e+08	1.57237e+08	1.46551e+08	1.66295e+08	1.01853	1.17248	0.910594	1	1	1
210	SLC39A6	D3Z7N4|Q8C145	Zinc transporter ZIP6 (Fragment) OS=Mus musculus GN=Slc39a6 PE=1 SV=1|Zinc transporter ZIP6 OS=Mus musculus GN=Slc39a6 PE=1 SV=1	1	3	2	6.82164	52199400	54414100	33557000	60452900	75989600	50046200	1	0.855811	1	0.749813	1	0.743717	4.91558e+07	4.4764e+07	4.33168e+07	5.6928e+07	6.25132e+07	6.46018e+07	4.89372e+07	4.58065e+07	4.56199e+07	5.71823e+07	6.10905e+07	6.13404e+07	0.855811	0.749813	0.743717	1	1	1
211	FAM171A1	A2ATK9|A2ATL0|A2ATL1	Family with sequence similarity 171, member A1 OS=Mus musculus GN=Fam171a1 PE=1 SV=1|Protein Fam171a1 OS=Mus musculus GN=Fam171a1 PE=1 SV=1|MCG17280 OS=Mus musculus GN=Fam171a1 PE=1 SV=1	1	3	2	6.31498	35927800	24539500	23854500	42708800	35797100	38718400	1	0.833764	1	0.717817	1	0.683358	3.00826e+07	2.71561e+07	2.57445e+07	3.57603e+07	3.96141e+07	4.17861e+07	2.99488e+07	2.77885e+07	2.71133e+07	3.592e+07	3.87125e+07	3.96766e+07	0.833764	0.717817	0.683358	1	1	1
212	PROSER1	Q5PRE5	Proline and serine-rich protein 1 OS=Mus musculus GN=Proser1 PE=1 SV=1	1	3	3	6.65843	165027000	199323000	118164000	163709000	200622000	161223000	1	0.999107	1	1.04034	1	0.812931	1.66209e+08	1.65007e+08	1.41723e+08	1.64881e+08	1.66082e+08	1.93368e+08	1.6547e+08	1.6885e+08	1.49259e+08	1.65618e+08	1.62303e+08	1.83606e+08	0.999107	1.04034	0.812931	1	1	1
213	NDRG1	Q545R3|Q62433	N-myc downstream regulated gene 1 OS=Mus musculus GN=Ndrg1 PE=1 SV=1|Protein NDRG1 OS=Mus musculus GN=Ndrg1 PE=1 SV=1	1	3	5	7.71679	462800000	428882000	372428000	486065000	526393000	401687000	1	0.943688	1	0.853146	1	1.02837	4.3264e+08	4.00213e+08	4.26928e+08	4.54389e+08	4.91206e+08	4.60469e+08	4.30717e+08	4.09533e+08	4.49627e+08	4.56419e+08	4.80027e+08	4.37223e+08	0.943688	0.853146	1.02837	1	1	1
214	OXA1L	Q8BGA9	Mitochondrial inner membrane protein OXA1L OS=Mus musculus GN=Oxa1l PE=1 SV=1	1	3	8	7.79125	782002000	780093000	584496000	739215000	871733000	773789000	1	1.0485	1	0.937041	1	0.837827	7.71266e+08	7.0936e+08	6.51726e+08	7.29066e+08	7.92691e+08	8.62792e+08	7.67837e+08	7.2588e+08	6.86377e+08	7.32322e+08	7.74651e+08	8.19234e+08	1.0485	0.937041	0.837827	1	1	1
215	CAMK2G	Q923T9-2	Isoform 2 of Calcium/calmodulin-dependent protein kinase type II subunit gamma OS=Mus musculus GN=Camk2g	1	3	10	7.83582	656384000	587111000	569345000	656675000	636457000	597144000	1	0.990689	1	0.965933	1	1.05753	6.16092e+08	5.91858e+08	6.01714e+08	6.16365e+08	6.41603e+08	6.31094e+08	6.13353e+08	6.05641e+08	6.33706e+08	6.19118e+08	6.27001e+08	5.99233e+08	0.990689	0.965933	1.05753	1	1	1
216	KATNB1	Q8BG40	Katanin p80 WD40 repeat-containing subunit B1 OS=Mus musculus GN=Katnb1 PE=1 SV=1	1	3	11	7.24938	626904000	582296000	536289000	675624000	657959000	625112000	1	0.919656	1	0.926703	1	0.951561	5.92947e+08	5.79082e+08	5.70149e+08	6.39028e+08	6.54327e+08	6.6458e+08	5.9031e+08	5.92568e+08	6.00463e+08	6.41881e+08	6.39436e+08	6.31029e+08	0.919656	0.926703	0.951561	1	1	1
217	VKORC1L1	F8WJJ5|Q0VGU5|Q6TEK5	Vitamin K epoxide reductase complex subunit 1-like protein 1 OS=Mus musculus GN=Vkorc1l1 PE=1 SV=1|Vitamin K epoxide reductase complex subunit 1-like protein 1 OS=Mus musculus GN=Vkorc1l1 PE=1 SV=1|Vitamin K epoxide reductase complex subunit 1-like protein 1 OS=Mus musculus GN=Vkorc1l1 PE=1 SV=1	1	3	5	7.49919	379023000	329113000	370956000	355925000	346378000	371007000	1	1.05545	1	0.994925	1	1.10901	3.69764e+08	3.49275e+08	3.58295e+08	3.4723e+08	3.67598e+08	3.58344e+08	3.6812e+08	3.57409e+08	3.77345e+08	3.48781e+08	3.59232e+08	3.40254e+08	1.05545	0.994925	1.10901	1	1	1
218	CLASP2	E9Q8N5|Q08EB6|Q8BRT1|Q8BRT1-5	CLIP-associating protein 2 OS=Mus musculus GN=Clasp2 PE=1 SV=1|CLIP associating protein 2 OS=Mus musculus GN=Clasp2 PE=1 SV=1|CLIP-associating protein 2 OS=Mus musculus GN=Clasp2 PE=1 SV=1|Isoform 2 of CLIP-associating protein 2 OS=Mus musculus GN=Clasp2	1	3	25	7.59241	1907480000	1557680000	1252780000	1964320000	1760810000	1419260000	1	0.962448	1	0.926321	1	0.979058	1.59928e+09	1.52645e+09	1.52478e+09	1.64693e+09	1.72551e+09	1.7274e+09	1.59217e+09	1.562e+09	1.60585e+09	1.65429e+09	1.68624e+09	1.6402e+09	0.962448	0.926321	0.979058	1	1	1
219	ZNF281	Q99LI5	Zinc finger protein 281 OS=Mus musculus GN=Znf281 PE=1 SV=1	1	3	8	7.23062	346053000	285784000	209163000	403526000	338868000	262922000	1	0.849964	1	0.883086	1	0.882376	2.78741e+08	2.7642e+08	2.68469e+08	3.25035e+08	3.27765e+08	3.37471e+08	2.77502e+08	2.82857e+08	2.82743e+08	3.26487e+08	3.20305e+08	3.20434e+08	0.849964	0.883086	0.882376	1	1	1
220	MTFR1	Q3TTQ5|Q99MB2	MCG19781, isoform CRA_a OS=Mus musculus GN=Mtfr1 PE=1 SV=1|Mitochondrial fission regulator 1 OS=Mus musculus GN=Mtfr1 PE=1 SV=1	1	3	5	7.11782	294496000	272690000	241784000	260727000	269743000	239894000	1	1.1195	1	1.05856	1	1.1179	2.79041e+08	2.63986e+08	2.63588e+08	2.47045e+08	2.61133e+08	2.61528e+08	2.77801e+08	2.70134e+08	2.77603e+08	2.48148e+08	2.55191e+08	2.48325e+08	1.1195	1.05856	1.1179	1	1	1
221	RNF141	H3BJB4|H3BJE9|Q99MB7	MCG121921, isoform CRA_b OS=Mus musculus GN=Rnf141 PE=1 SV=1|RING finger protein 141 (Fragment) OS=Mus musculus GN=Rnf141 PE=1 SV=7|RING finger protein 141 OS=Mus musculus GN=Rnf141 PE=1 SV=2	1	3	3	7.08856	132642000	156253000	141009000	140255000	156061000	159470000	1	0.93733	1	1.04841	1	0.980762	1.43215e+08	1.47358e+08	1.38482e+08	1.51435e+08	1.47177e+08	1.56612e+08	1.42579e+08	1.5079e+08	1.45844e+08	1.52111e+08	1.43828e+08	1.48705e+08	0.93733	1.04841	0.980762	1	1	1
222	FARP2	D3Z4C0	FERM, RhoGEF and pleckstrin domain-containing protein 2 OS=Mus musculus GN=Farp2 PE=1 SV=1	1	3	11	7.28356	801963000	626396000	580515000	949616000	809920000	697057000	1	0.83702	1	0.809846	1	0.923721	6.74501e+08	6.4548e+08	6.6981e+08	7.98686e+08	8.34595e+08	8.04279e+08	6.71502e+08	6.60512e+08	7.05423e+08	8.02253e+08	8.15601e+08	7.63675e+08	0.83702	0.809846	0.923721	1	1	1
223	GRSF1	Q8C5Q4	G-rich sequence factor 1 OS=Mus musculus GN=Grsf1 PE=1 SV=2	1	3	17	7.75388	1045600000	1468230000	658137000	1338650000	1732990000	1537480000	1	0.774155	1	0.887143	1	0.474791	1.09431e+09	1.1397e+09	8.10112e+08	1.40101e+09	1.34522e+09	1.89251e+09	1.08945e+09	1.16624e+09	8.53184e+08	1.40727e+09	1.3146e+09	1.79697e+09	0.774155	0.887143	0.474791	1	1	1
224	GPATCH11	A0A0R4J215|Q3UFS4	G patch domain-containing protein 11 OS=Mus musculus GN=Gpatch11 PE=1 SV=1|G patch domain-containing protein 11 OS=Mus musculus GN=Gpatch11 PE=1 SV=2	1	3	6	7.51027	511615000	539187000	281666000	458543000	428318000	263448000	1	1.10584	1	1.31816	1	1.18586	4.21203e+08	4.474e+08	4.12315e+08	3.7751e+08	3.55405e+08	3.85647e+08	4.1933e+08	4.57819e+08	4.34237e+08	3.79196e+08	3.47316e+08	3.66178e+08	1.10584	1.31816	1.18586	1	1	1
225	INCENP	Q9WU62|Q9WU62-2	Inner centromere protein OS=Mus musculus GN=Incenp PE=1 SV=2|Isoform 2 of Inner centromere protein OS=Mus musculus GN=Incenp	1	3	13	7.37592	753685000	847499000	443740000	708879000	1025770000	691454000	1	1.05377	1	0.865137	1	0.711805	7.45217e+08	6.56929e+08	5.78971e+08	7.00914e+08	7.95114e+08	9.02176e+08	7.41904e+08	6.72228e+08	6.09753e+08	7.04045e+08	7.77018e+08	8.5663e+08	1.05377	0.865137	0.711805	1	1	1
226	EIF6	O55135|Q545K4	Eukaryotic translation initiation factor 6 OS=Mus musculus GN=Eif6 PE=1 SV=2|Eukaryotic translation initiation factor 6 OS=Mus musculus GN=Eif6 PE=1 SV=1	1	3	9	8.42879	1679400000	1721690000	1576390000	1727620000	1810310000	1642720000	1	0.963464	1	0.995859	1	1.06438	1.66767e+09	1.64952e+09	1.65694e+09	1.71555e+09	1.73442e+09	1.72666e+09	1.66025e+09	1.68793e+09	1.74503e+09	1.72321e+09	1.69495e+09	1.63949e+09	0.963464	0.995859	1.06438	1	1	1
227	NDUFA1	O35683|Q545K0	NADH dehydrogenase [ubiquinone] 1 alpha subcomplex subunit 1 OS=Mus musculus GN=Ndufa1 PE=1 SV=1|NADH dehydrogenase (Ubiquinone) 1 alpha subcomplex, 1 OS=Mus musculus GN=Ndufa1 PE=1 SV=1	1	3	2	7.10886	164933000	132464000	90836800	125193000	126581000	114805000	1	1.30574	1	1.09578	1	0.8776	1.42165e+08	1.26705e+08	1.10174e+08	1.07911e+08	1.21078e+08	1.39245e+08	1.41533e+08	1.29656e+08	1.16032e+08	1.08393e+08	1.18322e+08	1.32215e+08	1.30574	1.09578	0.8776	1	1	1
228	NME1	P15532|Q5NC81	Nucleoside diphosphate kinase A OS=Mus musculus GN=Nme1 PE=1 SV=1|Nucleoside diphosphate kinase OS=Mus musculus GN=Nme1 PE=1 SV=1	1	3	3	7.46335	1133940000	976439000	925796000	1133670000	1040440000	954766000	1	0.991364	1	0.982707	1	1.07551	1.02434e+09	9.92215e+08	1.00856e+09	1.02409e+09	1.05725e+09	1.04012e+09	1.01978e+09	1.01532e+09	1.06218e+09	1.02867e+09	1.03319e+09	9.87609e+08	0.991364	0.982707	1.07551	1	1	1
229	SPRY1	Q53ZU1|Q9QXV9	Protein sprouty homolog 1 OS=Mus musculus GN=Spry1 PE=1 SV=1|Protein sprouty homolog 1 OS=Mus musculus GN=Spry1 PE=2 SV=1	1	3	5	7.25122	282615000	162323000	230312000	331180000	264446000	182315000	1	0.845786	1	0.642745	1	1.40117	2.17146e+08	1.84165e+08	2.642e+08	2.5446e+08	3.0003e+08	2.09141e+08	2.1618e+08	1.88454e+08	2.78247e+08	2.55597e+08	2.93202e+08	1.98583e+08	0.845786	0.642745	1.40117	1	1	1
230	RNF114	Q9ET26	E3 ubiquitin-protein ligase RNF114 OS=Mus musculus GN=Rnf114 PE=1 SV=2	1	3	6	7.58867	527232000	564807000	445014000	715017000	710206000	694745000	1	0.730828	1	0.832744	1	0.710467	5.15398e+08	5.35252e+08	4.80368e+08	6.98968e+08	6.73042e+08	7.49939e+08	5.13107e+08	5.47717e+08	5.05909e+08	7.0209e+08	6.57725e+08	7.12079e+08	0.730828	0.832744	0.710467	1	1	1
231	CBX8	Q9QXV1	Chromobox protein homolog 8 OS=Mus musculus GN=Cbx8 PE=1 SV=1	1	3	4	7.07908	270283000	222868000	140454000	201065000	188753000	128538000	1	1.33233	1	1.23637	1	1.21199	2.15535e+08	2.02001e+08	1.94325e+08	1.60338e+08	1.7108e+08	1.77838e+08	2.14577e+08	2.06705e+08	2.04657e+08	1.61054e+08	1.67187e+08	1.6886e+08	1.33233	1.23637	1.21199	1	1	1
232	ING1	Q9QXV3	Inhibitor of growth protein 1 OS=Mus musculus GN=Ing1 PE=2 SV=1	1	3	2	6.39665	75543500	79734300	59159800	100593000	96792600	73829900	1	0.744319	1	0.862579	1	0.888771	6.90611e+07	7.23303e+07	7.13371e+07	9.1961e+07	8.78045e+07	8.90269e+07	6.8754e+07	7.40147e+07	7.513e+07	9.23717e+07	8.58063e+07	8.45325e+07	0.744319	0.862579	0.888771	1	1	1
233	RSL24D1	E9PY85|Q5EBK7|Q99L28	Probable ribosome biogenesis protein RLP24 OS=Mus musculus GN=Rsl24d1 PE=1 SV=1|MCG1025618 OS=Mus musculus GN=Rsl24d1 PE=1 SV=1|Probable ribosome biogenesis protein RLP24 OS=Mus musculus GN=Rsl24d1 PE=2 SV=1	1	3	4	7.38072	167298000	170371000	145904000	159610000	204918000	144647000	1	1.03887	1	0.870585	1	1.1188	1.68215e+08	1.49816e+08	1.65017e+08	1.60485e+08	1.80195e+08	1.63596e+08	1.67468e+08	1.53305e+08	1.73791e+08	1.61202e+08	1.76094e+08	1.55337e+08	1.03887	0.870585	1.1188	1	1	1
234	GMPR2	Q99L27	GMP reductase 2 OS=Mus musculus GN=Gmpr2 PE=1 SV=2	1	3	10	7.73844	806310000	756031000	779653000	760379000	700608000	646040000	1	1.051	1	1.12995	1	1.33856	7.6153e+08	7.68216e+08	8.12404e+08	7.1815e+08	7.119e+08	6.73179e+08	7.58145e+08	7.86107e+08	8.55599e+08	7.21357e+08	6.95699e+08	6.39194e+08	1.051	1.12995	1.33856	1	1	1
235	ADD2	Q9QYB8|Q9QYB8-2	Beta-adducin OS=Mus musculus GN=Add2 PE=1 SV=4|Isoform 2 of Beta-adducin OS=Mus musculus GN=Add2	1	3	3	6.34218	75913200	79905800	63070300	21572500	22478000	25931400	1	3.48776	1	3.72234	1	2.69771	7.70742e+07	7.7466e+07	6.40767e+07	2.19024e+07	2.17917e+07	2.63452e+07	7.67316e+07	7.927e+07	6.74836e+07	2.20002e+07	2.12957e+07	2.50152e+07	3.48776	3.72234	2.69771	1	1	1
236	TMCC1	F8WJ98|Q69ZZ6	Transmembrane and coiled-coil domains protein 1 (Fragment) OS=Mus musculus GN=Tmcc1 PE=1 SV=2|Transmembrane and coiled-coil domains protein 1 OS=Mus musculus GN=Tmcc1 PE=1 SV=2	1	3	5	6.47645	163902000	162025000	132097000	149527000	171953000	150277000	1	1.08641	1	0.986661	1	0.974981	1.61664e+08	1.49888e+08	1.44771e+08	1.47485e+08	1.59072e+08	1.64695e+08	1.60945e+08	1.53378e+08	1.52468e+08	1.48144e+08	1.55452e+08	1.5638e+08	1.08641	0.986661	0.974981	1	1	1
237	KIAA0754	Q69ZZ9	Uncharacterized protein KIAA0754 OS=Mus musculus GN=Kiaa0754 PE=1 SV=2	1	3	8	7.27654	762673000	526076000	466479000	871601000	591114000	625046000	1	0.867262	1	0.931908	1	0.827782	5.85729e+08	5.90711e+08	5.40937e+08	6.69386e+08	6.6374e+08	7.24814e+08	5.83125e+08	6.04468e+08	5.69698e+08	6.72375e+08	6.48635e+08	6.88222e+08	0.867262	0.931908	0.827782	1	1	1
238	CSF1	P07141	Macrophage colony-stimulating factor 1 OS=Mus musculus GN=Csf1 PE=1 SV=2	1	3	4	6.77276	372604000	243045000	269478000	373243000	189206000	205058000	1	0.989431	1	1.34508	1	1.45761	2.65667e+08	3.0136e+08	3.04813e+08	2.66123e+08	2.34603e+08	2.31946e+08	2.64486e+08	3.08378e+08	3.21019e+08	2.67311e+08	2.29264e+08	2.20236e+08	0.989431	1.34508	1.45761	1	1	1
239	HSD17B11	Q9EQ06	Estradiol 17-beta-dehydrogenase 11 OS=Mus musculus GN=Hsd17b11 PE=1 SV=1	1	3	8	7.53304	681464000	577246000	509977000	682098000	785840000	759748000	1	0.990207	1	0.76917	1	0.74452	6.58414e+08	5.64565e+08	5.39686e+08	6.59026e+08	7.68577e+08	8.04008e+08	6.55486e+08	5.77713e+08	5.6838e+08	6.61969e+08	7.51086e+08	7.63418e+08	0.990207	0.76917	0.74452	1	1	1
240	SRRT	Q99MR6|Q99MR6-2|Q99MR6-3|Q99MR6-4	Serrate RNA effector molecule homolog OS=Mus musculus GN=Srrt PE=1 SV=1|Isoform B of Serrate RNA effector molecule homolog OS=Mus musculus GN=Srrt|Isoform C of Serrate RNA effector molecule homolog OS=Mus musculus GN=Srrt|Isoform D of Serrate RNA effector molecule homolog OS=Mus musculus GN=Srrt	1	3	42	8.42373	4485640000	4651970000	3348970000	4059030000	4625670000	3584900000	1	1.0953	1	1.05307	1	1.03617	4.30304e+09	4.10493e+09	3.95632e+09	3.8938e+09	4.08172e+09	4.23504e+09	4.28391e+09	4.20052e+09	4.16667e+09	3.91119e+09	3.98883e+09	4.02124e+09	1.0953	1.05307	1.03617	1	1	1
241	WDR43	Q6ZQL4	WD repeat-containing protein 43 OS=Mus musculus GN=Wdr43 PE=2 SV=2	1	3	21	7.99511	2005850000	1871420000	1802940000	2122350000	2090890000	1694060000	1	0.936723	1	0.937208	1	1.18045	1.87138e+09	1.82113e+09	1.98586e+09	1.98007e+09	2.0347e+09	1.86593e+09	1.86306e+09	1.86354e+09	2.09144e+09	1.98891e+09	1.9884e+09	1.77173e+09	0.936723	0.937208	1.18045	1	1	1
242	UFSP1	Q9CZP0	Ufm1-specific protease 1 OS=Mus musculus GN=Ufsp1 PE=1 SV=1	1	3	3	6.7412	63274800	52589300	53173200	61858900	52185800	51867100	1	1.01381	1	1.05521	1	1.13709	5.6259e+07	5.58406e+07	5.6322e+07	5.50001e+07	5.54122e+07	5.49386e+07	5.60089e+07	5.71411e+07	5.93166e+07	5.52457e+07	5.41511e+07	5.21651e+07	1.01381	1.05521	1.13709	1	1	1
243	CEP41	Q99NF3	Centrosomal protein of 41 kDa OS=Mus musculus GN=Cep41 PE=1 SV=1	1	3	5	6.77755	226966000	252629000	143616000	257920000	245500000	192849000	1	0.872179	1	1.07753	1	0.826002	2.02289e+08	2.18751e+08	1.86091e+08	2.29877e+08	2.12578e+08	2.49885e+08	2.01389e+08	2.23845e+08	1.95986e+08	2.30904e+08	2.0774e+08	2.3727e+08	0.872179	1.07753	0.826002	1	1	1
244	PPM1B	P36993|Q99NF7	Protein phosphatase 1B OS=Mus musculus GN=Ppm1b PE=1 SV=1|Ppm1b protein OS=Mus musculus GN=Ppm1b PE=1 SV=1	1	3	15	7.97156	1411270000	1249090000	1171110000	1500400000	1257390000	1148250000	1	0.932251	1	1.04021	1	1.13125	1.24486e+09	1.27933e+09	1.29628e+09	1.32348e+09	1.28783e+09	1.27098e+09	1.23933e+09	1.30912e+09	1.3652e+09	1.32939e+09	1.25852e+09	1.20682e+09	0.932251	1.04021	1.13125	1	1	1
245	RANBP17	Q99NF8	Ran-binding protein 17 OS=Mus musculus GN=Ranbp17 PE=1 SV=1	1	3	5	7.02264	290432000	210349000	215266000	190558000	170572000	181361000	1	1.51059	1	1.2913	1	1.31652	2.54927e+08	2.2931e+08	2.24969e+08	1.67262e+08	1.85947e+08	1.89536e+08	2.53793e+08	2.3465e+08	2.3693e+08	1.68009e+08	1.81716e+08	1.79967e+08	1.51059	1.2913	1.31652	1	1	1
246	NLN	Q91YP2	Neurolysin, mitochondrial OS=Mus musculus GN=Nln PE=1 SV=1	1	3	24	8.05386	2785480000	2536900000	2344420000	2346570000	2115790000	2088530000	1	1.17651	1	1.25553	1	1.24506	2.5688e+09	2.58174e+09	2.49801e+09	2.16404e+09	2.15319e+09	2.22536e+09	2.55738e+09	2.64187e+09	2.63083e+09	2.1737e+09	2.10419e+09	2.11301e+09	1.17651	1.25553	1.24506	1	1	1
247	DERA	Q91YP3	Deoxyribose-phosphate aldolase OS=Mus musculus GN=Dera PE=1 SV=1	1	3	9	7.45869	535862000	429561000	444491000	474552000	443068000	488953000	1	1.11918	1	1.0152	1	1.0083	4.97407e+08	4.60897e+08	4.46298e+08	4.40496e+08	4.7539e+08	4.90941e+08	4.95195e+08	4.71631e+08	4.70027e+08	4.42464e+08	4.64571e+08	4.66156e+08	1.11918	1.0152	1.0083	1	1	1
248	CSNK2A2	O54833|Q545V8	Casein kinase II subunit alpha' OS=Mus musculus GN=Csnk2a2 PE=1 SV=1|Casein kinase II subunit alpha' OS=Mus musculus GN=Csnk2a2 PE=1 SV=1	1	3	18	8.24296	2435150000	2154940000	2258840000	2359490000	2241420000	2023970000	1	1.02291	1	1.00672	1	1.23788	2.27729e+09	2.19797e+09	2.36813e+09	2.20654e+09	2.28617e+09	2.1219e+09	2.26717e+09	2.24915e+09	2.49404e+09	2.21639e+09	2.23415e+09	2.01478e+09	1.02291	1.00672	1.23788	1	1	1
249	ENO2	A0A0N4SUX5|P17183|Q545V3	Gamma-enolase OS=Mus musculus GN=Eno2 PE=1 SV=1|Gamma-enolase OS=Mus musculus GN=Eno2 PE=1 SV=2|Enolase 2, gamma neuronal, isoform CRA_a OS=Mus musculus GN=Eno2 PE=1 SV=1	1	3	5	6.89472	231445000	172577000	235780000	161178000	135018000	119687000	1	1.42322	1	1.3384	1	2.18502	2.04261e+08	1.92712e+08	2.39245e+08	1.42247e+08	1.50771e+08	1.21446e+08	2.03353e+08	1.972e+08	2.51966e+08	1.42882e+08	1.4734e+08	1.15315e+08	1.42322	1.3384	2.18502	1	1	1
250	HOMER3	Q99JP6-2	Isoform 2 of Homer protein homolog 3 OS=Mus musculus GN=Homer3	1	3	12	7.50645	812380000	770946000	566407000	613268000	576800000	523005000	1	1.31292	1	1.39957	1	1.20121	7.30976e+08	7.34257e+08	6.60937e+08	5.51816e+08	5.4935e+08	6.10292e+08	7.27726e+08	7.51357e+08	6.96078e+08	5.5428e+08	5.36848e+08	5.79482e+08	1.31292	1.39957	1.20121	1	1	1
251	BTBD8	D3YUB6	BTB/POZ domain-containing protein 8 OS=Mus musculus GN=Btbd8 PE=3 SV=1	1	3	2	7.12806	54373100	47605300	21840800	53812000	51674500	28116800	1	1.00146	1	0.964661	1	0.861585	4.07215e+07	3.88831e+07	3.57045e+07	4.03013e+07	4.22068e+07	4.59643e+07	4.05405e+07	3.97886e+07	3.76028e+07	4.04813e+07	4.12462e+07	4.36438e+07	1.00146	0.964661	0.861585	1	1	1
252	FHL2	O70433|Q543D7	Four and a half LIM domains protein 2 OS=Mus musculus GN=Fhl2 PE=1 SV=1|Four and a half LIM domains 2, isoform CRA_a OS=Mus musculus GN=Fhl2 PE=1 SV=1	1	3	19	8.2593	4292440000	3599720000	3032770000	3820990000	3184950000	2513560000	1	1.11342	1	1.18348	1	1.33828	3.559e+09	3.56982e+09	3.6884e+09	3.1681e+09	3.1585e+09	3.05695e+09	3.54317e+09	3.65296e+09	3.88451e+09	3.18225e+09	3.08661e+09	2.90262e+09	1.11342	1.18348	1.33828	1	1	1
253	RLF	A2A7F4|E9Q532	MCG122876 OS=Mus musculus GN=Rlf PE=1 SV=1|Ral guanine nucleotide dissociation stimulator-like 2 OS=Mus musculus GN=Rlf PE=1 SV=1	1	3	7	6.65775	166527000	166467000	155226000	205421000	199584000	206980000	1	0.80347	1	0.87337	1	0.831824	1.63996e+08	1.66347e+08	1.57736e+08	2.02299e+08	1.9944e+08	2.10327e+08	1.63267e+08	1.7022e+08	1.66123e+08	2.03202e+08	1.94901e+08	1.99709e+08	0.80347	0.87337	0.831824	1	1	1
254	PPIC	P30412|Q3UC73	Peptidyl-prolyl cis-trans isomerase C OS=Mus musculus GN=Ppic PE=1 SV=1|Peptidyl-prolyl cis-trans isomerase OS=Mus musculus GN=Ppic PE=1 SV=1	1	3	9	8.1196	1469420000	1255640000	1539190000	987354000	783757000	905589000	1	1.47504	1	1.67757	1	1.8852	1.36821e+09	1.41957e+09	1.46216e+09	9.19344e+08	8.8608e+08	8.60269e+08	1.36212e+09	1.45263e+09	1.5399e+09	9.2345e+08	8.65915e+08	8.16839e+08	1.47504	1.67757	1.8852	1	1	1
255	TPRG1L	Q9DBS2	Tumor protein p63-regulated gene 1-like protein OS=Mus musculus GN=Tprg1l PE=1 SV=1	1	3	3	6.56414	91171200	101046000	68773300	101983000	125352000	113963000	1	0.886053	1	0.84408	1	0.669347	9.32971e+07	8.85925e+07	7.66534e+07	1.04361e+08	1.09903e+08	1.27021e+08	9.28823e+07	9.06557e+07	8.07289e+07	1.04827e+08	1.07402e+08	1.20608e+08	0.886053	0.84408	0.669347	1	1	1
256	DCAF11	Q91VU6|Q91VU6-2	DDB1- and CUL4-associated factor 11 OS=Mus musculus GN=Dcaf11 PE=1 SV=1|Isoform 2 of DDB1- and CUL4-associated factor 11 OS=Mus musculus GN=Dcaf11	1	3	2	6.42889	69157900	76554300	34504000	63058400	79504100	63785400	1	1.087	1	1.00827	1	0.59999	6.52337e+07	6.11241e+07	4.58138e+07	5.94803e+07	6.34793e+07	8.46932e+07	6.49436e+07	6.25476e+07	4.82497e+07	5.97459e+07	6.20347e+07	8.04175e+07	1.087	1.00827	0.59999	1	1	1
257	SUMO2	P61957	Small ubiquitin-related modifier 2 OS=Mus musculus GN=Sumo2 PE=1 SV=1	1	3	3	8.09113	820308000	736961000	552215000	743873000	631157000	586875000	1	1.09297	1	1.22265	1	1.04366	7.05544e+08	7.26004e+08	6.51728e+08	6.39803e+08	6.21773e+08	6.92634e+08	7.02407e+08	7.42911e+08	6.8638e+08	6.4266e+08	6.07622e+08	6.57667e+08	1.09297	1.22265	1.04366	1	1	1
258	HSPE1	Q4KL76|Q64433	10 kDa heat shock protein, mitochondrial OS=Mus musculus GN=Hspe1 PE=1 SV=1|10 kDa heat shock protein, mitochondrial OS=Mus musculus GN=Hspe1 PE=1 SV=2	1	3	11	9.27513	2791440000	2732770000	2651280000	4086810000	3798840000	3510490000	1	0.676976	1	0.753265	1	0.83769	2.65626e+09	2.72599e+09	2.79314e+09	3.8889e+09	3.78942e+09	3.69832e+09	2.64445e+09	2.78947e+09	2.94164e+09	3.90626e+09	3.70318e+09	3.51161e+09	0.676976	0.753265	0.83769	1	1	1
259	ATP7A	A2AG68|Q64430	Copper-transporting ATPase 1 OS=Mus musculus GN=Atp7a PE=1 SV=1|Copper-transporting ATPase 1 OS=Mus musculus GN=Atp7a PE=1 SV=3	1	3	13	7.22279	593038000	465805000	616132000	516808000	444134000	466397000	1	1.13732	1	1.09821	1	1.46526	5.49503e+08	5.25337e+08	5.89593e+08	4.78869e+08	5.00897e+08	4.46308e+08	5.4706e+08	5.37571e+08	6.20941e+08	4.81007e+08	4.89497e+08	4.23776e+08	1.13732	1.09821	1.46526	1	1	1
260	ADGRG1	Q8K209	Adhesion G-protein coupled receptor G1 OS=Mus musculus GN=Adgrg1 PE=1 SV=1	1	3	4	7.29306	331920000	363176000	222814000	356691000	326428000	322214000	1	0.922297	1	1.165	1	0.766997	3.05438e+08	3.33978e+08	2.63301e+08	3.28233e+08	3.00184e+08	3.80762e+08	3.0408e+08	3.41756e+08	2.773e+08	3.29699e+08	2.93353e+08	3.6154e+08	0.922297	1.165	0.766997	1	1	1
261	9530068E07RIK|KCT2	A0A0A0MQD4|Q3U339|Q8K201	Protein 9530068E07Rik OS=Mus musculus GN=9530068E07Rik PE=1 SV=1|Protein 9530068E07Rik OS=Mus musculus GN=9530068E07Rik PE=1 SV=1|Keratinocyte-associated transmembrane protein 2 OS=Mus musculus GN=Kct2 PE=1 SV=2	1	3	3	6.76914	70901300	120311000	64787900	98763000	145707000	147754000	1	0.711524	1	0.864611	1	0.486351	8.70378e+07	9.33448e+07	6.80229e+07	1.21241e+08	1.13049e+08	1.55132e+08	8.66508e+07	9.55187e+07	7.16396e+07	1.21782e+08	1.10476e+08	1.473e+08	0.711524	0.864611	0.486351	1	1	1
262	AKAP10	O88845	A-kinase anchor protein 10, mitochondrial OS=Mus musculus GN=Akap10 PE=1 SV=3	1	3	7	7.16824	621002000	545812000	491137000	601966000	566642000	503262000	1	1.02247	1	1.00863	1	1.08244	5.61603e+08	5.4267e+08	5.46227e+08	5.44388e+08	5.6338e+08	5.59712e+08	5.59106e+08	5.55308e+08	5.75269e+08	5.46819e+08	5.50559e+08	5.31455e+08	1.02247	1.00863	1.08244	1	1	1
263	IDH1	O88844	Isocitrate dehydrogenase [NADP] cytoplasmic OS=Mus musculus GN=Idh1 PE=1 SV=2	1	3	24	8.37627	4688820000	3452490000	4344820000	4630260000	3434900000	3753510000	1	1.00366	1	1.05248	1	1.2839	4.04188e+09	4.02683e+09	4.32137e+09	3.9914e+09	4.00631e+09	3.73325e+09	4.02391e+09	4.12061e+09	4.55113e+09	4.00922e+09	3.91514e+09	3.54478e+09	1.00366	1.05248	1.2839	1	1	1
264	ROMO1	P60603	Reactive oxygen species modulator 1 OS=Mus musculus GN=Romo1 PE=2 SV=1	1	3	2	7.51524	332758000	376412000	289762000	307344000	414666000	446958000	1	1.07308	1	0.950519	1	0.719069	3.71383e+08	3.40058e+08	2.87381e+08	3.43019e+08	3.74617e+08	4.43285e+08	3.69732e+08	3.47977e+08	3.0266e+08	3.44551e+08	3.66092e+08	4.20906e+08	1.07308	0.950519	0.719069	1	1	1
265	DENND4C	A6H8H2|A6H8H2-2	DENN domain-containing protein 4C OS=Mus musculus GN=Dennd4c PE=1 SV=1|Isoform 2 of DENN domain-containing protein 4C OS=Mus musculus GN=Dennd4c	1	3	28	7.43362	2104610000	1883760000	1434770000	2714450000	2359190000	1999250000	1	0.768457	1	0.8361	1	0.795996	1.7994e+09	1.82605e+09	1.73117e+09	2.3208e+09	2.28692e+09	2.41226e+09	1.7914e+09	1.86858e+09	1.82321e+09	2.33116e+09	2.23487e+09	2.29048e+09	0.768457	0.8361	0.795996	1	1	1
266	GBAS	O55126|Q7TMG8	Protein NipSnap homolog 2 OS=Mus musculus GN=Gbas PE=1 SV=1|Glioblastoma amplified sequence OS=Mus musculus GN=Gbas PE=1 SV=1	1	3	9	7.76188	1416380000	1028610000	1233940000	992588000	866180000	829813000	1	1.4143	1	1.24348	1	1.64934	1.24514e+09	1.13589e+09	1.27107e+09	8.72586e+08	9.56516e+08	8.54785e+08	1.23961e+09	1.16234e+09	1.33865e+09	8.76483e+08	9.34748e+08	8.11632e+08	1.4143	1.24348	1.64934	1	1	1
267	TCEB1	A0A087WQE6|P83940	Transcription elongation factor B polypeptide 1 (Fragment) OS=Mus musculus GN=Tceb1 PE=1 SV=1|Transcription elongation factor B polypeptide 1 OS=Mus musculus GN=Tceb1 PE=1 SV=1	1	3	6	8.45713	1239290000	1086940000	1036560000	1261570000	1250900000	1232820000	1	0.973624	1	0.909869	1	0.932589	1.17075e+09	1.1011e+09	1.08313e+09	1.1918e+09	1.26719e+09	1.28821e+09	1.16555e+09	1.12674e+09	1.14072e+09	1.19712e+09	1.23835e+09	1.22318e+09	0.973624	0.909869	0.932589	1	1	1
268	FBLL1	Q80WS3	rRNA/tRNA 2'-O-methyltransferase fibrillarin-like protein 1 OS=Mus musculus GN=Fbll1 PE=2 SV=1	1	3	2	NA	185360000	172194000	174740000	167578000	170872000	159847000	1	1.0963	1	1.05522	1	1.2125	1.80469e+08	1.72257e+08	1.7941e+08	1.63156e+08	1.70934e+08	1.64119e+08	1.79667e+08	1.76268e+08	1.88949e+08	1.63885e+08	1.67044e+08	1.55834e+08	1.0963	1.05522	1.2125	1	1	1
269	ADAT1	Q9JHI2	tRNA-specific adenosine deaminase 1 OS=Mus musculus GN=Adat1 PE=1 SV=1	1	3	9	6.78961	553751000	501086000	483415000	524463000	482099000	428621000	1	1.04648	1	1.08836	1	1.25096	5.07627e+08	5.03655e+08	5.24649e+08	4.80779e+08	4.84571e+08	4.65181e+08	5.05371e+08	5.15384e+08	5.52543e+08	4.82926e+08	4.73543e+08	4.41697e+08	1.04648	1.08836	1.25096	1	1	1
270	IVD	Q9JHI5	Isovaleryl-CoA dehydrogenase, mitochondrial OS=Mus musculus GN=Ivd PE=1 SV=1	1	3	13	7.87386	1568880000	1229810000	1328290000	2390700000	2010990000	2058870000	1	0.650421	1	0.64036	1	0.715582	1.38861e+09	1.34048e+09	1.37683e+09	2.116e+09	2.19196e+09	2.1341e+09	1.38243e+09	1.3717e+09	1.45003e+09	2.12545e+09	2.14208e+09	2.02636e+09	0.650421	0.64036	0.715582	1	1	1
271	EXOSC9	Q9JHI7	Exosome complex component RRP45 OS=Mus musculus GN=Exosc9 PE=1 SV=1	1	3	11	7.90567	1105670000	1209230000	1101350000	1054400000	1120070000	992014000	1	1.03932	1	1.13047	1	1.23141	1.12145e+09	1.1379e+09	1.15392e+09	1.06945e+09	1.054e+09	1.03936e+09	1.11647e+09	1.1644e+09	1.21527e+09	1.07423e+09	1.03001e+09	9.86892e+08	1.03932	1.13047	1.23141	1	1	1
272	DOCK9	Q8BIK4-2	Isoform 2 of Dedicator of cytokinesis protein 9 OS=Mus musculus GN=Dock9	1	3	16	7.21368	1076350000	958435000	799781000	760181000	761886000	723134000	1	1.40335	1	1.31725	1	1.22673	9.9679e+08	9.39554e+08	8.80971e+08	7.03991e+08	7.46877e+08	7.96543e+08	9.92358e+08	9.61435e+08	9.27811e+08	7.07135e+08	7.2988e+08	7.5633e+08	1.40335	1.31725	1.22673	1	1	1
273	LARS2	Q8VDC0	Probable leucine--tRNA ligase, mitochondrial OS=Mus musculus GN=Lars2 PE=1 SV=1	1	3	9	7.16257	438630000	364784000	393656000	377828000	364123000	362099000	1	1.15063	1	1.04902	1	1.20583	4.12261e+08	3.82969e+08	3.98947e+08	3.55114e+08	3.82275e+08	3.66966e+08	4.10428e+08	3.91888e+08	4.20158e+08	3.567e+08	3.73575e+08	3.4844e+08	1.15063	1.04902	1.20583	1	1	1
274	FYCO1	Q8VDC1	FYVE and coiled-coil domain-containing protein 1 OS=Mus musculus GN=Fyco1 PE=1 SV=1	1	3	10	6.8933	317420000	291718000	239461000	363750000	314131000	293696000	1	0.86489	1	0.972407	1	0.904341	2.81205e+08	2.90091e+08	2.71816e+08	3.22249e+08	3.12379e+08	3.3338e+08	2.79955e+08	2.96846e+08	2.86268e+08	3.23688e+08	3.05269e+08	3.16549e+08	0.86489	0.972407	0.904341	1	1	1
275	RPS28	G3UYV7|P62858|Q059I1	40S ribosomal protein S28 (Fragment) OS=Mus musculus GN=Rps28 PE=1 SV=1|40S ribosomal protein S28 OS=Mus musculus GN=Rps28 PE=1 SV=1|40S ribosomal protein S28 OS=Mus musculus GN=Rps28 PE=1 SV=1	1	3	3	7.45613	1029290000	1017820000	903252000	1188150000	1083950000	1108530000	1	0.85861	1	0.983235	1	0.903768	9.78605e+08	1.01884e+09	9.49085e+08	1.12964e+09	1.08503e+09	1.16478e+09	9.74254e+08	1.04256e+09	9.99546e+08	1.13469e+09	1.06034e+09	1.10598e+09	0.85861	0.983235	0.903768	1	1	1
276	JADE3	A0A140T8R5|Q6IE82	Protein Jade-3 OS=Mus musculus GN=Jade3 PE=1 SV=1|Protein Jade-3 OS=Mus musculus GN=Jade3 PE=1 SV=1	1	3	6	7.17874	405550000	387203000	362565000	382851000	424579000	356821000	1	1.04989	1	0.95494	1	1.12702	3.97169e+08	3.68517e+08	3.88988e+08	3.74939e+08	4.0409e+08	3.82825e+08	3.95403e+08	3.771e+08	4.09669e+08	3.76613e+08	3.94893e+08	3.63498e+08	1.04989	0.95494	1.12702	1	1	1
277	RPL24	Q8BP67	60S ribosomal protein L24 OS=Mus musculus GN=Rpl24 PE=1 SV=2	1	3	12	9.10129	3434860000	2890130000	2574930000	3988680000	3600220000	2873680000	1	0.853512	1	0.84059	1	0.993854	2.96077e+09	2.85864e+09	3.02015e+09	3.43815e+09	3.56099e+09	3.37055e+09	2.94761e+09	2.92521e+09	3.18072e+09	3.4535e+09	3.47995e+09	3.20039e+09	0.853512	0.84059	0.993854	1	1	1
278	ZBTB33	A2A3Z2|A2A3Z3|Q8BN78	Transcriptional regulator Kaiso (Fragment) OS=Mus musculus GN=Zbtb33 PE=1 SV=1|Transcriptional regulator Kaiso OS=Mus musculus GN=Zbtb33 PE=1 SV=1|Transcriptional regulator Kaiso OS=Mus musculus GN=Zbtb33 PE=1 SV=1	1	3	3	6.86319	213578000	284477000	168661000	200994000	265803000	250390000	1	1.05318	1	1.12068	1	0.747125	2.34072e+08	2.34913e+08	1.86364e+08	2.20281e+08	2.19492e+08	2.76671e+08	2.33031e+08	2.40383e+08	1.96273e+08	2.21264e+08	2.14497e+08	2.62704e+08	1.05318	1.12068	0.747125	1	1	1
279	FAF2	Q3TDN2	FAS-associated factor 2 OS=Mus musculus GN=Faf2 PE=1 SV=2	1	3	18	8.21278	2227920000	1960450000	1897330000	1406620000	1372150000	1295790000	1	1.56983	1	1.49606	1	1.62407	2.08583e+09	1.98105e+09	2.0055e+09	1.31691e+09	1.38657e+09	1.36967e+09	2.07656e+09	2.02719e+09	2.11213e+09	1.32279e+09	1.35501e+09	1.30052e+09	1.56983	1.49606	1.62407	1	1	1
280	CAB39	Q06138	Calcium-binding protein 39 OS=Mus musculus GN=Cab39 PE=1 SV=2	1	3	10	7.74059	1082190000	942180000	1003370000	1140230000	1058200000	1079230000	1	0.940677	1	0.932313	1	1.0312	1.02192e+09	9.89795e+08	1.01143e+09	1.07673e+09	1.11168e+09	1.0879e+09	1.01738e+09	1.01285e+09	1.06521e+09	1.08154e+09	1.08638e+09	1.03298e+09	0.940677	0.932313	1.0312	1	1	1
281	LRRC58	Q3UGP9	Leucine-rich repeat-containing protein 58 OS=Mus musculus GN=Lrrc58 PE=2 SV=1	1	3	8	7.73508	535191000	410010000	375439000	605198000	513520000	596219000	1	0.876478	1	0.836051	1	0.69844	4.68371e+08	4.45043e+08	3.95231e+08	5.29637e+08	5.57398e+08	6.27649e+08	4.66288e+08	4.55408e+08	4.16244e+08	5.32002e+08	5.44713e+08	5.95963e+08	0.876478	0.836051	0.69844	1	1	1
282	HSPB6	Q5EBG6	Heat shock protein beta-6 OS=Mus musculus GN=Hspb6 PE=1 SV=1	1	3	2	7.17466	119480000	110519000	58701600	113878000	113181000	97830600	1	1.03988	1	1.02249	1	0.665535	1.02041e+08	9.84412e+07	7.71672e+07	9.72562e+07	1.00812e+08	1.28605e+08	1.01587e+08	1.00734e+08	8.127e+07	9.76905e+07	9.8518e+07	1.22112e+08	1.03988	1.02249	0.665535	1	1	1
283	Q5EBG8	Q5EBG8	Uncharacterized protein C1orf50 homolog OS=Mus musculus PE=1 SV=1	1	3	3	6.87669	162531000	167959000	117705000	216907000	210096000	204087000	1	0.742664	1	0.837108	1	0.639698	1.52489e+08	1.57507e+08	1.33782e+08	2.03505e+08	1.97022e+08	2.31962e+08	1.51811e+08	1.61175e+08	1.40895e+08	2.04414e+08	1.92538e+08	2.20252e+08	0.742664	0.837108	0.639698	1	1	1
284	TAF12	E9QNT5|Q8VE65	Transcription initiation factor TFIID subunit 12 OS=Mus musculus GN=Taf12 PE=1 SV=1|Transcription initiation factor TFIID subunit 12 OS=Mus musculus GN=Taf12 PE=1 SV=1	1	3	4	7.10473	199003000	202393000	155306000	205992000	233766000	221779000	1	0.9575	1	0.906588	1	0.776718	1.97987e+08	1.8743e+08	1.68565e+08	2.04941e+08	2.16484e+08	2.40713e+08	1.97107e+08	1.91795e+08	1.77527e+08	2.05856e+08	2.11557e+08	2.2856e+08	0.9575	0.906588	0.776718	1	1	1
285	PPP5C	F7BX26|Q60676	Serine/threonine-protein phosphatase (Fragment) OS=Mus musculus GN=Ppp5c PE=1 SV=1|Serine/threonine-protein phosphatase 5 OS=Mus musculus GN=Ppp5c PE=1 SV=3	1	3	25	8.18267	2635740000	2554690000	2421220000	2377460000	2201350000	1945570000	1	1.0988	1	1.21519	1	1.38033	2.4684e+09	2.52549e+09	2.61526e+09	2.22652e+09	2.17619e+09	2.10149e+09	2.45742e+09	2.5843e+09	2.75431e+09	2.23646e+09	2.12666e+09	1.9954e+09	1.0988	1.21519	1.38033	1	1	1
286	GBP4	Q61107	Guanylate-binding protein 4 OS=Mus musculus GN=Gbp4 PE=1 SV=1	1	3	2	5.94635	15045600	12517800	12121200	34493300	49372800	36683900	1	0.432319	1	0.265483	1	0.366493	1.50962e+07	1.15093e+07	1.31391e+07	3.46093e+07	4.53952e+07	3.97645e+07	1.50291e+07	1.17774e+07	1.38377e+07	3.47639e+07	4.43621e+07	3.7757e+07	0.432319	0.265483	0.366493	1	1	1
287	DPF2	Q61103	Zinc finger protein ubi-d4 OS=Mus musculus GN=Dpf2 PE=1 SV=1	1	3	11	7.75512	866815000	755698000	518408000	925497000	917969000	642075000	1	0.928284	1	0.862017	1	0.895533	7.30687e+08	6.8504e+08	6.7842e+08	7.80154e+08	8.32139e+08	8.40258e+08	7.27439e+08	7.00993e+08	7.14491e+08	7.83638e+08	8.13201e+08	7.97839e+08	0.928284	0.862017	0.895533	1	1	1
288	ABCB7	Q61102	ATP-binding cassette sub-family B member 7, mitochondrial OS=Mus musculus GN=Abcb7 PE=1 SV=3	1	3	14	7.82131	1263860000	968438000	1115450000	1245950000	1186000000	1284900000	1	1.00537	1	0.855033	1	0.962889	1.18044e+09	1.05911e+09	1.09203e+09	1.16372e+09	1.29704e+09	1.25793e+09	1.17519e+09	1.08377e+09	1.1501e+09	1.16891e+09	1.26752e+09	1.19442e+09	1.00537	0.855033	0.962889	1	1	1
289	HSPA1B	P17879	Heat shock 70 kDa protein 1B OS=Mus musculus GN=Hspa1b PE=1 SV=3	1	3	14	8.13948	1310390000	1641280000	893163000	2039760000	3774070000	1884830000	1	0.636724	1	0.455374	1	0.525599	1.39564e+09	1.14828e+09	1.19865e+09	2.17246e+09	2.64044e+09	2.52949e+09	1.38943e+09	1.17502e+09	1.26238e+09	2.18216e+09	2.58035e+09	2.40179e+09	0.636724	0.455374	0.525599	1	1	1
290	NSMCE4A	G3XA30	MCG1618, isoform CRA_c OS=Mus musculus GN=Nsmce4a PE=1 SV=1	1	3	9	7.3087	551683000	493428000	429003000	373613000	414800000	354770000	1	1.46352	1	1.24561	1	1.34125	5.23879e+08	4.70207e+08	4.74082e+08	3.54783e+08	3.9528e+08	3.92049e+08	5.21549e+08	4.81158e+08	4.99288e+08	3.56368e+08	3.86284e+08	3.72257e+08	1.46352	1.24561	1.34125	1	1	1
291	BDH1	Q80XN0	D-beta-hydroxybutyrate dehydrogenase, mitochondrial OS=Mus musculus GN=Bdh1 PE=1 SV=2	1	3	2	6.98598	51561700	51159500	43463900	106645000	119288000	99327600	1	0.4792	1	0.449082	1	0.485349	5.03916e+07	4.74602e+07	4.79396e+07	1.04225e+08	1.10662e+08	1.09556e+08	5.01676e+07	4.85655e+07	5.04885e+07	1.0469e+08	1.08144e+08	1.04025e+08	0.4792	0.449082	0.485349	1	1	1
292	ZFP871	G5E905|Q80XN4	Protein Zfp871 OS=Mus musculus GN=Zfp871 PE=1 SV=1|Protein Zfp871 OS=Mus musculus GN=Zfp871 PE=1 SV=1	1	3	3	6.72557	260187000	242191000	203620000	219413000	195183000	168441000	1	1.17531	1	1.29931	1	1.34081	2.31605e+08	2.36916e+08	2.33842e+08	1.9531e+08	1.90932e+08	1.93442e+08	2.30575e+08	2.42433e+08	2.46275e+08	1.96182e+08	1.86586e+08	1.83676e+08	1.17531	1.29931	1.34081	1	1	1
293	SEC61A1	P61620	Protein transport protein Sec61 subunit alpha isoform 1 OS=Mus musculus GN=Sec61a1 PE=1 SV=2	1	3	3	7.81966	139052000	103850000	122106000	135704000	134032000	133701000	1	1.01558	1	0.811323	1	1.01297	1.29023e+08	1.12195e+08	1.21808e+08	1.25917e+08	1.44803e+08	1.33375e+08	1.2845e+08	1.14808e+08	1.28285e+08	1.26479e+08	1.41507e+08	1.26642e+08	1.01558	0.811323	1.01297	1	1	1
294	ACSL5	Q3UC67|Q8JZR0	Acyl-CoA synthetase long-chain family member 5, isoform CRA_b OS=Mus musculus GN=Acsl5 PE=1 SV=1|Long-chain-fatty-acid--CoA ligase 5 OS=Mus musculus GN=Acsl5 PE=1 SV=1	1	3	14	8.0294	1604490000	1385030000	1328390000	2027430000	1899970000	1843540000	1	0.78437	1	0.763323	1	0.799224	1.4772e+09	1.41775e+09	1.40955e+09	1.86659e+09	1.94486e+09	1.95618e+09	1.47063e+09	1.45077e+09	1.4845e+09	1.87493e+09	1.9006e+09	1.85742e+09	0.78437	0.763323	0.799224	1	1	1
295	RASA2	P58069	Ras GTPase-activating protein 2 OS=Mus musculus GN=Rasa2 PE=1 SV=2	1	3	11	7.12346	805373000	697835000	794991000	737913000	696273000	627439000	1	1.08174	1	1.04947	1	1.40536	7.56381e+08	7.24822e+08	8.14967e+08	6.93025e+08	7.23199e+08	6.43205e+08	7.53018e+08	7.41702e+08	8.58298e+08	6.9612e+08	7.06741e+08	6.10733e+08	1.08174	1.04947	1.40536	1	1	1
296	PSMC5	P62196	26S protease regulatory subunit 8 OS=Mus musculus GN=Psmc5 PE=1 SV=1	1	3	26	8.6077	4331680000	3943090000	3959870000	4354090000	3887690000	3708190000	1	0.986027	1	1.06204	1	1.18444	4.0136e+09	4.05253e+09	4.15828e+09	4.03436e+09	3.9956e+09	3.89399e+09	3.99575e+09	4.14691e+09	4.37937e+09	4.05238e+09	3.90466e+09	3.6974e+09	0.986027	1.06204	1.18444	1	1	1
297	CCT8	P42932|Q3UL22	T-complex protein 1 subunit theta OS=Mus musculus GN=Cct8 PE=1 SV=3|Chaperonin subunit 8 (Theta), isoform CRA_a OS=Mus musculus GN=Cct8 PE=1 SV=1	1	3	40	9.06255	14105500000	14444500000	13717600000	17360500000	16414000000	14385400000	1	0.805297	1	0.921476	1	1.05767	1.35339e+10	1.4085e+10	1.46619e+10	1.66571e+10	1.60054e+10	1.53756e+10	1.34738e+10	1.4413e+10	1.54414e+10	1.67314e+10	1.56412e+10	1.45994e+10	0.805297	0.921476	1.05767	1	1	1
298	MVK	A0A0G2JEG0|A0A0G2JFX8|D3YV77|Q3UEB4|Q9R008	Mevalonate kinase OS=Mus musculus GN=Mvk PE=1 SV=1|Mevalonate kinase OS=Mus musculus GN=Mvk PE=1 SV=1|Mevalonate kinase (Fragment) OS=Mus musculus GN=Mvk PE=1 SV=7|Mevalonate kinase OS=Mus musculus GN=Mvk PE=1 SV=1|Mevalonate kinase OS=Mus musculus GN=Mvk PE=1 SV=1	1	3	4	7.11571	378054000	286950000	295220000	439027000	383682000	381527000	1	0.853478	1	0.783124	1	0.858255	3.30964e+08	3.08437e+08	3.13732e+08	3.84342e+08	4.12412e+08	4.05451e+08	3.29492e+08	3.1562e+08	3.30413e+08	3.86058e+08	4.03027e+08	3.84982e+08	0.853478	0.783124	0.858255	1	1	1
299	UBE2N	A2RTT4|P61089	MCG4297 OS=Mus musculus GN=Ube2n PE=1 SV=1|Ubiquitin-conjugating enzyme E2 N OS=Mus musculus GN=Ube2n PE=1 SV=1	1	3	9	8.78211	2713750000	2384790000	2853040000	3021740000	2327040000	2333460000	1	0.890107	1	1.0731	1	1.35614	2.45596e+09	2.62354e+09	2.86562e+09	2.73469e+09	2.56001e+09	2.34375e+09	2.44504e+09	2.68464e+09	3.01798e+09	2.74691e+09	2.50175e+09	2.22543e+09	0.890107	1.0731	1.35614	1	1	1
300	EIF4E	P63073|Q3TK95	Eukaryotic translation initiation factor 4E OS=Mus musculus GN=Eif4e PE=1 SV=1|Eukaryotic translation initiation factor 4E OS=Mus musculus GN=Eif4e PE=1 SV=1	1	3	9	8.16555	1229790000	1155600000	1209680000	1278900000	1147670000	1144020000	1	0.953068	1	1.05435	1	1.17282	1.17012e+09	1.19737e+09	1.22702e+09	1.21685e+09	1.18915e+09	1.16042e+09	1.16492e+09	1.22525e+09	1.29226e+09	1.22228e+09	1.16209e+09	1.10183e+09	0.953068	1.05435	1.17282	1	1	1
301	UBE2M	P61082	NEDD8-conjugating enzyme Ubc12 OS=Mus musculus GN=Ube2m PE=1 SV=1	1	3	12	8.3571	2649970000	2385350000	2611020000	2985770000	2386300000	2387990000	1	0.879659	1	1.0467	1	1.21276	2.4108e+09	2.55849e+09	2.67583e+09	2.7163e+09	2.55951e+09	2.44726e+09	2.40009e+09	2.61807e+09	2.8181e+09	2.72843e+09	2.50126e+09	2.32372e+09	0.879659	1.0467	1.21276	1	1	1
302	SDAD1	A0A0J9YV20|A0A0R4J0B7|Q80UZ2|Q80UZ2-2	Protein SDA1 homolog OS=Mus musculus GN=Sdad1 PE=1 SV=1|Protein SDA1 homolog OS=Mus musculus GN=Sdad1 PE=1 SV=1|Protein SDA1 homolog OS=Mus musculus GN=Sdad1 PE=1 SV=1|Isoform 2 of Protein SDA1 homolog OS=Mus musculus GN=Sdad1	1	3	19	7.67625	1370520000	1416660000	1176960000	1600430000	1809290000	1322770000	1	0.848747	1	0.819886	1	0.9869	1.32846e+09	1.27029e+09	1.35414e+09	1.55131e+09	1.62235e+09	1.5219e+09	1.32255e+09	1.29987e+09	1.42613e+09	1.55824e+09	1.58543e+09	1.44506e+09	0.848747	0.819886	0.9869	1	1	1
303	ZFX	B1ASD1|P17012	Zinc finger X-chromosomal protein OS=Mus musculus GN=Zfx PE=1 SV=1|Zinc finger X-chromosomal protein OS=Mus musculus GN=Zfx PE=1 SV=2	1	3	5	6.9349	205835000	182671000	163206000	192728000	198469000	156660000	1	1.05853	1	0.963769	1	1.15551	1.88455e+08	1.74948e+08	1.86127e+08	1.76455e+08	1.90078e+08	1.78662e+08	1.87617e+08	1.79022e+08	1.96023e+08	1.77243e+08	1.85752e+08	1.69642e+08	1.05853	0.963769	1.15551	1	1	1
304	MAPK8IP3	E9Q6B6|E9Q6E0|J3QNR6|K3W4S4|Q9ESN9|Q9ESN9-2|Q9ESN9-3|Q9ESN9-4|Q9ESN9-5|Q9ESN9-6	C-Jun-amino-terminal kinase-interacting protein 3 OS=Mus musculus GN=Mapk8ip3 PE=1 SV=1|C-Jun-amino-terminal kinase-interacting protein 3 OS=Mus musculus GN=Mapk8ip3 PE=1 SV=1|C-Jun-amino-terminal kinase-interacting protein 3 OS=Mus musculus GN=Mapk8ip3 PE=1 SV=1|C-Jun-amino-terminal kinase-interacting protein 3 OS=Mus musculus GN=Mapk8ip3 PE=1 SV=1|C-Jun-amino-terminal kinase-interacting protein…	1	3	4	6.61495	192349000	269495000	219011000	131268000	109719000	149335000	1	1.45231	1	2.57196	1	1.62667	2.06182e+08	2.66943e+08	2.0627e+08	1.40708e+08	1.0868e+08	1.40648e+08	2.05265e+08	2.7316e+08	2.17237e+08	1.41337e+08	1.06207e+08	1.33547e+08	1.45231	2.57196	1.62667	1	1	1
305	NSFL1C	A2AT02|Q9CZ44|Q9CZ44-3	NSFL1 cofactor p47 OS=Mus musculus GN=Nsfl1c PE=1 SV=1|NSFL1 cofactor p47 OS=Mus musculus GN=Nsfl1c PE=1 SV=1|Isoform 3 of NSFL1 cofactor p47 OS=Mus musculus GN=Nsfl1c	1	3	22	8.4668	2237600000	2114170000	1280470000	3014560000	2618390000	1738830000	1	0.735679	1	0.845476	1	0.816785	1.79989e+09	1.87724e+09	1.79277e+09	2.42487e+09	2.32496e+09	2.43451e+09	1.79189e+09	1.92096e+09	1.88809e+09	2.4357e+09	2.27205e+09	2.31161e+09	0.735679	0.845476	0.816785	1	1	1
306	Q8BGX2	Q8BGX2	Uncharacterized protein C19orf52 homolog OS=Mus musculus PE=1 SV=1	1	3	3	7.10672	153494000	153223000	124121000	151656000	168936000	143052000	1	1.00314	1	0.949724	1	0.962381	1.49339e+08	1.4137e+08	1.38271e+08	1.4755e+08	1.55867e+08	1.5936e+08	1.48675e+08	1.44662e+08	1.45623e+08	1.48209e+08	1.5232e+08	1.51315e+08	1.00314	0.949724	0.962381	1	1	1
307	HNRNPA2B1	O88569	Heterogeneous nuclear ribonucleoproteins A2/B1 OS=Mus musculus GN=Hnrnpa2b1 PE=1 SV=2	1	3	22	9.18066	11579500000	10052400000	9205180000	10709400000	10516700000	9218780000	1	1.07165	1	1.00089	1	1.10753	1.05848e+10	9.95207e+09	1.01718e+10	9.7894e+09	1.04117e+10	1.01868e+10	1.05377e+10	1.01838e+10	1.07126e+10	9.83312e+09	1.01748e+10	9.67255e+09	1.07165	1.00089	1.10753	1	1	1
308	TMEM132A	Q922P8	Transmembrane protein 132A OS=Mus musculus GN=Tmem132a PE=1 SV=2	1	3	3	7.07151	129013000	172785000	101012000	158299000	211962000	204787000	1	0.807765	1	0.853579	1	0.547099	1.42507e+08	1.42522e+08	1.10865e+08	1.74856e+08	1.74837e+08	2.24762e+08	1.41873e+08	1.45841e+08	1.16759e+08	1.75637e+08	1.70858e+08	2.13415e+08	0.807765	0.853579	0.547099	1	1	1
309	ATP1B3	P97370|Q544Q7	Sodium/potassium-transporting ATPase subunit beta-3 OS=Mus musculus GN=Atp1b3 PE=1 SV=1|Sodium/potassium-transporting ATPase subunit beta OS=Mus musculus GN=Atp1b3 PE=1 SV=1	1	3	8	7.9565	687103000	661607000	593119000	561092000	570570000	590767000	1	1.21372	1	1.21419	1	1.11358	6.73878e+08	6.55742e+08	6.10169e+08	5.50292e+08	5.65512e+08	6.07749e+08	6.70882e+08	6.71013e+08	6.4261e+08	5.5275e+08	5.52642e+08	5.77067e+08	1.21372	1.21419	1.11358	1	1	1
310	TCF7L1	A1A549|A1A550|Q9Z1J1	Transcription factor 3 OS=Mus musculus GN=Tcf7l1 PE=2 SV=1|Transcription factor 3 OS=Mus musculus GN=Tcf7l1 PE=2 SV=1|Transcription factor 7-like 1 OS=Mus musculus GN=Tcf7l1 PE=1 SV=2	1	3	2	7.0598	119605000	54659600	40494100	46922600	56088200	45768400	1	2.52637	1	1.02045	1	0.981345	8.99059e+07	5.55907e+07	5.29685e+07	3.52712e+07	5.70436e+07	5.98675e+07	8.95062e+07	5.68853e+07	5.57847e+07	3.54288e+07	5.57454e+07	5.68452e+07	2.52637	1.02045	0.981345	1	1	1
311	ANXA2	P07356|Q542G9	Annexin A2 OS=Mus musculus GN=Anxa2 PE=1 SV=2|Annexin OS=Mus musculus GN=Anxa2 PE=1 SV=1	1	3	25	9.15655	9120480000	7623190000	7842990000	7389700000	6459730000	6623540000	1	1.22326	1	1.23571	1	1.31337	8.28813e+09	8.10443e+09	8.11815e+09	6.71531e+09	6.86752e+09	6.85592e+09	8.25128e+09	8.29317e+09	8.54978e+09	6.7453e+09	6.71123e+09	6.5098e+09	1.22326	1.23571	1.31337	1	1	1
312	POLA1	P33609	DNA polymerase alpha catalytic subunit OS=Mus musculus GN=Pola1 PE=1 SV=2	1	3	32	7.85048	4073110000	3779310000	3359180000	3428890000	3483870000	3164090000	1	1.17734	1	1.13592	1	1.17755	3.85383e+09	3.68283e+09	3.64333e+09	3.24429e+09	3.39493e+09	3.43174e+09	3.83669e+09	3.76859e+09	3.83704e+09	3.25878e+09	3.31767e+09	3.25849e+09	1.17734	1.13592	1.17755	1	1	1
313	AGA	A2RSS6|Q64191	Aspartylglucosaminidase OS=Mus musculus GN=Aga PE=1 SV=1|N(4)-(beta-N-acetylglucosaminyl)-L-asparaginase OS=Mus musculus GN=Aga PE=1 SV=1	1	3	7	7.31463	887009000	688694000	742696000	660991000	575845000	614748000	1	1.33003	1	1.25232	1	1.34001	7.97126e+08	7.52525e+08	7.56341e+08	5.94011e+08	6.29217e+08	6.26042e+08	7.93582e+08	7.7005e+08	7.96554e+08	5.96664e+08	6.14897e+08	5.94437e+08	1.33003	1.25232	1.34001	1	1	1
314	TOP3A	O70157|Q5NCT2	DNA topoisomerase 3-alpha OS=Mus musculus GN=Top3a PE=2 SV=1|DNA topoisomerase OS=Mus musculus GN=Top3a PE=1 SV=1	1	3	9	7.10115	567788000	507925000	523758000	471598000	475184000	474023000	1	1.19328	1	1.11927	1	1.22554	5.5106e+08	5.19231e+08	5.27907e+08	4.57704e+08	4.85761e+08	4.77778e+08	5.4861e+08	5.31323e+08	5.55975e+08	4.59748e+08	4.74706e+08	4.53658e+08	1.19328	1.11927	1.22554	1	1	1
315	TSFM	Q9CZR8	Elongation factor Ts, mitochondrial OS=Mus musculus GN=Tsfm PE=1 SV=1	1	3	9	8.13748	1410840000	1324010000	1269690000	1338810000	1243980000	1227900000	1	1.04445	1	1.11448	1	1.14691	1.33559e+09	1.34225e+09	1.323e+09	1.2674e+09	1.26112e+09	1.27946e+09	1.32965e+09	1.37351e+09	1.39335e+09	1.27306e+09	1.23241e+09	1.21487e+09	1.04445	1.11448	1.14691	1	1	1
316	TOMM40L	Q9CZR3	Mitochondrial import receptor subunit TOM40B OS=Mus musculus GN=Tomm40l PE=1 SV=1	1	3	2	6.39552	65173600	54334900	58878100	75032500	67442700	64164300	1	0.860898	1	0.843606	1	1.01778	5.94988e+07	5.73019e+07	6.11543e+07	6.84993e+07	7.11255e+07	6.66449e+07	5.92343e+07	5.86363e+07	6.44058e+07	6.88052e+07	6.95068e+07	6.32804e+07	0.860898	0.843606	1.01778	1	1	1
317	NDUFS1	Q91VD9	NADH-ubiquinone oxidoreductase 75 kDa subunit, mitochondrial OS=Mus musculus GN=Ndufs1 PE=1 SV=2	1	3	35	8.0856	3899230000	3908350000	2759380000	3784460000	3952690000	3652240000	1	1.02119	1	1.03537	1	0.838007	3.68718e+09	3.61208e+09	3.15742e+09	3.57865e+09	3.65306e+09	4.17908e+09	3.67078e+09	3.6962e+09	3.3253e+09	3.59463e+09	3.56992e+09	3.9681e+09	1.02119	1.03537	0.838007	1	1	1
318	CYR61	P18406|Q3TX21	Protein CYR61 OS=Mus musculus GN=Cyr61 PE=1 SV=1|Cysteine rich protein 61 OS=Mus musculus GN=Cyr61 PE=1 SV=1	1	3	19	7.9201	1455360000	1451840000	1837950000	2594780000	2115320000	2087430000	1	0.555904	1	0.718685	1	0.976601	1.40979e+09	1.55952e+09	1.76636e+09	2.51353e+09	2.2722e+09	2.00612e+09	1.40352e+09	1.59583e+09	1.86028e+09	2.52475e+09	2.22049e+09	1.90485e+09	0.555904	0.718685	0.976601	1	1	1
319	DDX3X	Q3TQX5|Q62167	ATP-dependent RNA helicase DDX3X OS=Mus musculus GN=Ddx3x PE=1 SV=1|ATP-dependent RNA helicase DDX3X OS=Mus musculus GN=Ddx3x PE=1 SV=3	1	3	10	8.66833	1868830000	1739020000	1234860000	1886690000	1843200000	1387020000	1	0.981745	1	0.987934	1	0.987485	1.63083e+09	1.59162e+09	1.54612e+09	1.64642e+09	1.68697e+09	1.73663e+09	1.62358e+09	1.62869e+09	1.62832e+09	1.65377e+09	1.64858e+09	1.64896e+09	0.981745	0.987934	0.987485	1	1	1
320	DAG1	Q544G5|Q62165	Dystroglycan OS=Mus musculus GN=Dag1 PE=1 SV=1|Dystroglycan OS=Mus musculus GN=Dag1 PE=1 SV=4	1	3	9	7.51679	903728000	682366000	574842000	751306000	611102000	702641000	1	1.1922	1	1.16923	1	0.907425	7.64109e+08	7.36201e+08	6.30162e+08	6.35235e+08	6.59315e+08	7.7026e+08	7.60711e+08	7.53346e+08	6.63667e+08	6.38072e+08	6.4431e+08	7.31374e+08	1.1922	1.16923	0.907425	1	1	1
321	TEP1	P97499	Telomerase protein component 1 OS=Mus musculus GN=Tep1 PE=1 SV=1	1	3	2	6.63493	98511300	78907000	67602700	123992000	132124000	118197000	1	0.787448	1	0.625359	1	0.634385	8.93931e+07	7.75041e+07	7.58467e+07	1.12515e+08	1.29775e+08	1.32611e+08	8.89957e+07	7.9309e+07	7.98793e+07	1.13018e+08	1.26822e+08	1.25916e+08	0.787448	0.625359	0.634385	1	1	1
322	TXN2	G3UZY2|P97493	Thioredoxin, mitochondrial (Fragment) OS=Mus musculus GN=Txn2 PE=1 SV=1|Thioredoxin, mitochondrial OS=Mus musculus GN=Txn2 PE=1 SV=1	1	3	2	6.89711	219978000	219929000	220403000	218047000	220567000	242376000	1	0.999905	1	1.04409	1	1.00861	2.24384e+08	2.23073e+08	2.1303e+08	2.22414e+08	2.2372e+08	2.34268e+08	2.23386e+08	2.28268e+08	2.24356e+08	2.23407e+08	2.18629e+08	2.22441e+08	0.999905	1.04409	1.00861	1	1	1
323	HID1	Q8R1F6|Q8R1F6-2	Protein HID1 OS=Mus musculus GN=Hid1 PE=1 SV=1|Isoform 2 of Protein HID1 OS=Mus musculus GN=Hid1	1	3	8	7.54605	674214000	690212000	520515000	610137000	656594000	504051000	1	1.09522	1	1.10073	1	1.14539	6.35702e+08	6.20028e+08	6.14537e+08	5.75286e+08	5.89829e+08	5.95099e+08	6.32876e+08	6.34468e+08	6.47211e+08	5.77855e+08	5.76405e+08	5.65056e+08	1.09522	1.10073	1.14539	1	1	1
324	ARFRP1	Q8BXL7	ADP-ribosylation factor-related protein 1 OS=Mus musculus GN=Arfrp1 PE=1 SV=2	1	3	5	7.15922	573448000	543841000	548634000	615161000	663492000	605725000	1	0.923921	1	0.858286	1	1.00462	5.69916e+08	5.34412e+08	5.61774e+08	6.11372e+08	6.51989e+08	6.20232e+08	5.67382e+08	5.46857e+08	5.91643e+08	6.14102e+08	6.37151e+08	5.88921e+08	0.923921	0.858286	1.00462	1	1	1
325	MYO9A	D3Z3A8|Q8C170|Q8C170-2	Unconventional myosin-IXa OS=Mus musculus GN=Myo9a PE=1 SV=1|Unconventional myosin-IXa OS=Mus musculus GN=Myo9a PE=1 SV=2|Isoform 2 of Unconventional myosin-IXa OS=Mus musculus GN=Myo9a	1	3	18	7.01195	1288230000	955122000	791484000	828460000	769618000	670881000	1	1.54117	1	1.29951	1	1.30856	1.07764e+09	9.62734e+08	9.3867e+08	6.93032e+08	7.75752e+08	7.95639e+08	1.07285e+09	9.85154e+08	9.88577e+08	6.96127e+08	7.58097e+08	7.55472e+08	1.54117	1.29951	1.30856	1	1	1
326	FAR1	Q922J9|Q922J9-4	Fatty acyl-CoA reductase 1 OS=Mus musculus GN=Far1 PE=1 SV=1|Isoform 4 of Fatty acyl-CoA reductase 1 OS=Mus musculus GN=Far1	1	3	17	7.79328	2444130000	1872880000	1945310000	1798650000	1783210000	1724560000	1	1.34681	1	1.09977	1	1.25114	2.23184e+09	1.96213e+09	2.03344e+09	1.64243e+09	1.86819e+09	1.80268e+09	2.22192e+09	2.00783e+09	2.14155e+09	1.64976e+09	1.82567e+09	1.71168e+09	1.34681	1.09977	1.25114	1	1	1
327	HN1	P97825	Hematological and neurological expressed 1 protein OS=Mus musculus GN=Hn1 PE=1 SV=3	1	3	8	7.62312	586912000	778460000	188533000	512292000	534225000	321350000	1	1.13549	1	1.52584	1	0.650736	4.74348e+08	5.34965e+08	3.39449e+08	4.14039e+08	3.67125e+08	5.78582e+08	4.72239e+08	5.47423e+08	3.57497e+08	4.15889e+08	3.58769e+08	5.49373e+08	1.13549	1.52584	0.650736	1	1	1
328	LYPLA1	P97823	Acyl-protein thioesterase 1 OS=Mus musculus GN=Lypla1 PE=1 SV=1	1	3	3	7.23016	237192000	189502000	207815000	295754000	238785000	236144000	1	0.794875	1	0.831003	1	0.976103	2.07731e+08	2.06643e+08	2.17604e+08	2.5902e+08	2.60384e+08	2.47268e+08	2.06808e+08	2.11455e+08	2.29174e+08	2.60176e+08	2.54458e+08	2.34785e+08	0.794875	0.831003	0.976103	1	1	1
329	PPP4R2	A0A0R4J0U2|Q0VGB7	Serine/threonine-protein phosphatase 4 regulatory subunit 2 OS=Mus musculus GN=Ppp4r2 PE=1 SV=1|Serine/threonine-protein phosphatase 4 regulatory subunit 2 OS=Mus musculus GN=Ppp4r2 PE=1 SV=1	1	3	15	7.91098	1256710000	1617800000	1058100000	1581680000	1535700000	1373180000	1	0.787492	1	1.1031	1	0.854663	1.23794e+09	1.42544e+09	1.2191e+09	1.55805e+09	1.3531e+09	1.58212e+09	1.23243e+09	1.45864e+09	1.28392e+09	1.56501e+09	1.32231e+09	1.50225e+09	0.787492	1.1031	0.854663	1	1	1
330	NDUFAF2	Q59J78	Mimitin, mitochondrial OS=Mus musculus GN=Ndufaf2 PE=1 SV=1	1	3	8	7.55868	1107950000	1104080000	922803000	655932000	633621000	623573000	1	1.67414	1	1.8246	1	1.64141	1.05892e+09	1.07552e+09	9.91163e+08	6.26908e+08	6.17232e+08	6.69766e+08	1.05422e+09	1.10057e+09	1.04386e+09	6.29707e+08	6.03185e+08	6.35954e+08	1.67414	1.8246	1.64141	1	1	1
331	AGPS	A2AL50|Q8C0I1	Alkyldihydroxyacetonephosphate synthase, peroxisomal OS=Mus musculus GN=Agps PE=1 SV=1|Alkyldihydroxyacetonephosphate synthase, peroxisomal OS=Mus musculus GN=Agps PE=1 SV=1	1	3	23	7.92674	2646700000	2294970000	2368280000	3023270000	3023260000	2842700000	1	0.867676	1	0.794872	1	0.924055	2.51119e+09	2.33839e+09	2.44973e+09	2.86848e+09	3.08046e+09	2.94046e+09	2.50003e+09	2.39285e+09	2.57997e+09	2.88129e+09	3.01035e+09	2.79201e+09	0.867676	0.794872	0.924055	1	1	1
332	Q99KU6|Q99KU6-2	Q99KU6|Q99KU6-2	Bombesin receptor-activated protein C6orf89 homolog OS=Mus musculus PE=2 SV=2|Isoform 2 of Bombesin receptor-activated protein C6orf89 homolog OS=Mus musculus	1	3	2	6.17923	27999700	35863100	17601400	25403000	41254600	29171400	1	1.09244	1	0.910272	1	0.669246	2.99625e+07	2.66092e+07	2.21686e+07	2.71838e+07	3.06095e+07	3.67408e+07	2.98293e+07	2.72289e+07	2.33473e+07	2.73052e+07	2.99129e+07	3.4886e+07	1.09244	0.910272	0.669246	1	1	1
333	RCL1	Q9JJT0	RNA 3'-terminal phosphate cyclase-like protein OS=Mus musculus GN=Rcl1 PE=2 SV=1	1	3	7	7.44293	916543000	839684000	769923000	969135000	1073310000	867540000	1	0.937342	1	0.819194	1	0.984359	8.76133e+08	7.96858e+08	8.48721e+08	9.26406e+08	1.01857e+09	9.56328e+08	8.72238e+08	8.15416e+08	8.93846e+08	9.30544e+08	9.95388e+08	9.08049e+08	0.937342	0.819194	0.984359	1	1	1
334	PSMB4	P99026	Proteasome subunit beta type-4 OS=Mus musculus GN=Psmb4 PE=1 SV=1	1	3	8	8.54914	1252180000	1080710000	1082320000	1274430000	1154160000	1118190000	1	0.973824	1	0.980481	1	1.07358	1.14766e+09	1.12037e+09	1.13909e+09	1.16805e+09	1.19651e+09	1.17684e+09	1.14256e+09	1.14646e+09	1.19965e+09	1.17327e+09	1.16928e+09	1.11743e+09	0.973824	0.980481	1.07358	1	1	1
335	RPLP2	P99027	60S acidic ribosomal protein P2 OS=Mus musculus GN=Rplp2 PE=1 SV=3	1	3	5	8.44846	1316960000	1421800000	1339370000	1678820000	1501830000	1375040000	1	0.777496	1	0.991319	1	1.08039	1.27007e+09	1.39525e+09	1.41525e+09	1.61904e+09	1.47378e+09	1.45295e+09	1.26442e+09	1.42774e+09	1.4905e+09	1.62627e+09	1.44024e+09	1.37959e+09	0.777496	0.991319	1.08039	1	1	1
336	TUBB5	P99024	Tubulin beta-5 chain OS=Mus musculus GN=Tubb5 PE=1 SV=1	1	3	3	8.26242	3045660000	2653660000	2128910000	3172450000	2678610000	2532100000	1	0.951516	1	1.03737	1	0.93255	2.62556e+09	2.66714e+09	2.45706e+09	2.73486e+09	2.69222e+09	2.9224e+09	2.61388e+09	2.72925e+09	2.5877e+09	2.74707e+09	2.63095e+09	2.77487e+09	0.951516	1.03737	0.93255	1	1	1
337	UQCRH	P99028	Cytochrome b-c1 complex subunit 6, mitochondrial OS=Mus musculus GN=Uqcrh PE=1 SV=2	1	3	5	8.18157	414283000	375101000	314759000	384643000	325666000	310404000	1	1.0675	1	1.20607	1	1.12473	3.653e+08	3.77762e+08	3.54451e+08	3.39165e+08	3.27976e+08	3.49546e+08	3.63676e+08	3.86559e+08	3.73296e+08	3.40679e+08	3.20512e+08	3.319e+08	1.0675	1.20607	1.12473	1	1	1
338	LRPPRC	Q6PB66	Leucine-rich PPR motif-containing protein, mitochondrial OS=Mus musculus GN=Lrpprc PE=1 SV=2	1	3	72	8.47469	11687000000	10108500000	9245030000	11275900000	11316700000	10042000000	1	1.02726	1	0.935325	1	1.02114	1.07673e+10	9.99574e+09	1.01479e+10	1.03886e+10	1.11905e+10	1.10227e+10	1.07194e+10	1.02285e+10	1.06874e+10	1.0435e+10	1.09358e+10	1.04662e+10	1.02726	0.935325	1.02114	1	1	1
339	BHLHB9	Q6PB60	Protein BHLHb9 OS=Mus musculus GN=Bhlhb9 PE=2 SV=1	1	3	4	6.74187	239617000	241853000	116998000	243950000	274243000	204332000	1	0.973523	1	0.923446	1	0.635093	2.10836e+08	1.99777e+08	1.60975e+08	2.14649e+08	2.26532e+08	2.81136e+08	2.09899e+08	2.04429e+08	1.69534e+08	2.15607e+08	2.21376e+08	2.66943e+08	0.973523	0.923446	0.635093	1	1	1
340	ARHGAP11A	Q80Y19	Rho GTPase-activating protein 11A OS=Mus musculus GN=Arhgap11a PE=1 SV=2	1	3	10	6.7691	326363000	323648000	237462000	326351000	364231000	298246000	1	0.991164	1	0.930447	1	0.883111	3.10105e+08	2.92313e+08	2.76701e+08	3.10094e+08	3.28967e+08	3.47529e+08	3.08726e+08	2.99121e+08	2.91413e+08	3.11478e+08	3.21481e+08	3.29984e+08	0.991164	0.930447	0.883111	1	1	1
341	LLGL1	A0A0R4J0S4|Q80Y17	Lethal(2) giant larvae protein homolog 1 OS=Mus musculus GN=Llgl1 PE=1 SV=1|Lethal(2) giant larvae protein homolog 1 OS=Mus musculus GN=Llgl1 PE=1 SV=1	1	3	22	7.62175	1337360000	1103150000	1119850000	1157570000	1076580000	1071490000	1	1.14507	1	1.07296	1	1.15922	1.22637e+09	1.15495e+09	1.16642e+09	1.0615e+09	1.12714e+09	1.11605e+09	1.22092e+09	1.18185e+09	1.22844e+09	1.06624e+09	1.10149e+09	1.05971e+09	1.14507	1.07296	1.15922	1	1	1
342	GLRX5	Q80Y14	Glutaredoxin-related protein 5, mitochondrial OS=Mus musculus GN=Glrx5 PE=1 SV=2	1	3	4	7.93219	611407000	593641000	539927000	600240000	536412000	547768000	1	1.00957	1	1.15883	1	1.09329	5.7602e+08	6.0041e+08	5.66636e+08	5.65499e+08	5.42528e+08	5.74865e+08	5.73459e+08	6.14392e+08	5.96763e+08	5.68025e+08	5.30181e+08	5.45843e+08	1.00957	1.15883	1.09329	1	1	1
343	ZSWIM8	Q3UHH1|Q3UHH1-2|Q3UHH1-3	Zinc finger SWIM domain-containing protein 8 OS=Mus musculus GN=Zswim8 PE=1 SV=1|Isoform 2 of Zinc finger SWIM domain-containing protein 8 OS=Mus musculus GN=Zswim8|Isoform 3 of Zinc finger SWIM domain-containing protein 8 OS=Mus musculus GN=Zswim8	1	3	9	6.73036	259686000	287668000	139317000	163594000	236669000	166871000	1	1.5733	1	1.27276	1	0.926017	2.54066e+08	2.22321e+08	1.84254e+08	1.60053e+08	1.82907e+08	2.20696e+08	2.52936e+08	2.27499e+08	1.94051e+08	1.60768e+08	1.78744e+08	2.09554e+08	1.5733	1.27276	0.926017	1	1	1
344	MYL6B	Q8CI43	Myosin light chain 6B OS=Mus musculus GN=Myl6b PE=1 SV=1	1	3	5	7.00759	164648000	139898000	160108000	126648000	102286000	113297000	1	1.28851	1	1.43216	1	1.56744	1.51083e+08	1.54965e+08	1.57519e+08	1.16214e+08	1.13302e+08	1.11465e+08	1.50411e+08	1.58574e+08	1.65894e+08	1.16732e+08	1.10724e+08	1.05838e+08	1.28851	1.43216	1.56744	1	1	1
345	LYN	P25911|P25911-2	Tyrosine-protein kinase Lyn OS=Mus musculus GN=Lyn PE=1 SV=4|Isoform 2 of Tyrosine-protein kinase Lyn OS=Mus musculus GN=Lyn	1	3	7	6.72023	419535000	352456000	349975000	441110000	378183000	408491000	1	0.942651	1	0.975885	1	0.950277	3.80482e+08	3.76639e+08	3.61119e+08	4.00049e+08	4.04131e+08	4.21499e+08	3.7879e+08	3.8541e+08	3.8032e+08	4.01835e+08	3.94934e+08	4.0022e+08	0.942651	0.975885	0.950277	1	1	1
346	AMOT	Q8VHG2	Angiomotin OS=Mus musculus GN=Amot PE=1 SV=3	1	3	6	6.83529	202139000	256760000	140131000	220148000	262325000	194146000	1	0.910049	1	1.0249	1	0.800574	1.99542e+08	2.0602e+08	1.76917e+08	2.17319e+08	2.10485e+08	2.45111e+08	1.98654e+08	2.10818e+08	1.86323e+08	2.1829e+08	2.05695e+08	2.32737e+08	0.910049	1.0249	0.800574	1	1	1
347	AGAP1	A0A087WRF2|Q8BXK8	Arf-GAP with GTPase, ANK repeat and PH domain-containing protein 1 OS=Mus musculus GN=Agap1 PE=1 SV=1|Arf-GAP with GTPase, ANK repeat and PH domain-containing protein 1 OS=Mus musculus GN=Agap1 PE=1 SV=1	1	3	9	7.01933	376566000	359953000	286424000	357100000	359361000	309824000	1	1.04516	1	1.04884	1	1.02539	3.49098e+08	3.40235e+08	3.26866e+08	3.31052e+08	3.39676e+08	3.5357e+08	3.47546e+08	3.48159e+08	3.44244e+08	3.32531e+08	3.31945e+08	3.3572e+08	1.04516	1.04884	1.02539	1	1	1
348	CRK	Q64010	Adapter molecule crk OS=Mus musculus GN=Crk PE=1 SV=1	1	3	12	7.95186	2607350000	2294720000	1903340000	2704420000	2211520000	1889210000	1	0.955553	1	1.08651	1	1.11746	2.2062e+09	2.28876e+09	2.25528e+09	2.28833e+09	2.20578e+09	2.23853e+09	2.19639e+09	2.34207e+09	2.37519e+09	2.29855e+09	2.15558e+09	2.12552e+09	0.955553	1.08651	1.11746	1	1	1
349	CRAT	H7BX88|P47934	Carnitine O-acetyltransferase OS=Mus musculus GN=Crat PE=1 SV=1|Carnitine O-acetyltransferase OS=Mus musculus GN=Crat PE=1 SV=3	1	3	5	6.67085	327426000	243917000	272613000	336011000	315200000	303412000	1	0.965805	1	0.810311	1	0.996574	2.94121e+08	2.62104e+08	2.82425e+08	3.01832e+08	3.38702e+08	3.14332e+08	2.92813e+08	2.68208e+08	2.97441e+08	3.0318e+08	3.30994e+08	2.98463e+08	0.965805	0.810311	0.996574	1	1	1
350	FST	A0A0R4J026|P47931	Follistatin OS=Mus musculus GN=Fst PE=1 SV=1|Follistatin OS=Mus musculus GN=Fst PE=2 SV=1	1	3	10	7.08314	208779000	205712000	211357000	738022000	452755000	621433000	1	0.28038	1	0.475765	1	0.37724	1.86935e+08	2.36908e+08	2.04971e+08	6.60804e+08	5.21415e+08	6.02657e+08	1.86104e+08	2.42425e+08	2.15869e+08	6.63755e+08	5.09549e+08	5.72233e+08	0.28038	0.475765	0.37724	1	1	1
351	ZDHHC6	Q9CPV7	Palmitoyltransferase ZDHHC6 OS=Mus musculus GN=Zdhhc6 PE=2 SV=1	1	3	6	7.13357	258636000	232440000	251987000	301849000	289873000	291149000	1	0.849237	1	0.839651	1	0.959972	2.49765e+08	2.4162e+08	2.51023e+08	2.91496e+08	3.01322e+08	2.90035e+08	2.48654e+08	2.47247e+08	2.64369e+08	2.92798e+08	2.94464e+08	2.75393e+08	0.849237	0.839651	0.959972	1	1	1
352	PMF1	Q9CPV5	Polyamine-modulated factor 1 OS=Mus musculus GN=Pmf1 PE=1 SV=1	1	3	5	6.95356	285998000	327738000	242260000	274962000	292225000	220958000	1	1.03091	1	1.17437	1	1.2161	2.77198e+08	2.87839e+08	2.84598e+08	2.66502e+08	2.5665e+08	2.59573e+08	2.75966e+08	2.94542e+08	2.99729e+08	2.67692e+08	2.50809e+08	2.46469e+08	1.03091	1.17437	1.2161	1	1	1
353	GLOD4	Q9CPV4	Glyoxalase domain-containing protein 4 OS=Mus musculus GN=Glod4 PE=1 SV=1	1	3	20	8.28316	4044760000	3442640000	3572740000	3775760000	3065020000	2964720000	1	1.06174	1	1.17613	1	1.33664	3.57804e+09	3.66379e+09	3.79498e+09	3.34008e+09	3.26191e+09	3.14914e+09	3.56213e+09	3.74911e+09	3.99676e+09	3.355e+09	3.18768e+09	2.99016e+09	1.06174	1.17613	1.33664	1	1	1
354	SKA1	A0A0R4J0M5|Q9CPV1	Spindle and kinetochore-associated protein 1 OS=Mus musculus GN=Ska1 PE=1 SV=1|Spindle and kinetochore-associated protein 1 OS=Mus musculus GN=Ska1 PE=2 SV=2	1	3	5	7.26314	352595000	388347000	292162000	318064000	366437000	272018000	1	1.09873	1	1.10973	1	1.1913	3.46407e+08	3.387e+08	3.40972e+08	3.12482e+08	3.19591e+08	3.17462e+08	3.44866e+08	3.46588e+08	3.59101e+08	3.13877e+08	3.12318e+08	3.01435e+08	1.09873	1.10973	1.1913	1	1	1
355	CARM1	D3YUP1|Q9WVG6|Q9WVG6-2	Histone-arginine methyltransferase CARM1 OS=Mus musculus GN=Carm1 PE=1 SV=1|Histone-arginine methyltransferase CARM1 OS=Mus musculus GN=Carm1 PE=1 SV=2|Isoform 2 of Histone-arginine methyltransferase CARM1 OS=Mus musculus GN=Carm1	1	3	14	7.9741	1701140000	1501150000	1722710000	1590130000	1460850000	1349800000	1	1.06032	1	1.076	1	1.41559	1.60177e+09	1.56984e+09	1.74952e+09	1.49725e+09	1.5277e+09	1.37081e+09	1.59465e+09	1.6064e+09	1.84254e+09	1.50393e+09	1.49293e+09	1.3016e+09	1.06032	1.076	1.41559	1	1	1
356	PRKAG1	O54950|Q3TWR3	5'-AMP-activated protein kinase subunit gamma-1 OS=Mus musculus GN=Prkag1 PE=1 SV=2|5'-AMP-activated protein kinase subunit gamma-1 OS=Mus musculus GN=Prkag1 PE=1 SV=1	1	3	8	7.876	961137000	960453000	1019110000	852532000	831284000	820574000	1	1.11739	1	1.20982	1	1.37752	9.60242e+08	9.72091e+08	1.00785e+09	8.51738e+08	8.41356e+08	8.11506e+08	9.55973e+08	9.94729e+08	1.06143e+09	8.55542e+08	8.22209e+08	7.70538e+08	1.11739	1.20982	1.37752	1	1	1
357	ATXN3	Q546X9|Q9CVD2	Ataxin 3 OS=Mus musculus GN=Atxn3 PE=1 SV=1|Ataxin-3 OS=Mus musculus GN=Atxn3 PE=1 SV=2	1	3	7	7.17601	292310000	265703000	238386000	269645000	248133000	241483000	1	1.07444	1	1.12126	1	1.09494	2.69261e+08	2.67611e+08	2.56948e+08	2.48383e+08	2.49914e+08	2.60286e+08	2.68064e+08	2.73843e+08	2.70609e+08	2.49492e+08	2.44227e+08	2.47145e+08	1.07444	1.12126	1.09494	1	1	1
358	LASP1	Q543N3|Q61792	LIM and SH3 domain protein 1 OS=Mus musculus GN=Lasp1 PE=1 SV=1|LIM and SH3 domain protein 1 OS=Mus musculus GN=Lasp1 PE=1 SV=1	1	3	17	8.94534	4312040000	3500440000	1611590000	4792940000	3535140000	1916460000	1	0.891683	1	1.03684	1	0.932718	2.88382e+09	3.02542e+09	2.78808e+09	3.20544e+09	3.05541e+09	3.31551e+09	2.871e+09	3.09588e+09	2.93632e+09	3.21976e+09	2.98588e+09	3.14813e+09	0.891683	1.03684	0.932718	1	1	1
359	MANF	Q3TMX5|Q80ZP8	Arginine-rich, mutated in early stage tumors, isoform CRA_b OS=Mus musculus GN=Manf PE=1 SV=1|Armet protein OS=Mus musculus GN=Manf PE=1 SV=1	1	3	10	7.93274	2069250000	2226930000	2457430000	2397220000	1588520000	1588420000	1	0.855529	1	1.46794	1	1.71598	1.8793e+09	2.39498e+09	2.51595e+09	2.17717e+09	1.70839e+09	1.62625e+09	1.87095e+09	2.45075e+09	2.64972e+09	2.18689e+09	1.66951e+09	1.54415e+09	0.855529	1.46794	1.71598	1	1	1
360	UGGT2	E9Q4X2	Protein Uggt2 OS=Mus musculus GN=Uggt2 PE=1 SV=1	1	3	15	7.43852	1152750000	928295000	983451000	997893000	963632000	940983000	1	1.14493	1	1.00872	1	1.15922	1.06607e+09	9.73522e+08	1.01401e+09	9.22854e+08	1.01058e+09	9.70226e+08	1.06133e+09	9.96194e+08	1.06793e+09	9.26975e+08	9.87582e+08	9.21245e+08	1.14493	1.00872	1.15922	1	1	1
361	GALE	Q8R059	UDP-glucose 4-epimerase OS=Mus musculus GN=Gale PE=1 SV=1	1	3	8	7.38413	443531000	350886000	392128000	598295000	460404000	481082000	1	0.734748	1	0.798037	1	0.904075	3.85747e+08	3.91122e+08	4.04485e+08	5.20348e+08	5.13198e+08	4.96243e+08	3.84032e+08	4.0023e+08	4.25991e+08	5.22672e+08	5.01519e+08	4.7119e+08	0.734748	0.798037	0.904075	1	1	1
362	POU2F1	A0A0A0MQE0|A0A0R4J1Z4|E9Q6Z8|F8VQL7|I1E4X2|P25425|P25425-10|P25425-11|P25425-2|P25425-3|P25425-4|P25425-5|P25425-6|P25425-7|P25425-8|P25425-9	POU domain protein OS=Mus musculus GN=Pou2f1 PE=1 SV=1|POU domain protein OS=Mus musculus GN=Pou2f1 PE=1 SV=1|POU domain protein OS=Mus musculus GN=Pou2f1 PE=1 SV=1|POU domain protein OS=Mus musculus GN=Pou2f1 PE=1 SV=1|POU domain protein OS=Mus musculus GN=Pou2f1 PE=1 SV=1|POU domain, class 2, transcription factor 1 OS=Mus musculus GN=Pou2f1 PE=1 SV=3|Isoform 10 of POU domain, class 2, transcrip…	1	3	4	6.6653	131538000	156026000	123293000	205405000	166967000	128886000	1	0.634702	1	0.978503	1	1.06103	1.19672e+08	1.44562e+08	1.46264e+08	1.86875e+08	1.547e+08	1.52899e+08	1.1914e+08	1.47929e+08	1.54041e+08	1.8771e+08	1.51179e+08	1.4518e+08	0.634702	0.978503	1.06103	1	1	1
363	IST1	Q9CX00	IST1 homolog OS=Mus musculus GN=Ist1 PE=1 SV=1	1	3	12	8.11847	1174890000	1126840000	1038270000	1150370000	1042200000	1050320000	1	1.01225	1	1.13216	1	1.09644	1.10737e+09	1.13938e+09	1.08945e+09	1.08426e+09	1.0538e+09	1.10209e+09	1.10245e+09	1.16591e+09	1.14738e+09	1.0891e+09	1.02982e+09	1.04646e+09	1.01225	1.13216	1.09644	1	1	1
364	COTL1	Q544F6|Q9CQI6	Coactosin-like protein OS=Mus musculus GN=Cotl1 PE=1 SV=1|Coactosin-like protein OS=Mus musculus GN=Cotl1 PE=1 SV=3	1	3	9	7.94501	1372540000	1193720000	1018490000	608173000	622843000	614730000	1	2.2368	1	2.00687	1	1.83767	1.2833e+09	1.18261e+09	1.09955e+09	5.6863e+08	6.17045e+08	6.63656e+08	1.27759e+09	1.21015e+09	1.15801e+09	5.7117e+08	6.03003e+08	6.30152e+08	2.2368	2.00687	1.83767	1	1	1
365	HPS6	Q8BLY7	Hermansky-Pudlak syndrome 6 protein homolog OS=Mus musculus GN=Hps6 PE=1 SV=3	1	3	6	7.39957	407616000	387525000	323383000	437797000	415387000	381288000	1	0.922801	1	0.976883	1	0.940718	3.7673e+08	3.77107e+08	3.59561e+08	4.04624e+08	4.0422e+08	4.23945e+08	3.75055e+08	3.85889e+08	3.78679e+08	4.06431e+08	3.95021e+08	4.02542e+08	0.922801	0.976883	0.940718	1	1	1
366	ACP1	Q9D358	Low molecular weight phosphotyrosine protein phosphatase OS=Mus musculus GN=Acp1 PE=1 SV=3	1	3	2	8.03959	306285000	313010000	273532000	317394000	286973000	265237000	1	0.956438	1	1.14212	1	1.14385	2.87889e+08	3.06069e+08	2.9761e+08	2.9833e+08	2.8061e+08	2.88585e+08	2.86609e+08	3.13197e+08	3.13434e+08	2.99663e+08	2.74223e+08	2.74016e+08	0.956438	1.14212	1.14385	1	1	1
367	PALM3	A2TJV2	Paralemmin-3 OS=Mus musculus GN=Palm3 PE=1 SV=1	1	3	25	7.69808	2356920000	1805800000	1779820000	2383580000	1907130000	1742100000	1	0.980042	1	0.991483	1	1.13318	1.96745e+09	1.92526e+09	1.99985e+09	1.9897e+09	2.0333e+09	1.95747e+09	1.9587e+09	1.9701e+09	2.10618e+09	1.99859e+09	1.98702e+09	1.85864e+09	0.980042	0.991483	1.13318	1	1	1
368	SYNRG	V9GX40	Synergin gamma OS=Mus musculus GN=Synrg PE=1 SV=1	1	3	25	7.24121	1705640000	1364220000	1001420000	1489020000	1237640000	976767000	1	1.13532	1	1.15421	1	1.13716	1.35917e+09	1.33329e+09	1.28585e+09	1.18655e+09	1.20958e+09	1.2542e+09	1.35312e+09	1.36434e+09	1.35422e+09	1.19185e+09	1.18205e+09	1.19088e+09	1.13532	1.15421	1.13716	1	1	1
369	MEAF6	Q2VPQ9|Q2VPQ9-2|V9GX42	Chromatin modification-related protein MEAF6 OS=Mus musculus GN=Meaf6 PE=1 SV=1|Isoform 2 of Chromatin modification-related protein MEAF6 OS=Mus musculus GN=Meaf6|Chromatin modification-related protein MEAF6 OS=Mus musculus GN=Meaf6 PE=1 SV=1	1	3	6	7.6132	680760000	764345000	619945000	711406000	716871000	618072000	1	0.948432	1	1.11646	1	1.11252	6.68309e+08	7.05445e+08	6.84221e+08	6.98394e+08	6.61629e+08	6.82153e+08	6.65338e+08	7.21874e+08	7.20599e+08	7.01513e+08	6.46572e+08	6.47715e+08	0.948432	1.11646	1.11252	1	1	1
370	DNAJB6	O54946	DnaJ homolog subfamily B member 6 OS=Mus musculus GN=Dnajb6 PE=1 SV=4	1	3	9	7.60583	487029000	546527000	395272000	550411000	622283000	535718000	1	0.876995	1	0.919643	1	0.818381	4.87206e+08	4.8539e+08	4.44896e+08	5.50611e+08	5.52672e+08	6.02975e+08	4.8504e+08	4.96694e+08	4.68551e+08	5.5307e+08	5.40094e+08	5.72534e+08	0.876995	0.919643	0.818381	1	1	1
371	SMARCE1	O54941	SWI/SNF-related matrix-associated actin-dependent regulator of chromatin subfamily E member 1 OS=Mus musculus GN=Smarce1 PE=1 SV=1	1	3	15	7.70092	851798000	812429000	701558000	910678000	832612000	607505000	1	0.927046	1	1.02174	1	1.28088	7.53488e+08	7.69594e+08	8.37235e+08	8.05572e+08	7.88713e+08	7.24993e+08	7.50138e+08	7.87517e+08	8.81749e+08	8.0917e+08	7.70764e+08	6.88392e+08	0.927046	1.02174	1.28088	1	1	1
372	USP1	Q8BJQ2	Ubiquitin carboxyl-terminal hydrolase 1 OS=Mus musculus GN=Usp1 PE=1 SV=1	1	3	3	6.09908	34810800	73508000	28642200	36097600	93791500	80883300	1	0.955796	1	0.820667	1	0.392774	5.1193e+07	4.61507e+07	3.10218e+07	5.30854e+07	5.88853e+07	8.7603e+07	5.09654e+07	4.72254e+07	3.26711e+07	5.33224e+07	5.75452e+07	8.31804e+07	0.955796	0.820667	0.392774	1	1	1
373	COA7	Q921H9	Cytochrome c oxidase assembly factor 7 OS=Mus musculus GN=Coa7 PE=1 SV=1	1	3	9	7.69178	1143080000	1075150000	980023000	1156610000	1129100000	1046370000	1	0.979534	1	0.997086	1	1.03884	1.08021e+09	1.06031e+09	1.05157e+09	1.093e+09	1.11352e+09	1.12277e+09	1.07541e+09	1.085e+09	1.10748e+09	1.09788e+09	1.08817e+09	1.06608e+09	0.979534	0.997086	1.03884	1	1	1
374	ACAA1A	Q921H8	3-ketoacyl-CoA thiolase A, peroxisomal OS=Mus musculus GN=Acaa1a PE=1 SV=1	1	3	15	7.88536	1892070000	1541300000	1428800000	1907300000	1932810000	2021470000	1	0.983213	1	0.835014	1	0.783971	1.76578e+09	1.58317e+09	1.4905e+09	1.78e+09	1.98532e+09	2.10876e+09	1.75793e+09	1.62004e+09	1.56974e+09	1.78795e+09	1.94013e+09	2.0023e+09	0.983213	0.835014	0.783971	1	1	1
375	TIMM17B	Q545H3|Q9Z0V7	Mitochondrial import inner membrane translocase subunit Tim17-B OS=Mus musculus GN=Timm17b PE=1 SV=1|Mitochondrial import inner membrane translocase subunit Tim17-B OS=Mus musculus GN=Timm17b PE=1 SV=1	1	3	2	6.77489	34532900	29944100	27700600	29695200	29288700	25140700	1	1.15259	1	1.07055	1	1.2221	3.15432e+07	2.95759e+07	3.07036e+07	2.71244e+07	2.89286e+07	2.78661e+07	3.1403e+07	3.02647e+07	3.2336e+07	2.72455e+07	2.82702e+07	2.64593e+07	1.15259	1.07055	1.2221	1	1	1
376	GPRC5C	I7HPW4	G protein-coupled receptor, family C, group 5, member C OS=Mus musculus GN=Gprc5c PE=1 SV=1	1	3	7	7.9699	1584660000	955519000	844044000	1195430000	810929000	927760000	1	1.31384	1	1.23382	1	1.00908	1.17838e+09	1.11099e+09	9.76214e+08	8.88944e+08	9.42871e+08	1.07304e+09	1.17314e+09	1.13686e+09	1.02812e+09	8.92914e+08	9.21413e+08	1.01887e+09	1.31384	1.23382	1.00908	1	1	1
377	MPC1	D3Z786|P63030|Q3UX28	Mitochondrial pyruvate carrier 1 (Fragment) OS=Mus musculus GN=Mpc1 PE=1 SV=1|Mitochondrial pyruvate carrier 1 OS=Mus musculus GN=Mpc1 PE=1 SV=1|Brain protein 44-like OS=Mus musculus GN=Mpc1 PE=1 SV=1	1	3	2	7.49711	232841000	180567000	159111000	151083000	159057000	123177000	1	1.52747	1	1.18873	1	1.43274	2.04192e+08	1.7525e+08	1.8694e+08	1.32493e+08	1.54374e+08	1.44721e+08	2.03284e+08	1.79332e+08	1.96879e+08	1.33085e+08	1.5086e+08	1.37415e+08	1.52747	1.18873	1.43274	1	1	1
378	GGA1	Q8R0H9	ADP-ribosylation factor-binding protein GGA1 OS=Mus musculus GN=Gga1 PE=1 SV=1	1	3	12	8.14846	1774260000	1461200000	988044000	1160660000	959106000	725033000	1	1.5151	1	1.59529	1	1.51152	1.39549e+09	1.39314e+09	1.31759e+09	9.12885e+08	9.1443e+08	9.66858e+08	1.38929e+09	1.42558e+09	1.38765e+09	9.16962e+08	8.9362e+08	9.18047e+08	1.5151	1.59529	1.51152	1	1	1
379	MAPK1	P63085	Mitogen-activated protein kinase 1 OS=Mus musculus GN=Mapk1 PE=1 SV=3	1	3	15	8.46948	2086390000	1894210000	1890410000	2318200000	2423050000	2253840000	1	0.892019	1	0.818581	1	0.930312	2.025e+09	1.88728e+09	1.95488e+09	2.24999e+09	2.41418e+09	2.3307e+09	2.016e+09	1.93123e+09	2.05881e+09	2.26004e+09	2.35924e+09	2.21304e+09	0.892019	0.818581	0.930312	1	1	1
380	LRRC16A	Q6EDY6	F-actin-uncapping protein LRRC16A OS=Mus musculus GN=Lrrc16a PE=1 SV=2	1	3	26	7.35284	1342870000	1035270000	999579000	1184540000	1060880000	1009730000	1	1.12361	1	1.02184	1	1.09801	1.1703e+09	1.0858e+09	1.0936e+09	1.03231e+09	1.11266e+09	1.10471e+09	1.16509e+09	1.11108e+09	1.15175e+09	1.03693e+09	1.08733e+09	1.04894e+09	1.12361	1.02184	1.09801	1	1	1
381	ATP6V0C	A3KML5|E9Q9C5|P63082	V-type proton ATPase proteolipid subunit OS=Mus musculus GN=Atp6v0c PE=1 SV=1|V-type proton ATPase proteolipid subunit (Fragment) OS=Mus musculus GN=Atp6v0c PE=1 SV=1|V-type proton ATPase 16 kDa proteolipid subunit OS=Mus musculus GN=Atp6v0c PE=1 SV=1	1	3	2	7.23023	81329400	66625000	105507000	64181100	51429900	46887600	1	1.25594	1	1.35649	1	2.49585	7.51441e+07	7.59775e+07	1.00135e+08	5.92999e+07	5.86494e+07	4.45003e+07	7.481e+07	7.77469e+07	1.05459e+08	5.95648e+07	5.73147e+07	4.22537e+07	1.25594	1.35649	2.49585	1	1	1
382	HINT2	Q5M9J2|Q9D0S9	Histidine triad nucleotide binding protein 2 OS=Mus musculus GN=Hint2 PE=1 SV=1|Histidine triad nucleotide-binding protein 2, mitochondrial OS=Mus musculus GN=Hint2 PE=1 SV=1	1	3	3	7.53657	462946000	378645000	377786000	411905000	390031000	388674000	1	1.11394	1	1.01655	1	1.07809	4.24732e+08	3.94743e+08	3.94983e+08	3.77904e+08	4.06614e+08	4.06367e+08	4.22844e+08	4.03936e+08	4.15984e+08	3.79592e+08	3.9736e+08	3.85852e+08	1.11394	1.01655	1.07809	1	1	1
383	PLD3	O35405	Phospholipase D3 OS=Mus musculus GN=Pld3 PE=1 SV=1	1	3	5	7.3482	617889000	683811000	323910000	507776000	656425000	758083000	1	1.20606	1	1.0908	1	0.473918	6.29641e+08	5.82572e+08	3.73102e+08	5.17434e+08	5.59241e+08	8.73213e+08	6.26842e+08	5.96139e+08	3.9294e+08	5.19745e+08	5.46513e+08	8.2913e+08	1.20606	1.0908	0.473918	1	1	1
384	PLGRKT	Q9D3P8	Plasminogen receptor (KT) OS=Mus musculus GN=Plgrkt PE=1 SV=1	1	3	5	7.66381	1318170000	904715000	941804000	953364000	977555000	940585000	1	1.37038	1	0.969095	1	1.1106	1.17282e+09	9.59531e+08	9.98056e+08	8.48237e+08	1.03678e+09	9.96764e+08	1.1676e+09	9.81876e+08	1.05112e+09	8.52025e+08	1.01319e+09	9.46443e+08	1.37038	0.969095	1.1106	1	1	1
385	RSL1D1	Q8BVY0	Ribosomal L1 domain-containing protein 1 OS=Mus musculus GN=Rsl1d1 PE=1 SV=1	1	3	17	8.45933	2290020000	2245370000	1498550000	2722670000	2957440000	1921610000	1	0.833631	1	0.795001	1	0.864971	2.03463e+09	1.93307e+09	1.95914e+09	2.41902e+09	2.54611e+09	2.51223e+09	2.02558e+09	1.97809e+09	2.0633e+09	2.42983e+09	2.48816e+09	2.3854e+09	0.833631	0.795001	0.864971	1	1	1
386	ATP5A1	Q03265	ATP synthase subunit alpha, mitochondrial OS=Mus musculus GN=Atp5a1 PE=1 SV=1	1	3	35	9.33171	10836600000	8891840000	9476510000	11099700000	10523500000	10131200000	1	0.967635	1	0.884764	1	1.03749	1.00093e+10	9.31165e+09	9.79726e+09	1.02523e+10	1.10203e+10	1.04741e+10	9.96475e+09	9.5285e+09	1.03182e+10	1.02981e+10	1.07695e+10	9.94533e+09	0.967635	0.884764	1.03749	1	1	1
387	LAD1	P57016	Ladinin-1 OS=Mus musculus GN=Lad1 PE=1 SV=1	1	3	30	8.31002	3875460000	3112160000	1991420000	2861200000	2442620000	1639160000	1	1.34247	1	1.33414	1	1.34753	2.96813e+09	2.87871e+09	2.81104e+09	2.19133e+09	2.2594e+09	2.31379e+09	2.95493e+09	2.94575e+09	2.96049e+09	2.20112e+09	2.20798e+09	2.19698e+09	1.34247	1.33414	1.34753	1	1	1
388	DENND3	A2RT67	DENN domain-containing protein 3 OS=Mus musculus GN=Dennd3 PE=1 SV=2	1	3	9	6.89643	504353000	426416000	440192000	419838000	418232000	401236000	1	1.19065	1	1.06761	1	1.21685	4.7553e+08	4.38086e+08	4.54436e+08	3.95845e+08	4.29678e+08	4.14219e+08	4.73416e+08	4.48288e+08	4.78598e+08	3.97613e+08	4.199e+08	3.93308e+08	1.19065	1.06761	1.21685	1	1	1
389	EARS2	Q9CXJ1	Probable glutamate--tRNA ligase, mitochondrial OS=Mus musculus GN=Ears2 PE=1 SV=1	1	3	5	7.03181	346082000	300661000	309030000	377972000	378853000	333648000	1	0.907505	1	0.831002	1	1.02732	3.25042e+08	3.02609e+08	3.26915e+08	3.54993e+08	3.81308e+08	3.52958e+08	3.23596e+08	3.09657e+08	3.44297e+08	3.56578e+08	3.7263e+08	3.35139e+08	0.907505	0.831002	1.02732	1	1	1
390	ABCB8	Q9CXJ4	ATP-binding cassette sub-family B member 8, mitochondrial OS=Mus musculus GN=Abcb8 PE=1 SV=1	1	3	8	7.0659	320953000	262369000	253952000	273969000	266169000	279621000	1	1.1611	1	1.03217	1	1.00734	2.98052e+08	2.73401e+08	2.6243e+08	2.54421e+08	2.77361e+08	2.88956e+08	2.96727e+08	2.79768e+08	2.76383e+08	2.55557e+08	2.71048e+08	2.74368e+08	1.1611	1.03217	1.00734	1	1	1
391	ZFPM2	Q8CCH7|Q8CCH7-3	Zinc finger protein ZFPM2 OS=Mus musculus GN=Zfpm2 PE=1 SV=2|Isoform 3 of Zinc finger protein ZFPM2 OS=Mus musculus GN=Zfpm2	1	3	3	6.57288	92276800	107876000	68801700	156845000	136367000	126386000	1	0.583111	1	0.828345	1	0.603804	8.4995e+07	9.85577e+07	8.17585e+07	1.44468e+08	1.24588e+08	1.50187e+08	8.46171e+07	1.00853e+08	8.61054e+07	1.45113e+08	1.21752e+08	1.42605e+08	0.583111	0.828345	0.603804	1	1	1
392	TMEM209	Q8BRG8|Q8BRG8-2	Transmembrane protein 209 OS=Mus musculus GN=Tmem209 PE=2 SV=1|Isoform 2 of Transmembrane protein 209 OS=Mus musculus GN=Tmem209	1	3	10	7.53347	828576000	721913000	617729000	818992000	847718000	619424000	1	1.00273	1	0.891722	1	1.10613	7.40256e+08	6.79161e+08	7.34955e+08	7.31694e+08	7.97515e+08	7.36972e+08	7.36965e+08	6.94977e+08	7.74031e+08	7.34961e+08	7.79365e+08	6.99766e+08	1.00273	0.891722	1.10613	1	1	1
393	ZC3H7B	F8VPP8	Protein Zc3h7b OS=Mus musculus GN=Zc3h7b PE=1 SV=1	1	3	13	7.50525	1324740000	1384280000	874186000	1138740000	1224470000	1065340000	1	1.15302	1	1.18378	1	0.910146	1.2464e+09	1.22869e+09	1.04679e+09	1.0714e+09	1.08684e+09	1.27569e+09	1.24086e+09	1.2573e+09	1.10245e+09	1.07618e+09	1.0621e+09	1.21129e+09	1.15302	1.18378	0.910146	1	1	1
394	CNOT6L	Q8VEG6|Q8VEG6-2	CCR4-NOT transcription complex subunit 6-like OS=Mus musculus GN=Cnot6l PE=1 SV=2|Isoform 2 of CCR4-NOT transcription complex subunit 6-like OS=Mus musculus GN=Cnot6l	1	3	6	7.4347	417147000	380018000	438869000	449037000	412315000	414816000	1	0.920739	1	0.965097	1	1.17348	4.02998e+08	4.01409e+08	4.3007e+08	4.33806e+08	4.35524e+08	4.06499e+08	4.01206e+08	4.10757e+08	4.52936e+08	4.35743e+08	4.25612e+08	3.85977e+08	0.920739	0.965097	1.17348	1	1	1
395	HSCB	A0A0R4J0T0	Iron-sulfur cluster co-chaperone protein HscB, mitochondrial OS=Mus musculus GN=Hscb PE=1 SV=1	1	3	2	6.95045	107624000	94751500	87659100	97913500	91430000	74366700	1	1.08942	1	1.08516	1	1.30742	9.61539e+07	9.33646e+07	9.95733e+07	8.74783e+07	9.00917e+07	8.44743e+07	9.57264e+07	9.55389e+07	1.04867e+08	8.7869e+07	8.80414e+07	8.02097e+07	1.08942	1.08516	1.30742	1	1	1
396	USP5	P56399|Q3U4W8	Ubiquitin carboxyl-terminal hydrolase 5 OS=Mus musculus GN=Usp5 PE=1 SV=1|Ubiquitin carboxyl-terminal hydrolase 5 OS=Mus musculus GN=Usp5 PE=1 SV=1	1	3	29	8.43262	4010770000	3540590000	3455860000	3998190000	3424570000	3519510000	1	0.994246	1	1.08259	1	1.0891	3.65581e+09	3.71139e+09	3.61692e+09	3.64435e+09	3.58977e+09	3.68354e+09	3.63956e+09	3.79782e+09	3.80923e+09	3.66062e+09	3.50808e+09	3.49758e+09	0.994246	1.08259	1.0891	1	1	1
397	RABL3	Q9D4V7	Rab-like protein 3 OS=Mus musculus GN=Rabl3 PE=1 SV=1	1	3	3	6.87384	179719000	144036000	159199000	164357000	161283000	156353000	1	1.08377	1	0.935144	1	1.12935	1.6781e+08	1.51655e+08	1.61932e+08	1.53466e+08	1.69814e+08	1.59037e+08	1.67064e+08	1.55186e+08	1.70541e+08	1.54151e+08	1.65949e+08	1.51008e+08	1.08377	0.935144	1.12935	1	1	1
398	ETNK1	A0A0N4SV10|A0A0N4SVC4|Q9D4V0	Ethanolamine kinase 1 OS=Mus musculus GN=Etnk1 PE=1 SV=1|Ethanolamine kinase 1 OS=Mus musculus GN=Etnk1 PE=1 SV=1|Ethanolamine kinase 1 OS=Mus musculus GN=Etnk1 PE=1 SV=2	1	3	4	7.00534	174309000	452818000	154201000	203258000	476743000	503358000	1	0.849966	1	0.99457	1	0.339786	2.68468e+08	2.82538e+08	1.60458e+08	3.13055e+08	2.97466e+08	5.23783e+08	2.67274e+08	2.89117e+08	1.68989e+08	3.14453e+08	2.90696e+08	4.9734e+08	0.849966	0.99457	0.339786	1	1	1
399	ENY2	Q9JIX0	Transcription and mRNA export factor ENY2 OS=Mus musculus GN=Eny2 PE=1 SV=1	1	3	5	7.76989	495303000	482324000	371007000	540280000	574833000	511553000	1	0.908619	1	0.878604	1	0.804428	4.70508e+08	4.50131e+08	4.18491e+08	5.13233e+08	5.36466e+08	5.77025e+08	4.68416e+08	4.60614e+08	4.40742e+08	5.15525e+08	5.24257e+08	5.47895e+08	0.908619	0.878604	0.804428	1	1	1
400	POGZ	B9EIG6|D3YUW8|D3YUX1|Q0VGT3|Q8BZH4	Pogo transposable element with ZNF domain OS=Mus musculus GN=Pogz PE=1 SV=1|Pogo transposable element with ZNF domain OS=Mus musculus GN=Pogz PE=1 SV=1|Pogo transposable element with ZNF domain OS=Mus musculus GN=Pogz PE=1 SV=1|Pogo transposable element with ZNF domain OS=Mus musculus GN=Pogz PE=1 SV=1|Pogo transposable element with ZNF domain OS=Mus musculus GN=Pogz PE=1 SV=2	1	3	30	7.62712	2471950000	2367200000	2113070000	2066090000	2137770000	1842500000	1	1.18582	1	1.1595	1	1.27204	2.35901e+09	2.26945e+09	2.3096e+09	1.97169e+09	2.0495e+09	2.01387e+09	2.34852e+09	2.32231e+09	2.4324e+09	1.9805e+09	2.00285e+09	1.9122e+09	1.18582	1.1595	1.27204	1	1	1
401	SET	A2BE93|Q9EQU5|Q9EQU5-2	Protein SET (Fragment) OS=Mus musculus GN=Set PE=1 SV=1|Protein SET OS=Mus musculus GN=Set PE=1 SV=1|Isoform 2 of Protein SET OS=Mus musculus GN=Set	1	3	13	8.6991	2327530000	2300200000	2050400000	3308840000	3212940000	3310610000	1	0.697187	1	0.74965	1	0.686952	2.26347e+09	2.28347e+09	2.12388e+09	3.21777e+09	3.18958e+09	3.42925e+09	2.2534e+09	2.33665e+09	2.2368e+09	3.23214e+09	3.11699e+09	3.25613e+09	0.697187	0.74965	0.686952	1	1	1
402	MBIP	Q99LQ1	MAP3K12-binding inhibitory protein 1 OS=Mus musculus GN=Mbip PE=1 SV=1	1	3	4	6.66875	65940700	77522200	54157400	65401600	70787300	64106500	1	0.999298	1	1.14674	1	0.937025	6.62059e+07	6.9e+07	6.06027e+07	6.56646e+07	6.30055e+07	7.17358e+07	6.59115e+07	7.06069e+07	6.38248e+07	6.59578e+07	6.15716e+07	6.81143e+07	0.999298	1.14674	0.937025	1	1	1
403	SNX18	Q8C788	Sorting nexin OS=Mus musculus GN=Snx18 PE=1 SV=1	1	3	12	7.4864	834577000	641749000	766294000	545234000	539002000	487542000	1	1.5171	1	1.24672	1	1.74333	7.71514e+08	6.80439e+08	7.81797e+08	5.04035e+08	5.71498e+08	4.97405e+08	7.68084e+08	6.96286e+08	8.23363e+08	5.06286e+08	5.58492e+08	4.72294e+08	1.5171	1.24672	1.74333	1	1	1
404	PITPNB	P53811	Phosphatidylinositol transfer protein beta isoform OS=Mus musculus GN=Pitpnb PE=1 SV=2	1	3	20	8.25015	3262650000	2860910000	2974100000	3179830000	2901150000	2694020000	1	1.01694	1	1.03259	1	1.22448	3.01105e+09	2.9519e+09	3.12328e+09	2.93461e+09	2.99342e+09	2.82916e+09	2.99766e+09	3.02064e+09	3.28934e+09	2.94772e+09	2.92529e+09	2.68633e+09	1.01694	1.03259	1.22448	1	1	1
405	MTO1	G5E889|Q923Z3	Mitochondrial translation optimization 1 homolog (S. cerevisiae), isoform CRA_b OS=Mus musculus GN=Mto1 PE=1 SV=1|Protein MTO1 homolog, mitochondrial OS=Mus musculus GN=Mto1 PE=2 SV=1	1	3	4	6.67854	119613000	99409200	88179100	116673000	114839000	113141000	1	1.0161	1	0.906427	1	0.864453	1.09382e+08	1.0051e+08	9.53706e+07	1.06693e+08	1.16111e+08	1.22368e+08	1.08896e+08	1.02851e+08	1.00441e+08	1.0717e+08	1.13468e+08	1.16191e+08	1.0161	0.906427	0.864453	1	1	1
406	TRIM16	Q5SVT2|Q99PP9|Q99PP9-3	Tripartite motif-containing protein 16 OS=Mus musculus GN=Trim16 PE=1 SV=1|Tripartite motif-containing protein 16 OS=Mus musculus GN=Trim16 PE=1 SV=2|Isoform 3 of Tripartite motif-containing protein 16 OS=Mus musculus GN=Trim16	1	3	12	7.42537	629905000	701486000	442068000	680589000	675986000	600928000	1	0.917318	1	1.08662	1	0.815948	5.91471e+08	6.26295e+08	5.27316e+08	6.39062e+08	6.03528e+08	7.16811e+08	5.88841e+08	6.4088e+08	5.55353e+08	6.41916e+08	5.89793e+08	6.80623e+08	0.917318	1.08662	0.815948	1	1	1
407	HDAC7	E9PXW1|E9PXW8|Q8C2B3|Q8C2B3-2|Q8C2B3-3|Q8C2B3-4|Q8C2B3-5|Q8C2B3-6	Histone deacetylase 7 OS=Mus musculus GN=Hdac7 PE=1 SV=1|Histone deacetylase 7 OS=Mus musculus GN=Hdac7 PE=1 SV=1|Histone deacetylase 7 OS=Mus musculus GN=Hdac7 PE=1 SV=2|Isoform 2 of Histone deacetylase 7 OS=Mus musculus GN=Hdac7|Isoform 3 of Histone deacetylase 7 OS=Mus musculus GN=Hdac7|Isoform 4 of Histone deacetylase 7 OS=Mus musculus GN=Hdac7|Isoform 5 of Histone deacetylase 7 OS=Mus muscul…	1	3	8	7.47137	875099000	808136000	529691000	565220000	537437000	512860000	1	1.53451	1	1.57454	1	1.14556	7.74946e+08	7.63712e+08	6.32941e+08	5.00532e+08	5.07894e+08	6.12829e+08	7.715e+08	7.81498e+08	6.66593e+08	5.02767e+08	4.96335e+08	5.81891e+08	1.53451	1.57454	1.14556	1	1	1
408	GLUD1	P26443	Glutamate dehydrogenase 1, mitochondrial OS=Mus musculus GN=Glud1 PE=1 SV=1	1	3	25	8.76201	5251540000	4724400000	4365900000	4999270000	5042920000	4531370000	1	1.04114	1	0.980981	1	1.06866	4.92921e+09	4.655e+09	4.72074e+09	4.69243e+09	4.96884e+09	4.89965e+09	4.9073e+09	4.76341e+09	4.97173e+09	4.71338e+09	4.85576e+09	4.6523e+09	1.04114	0.980981	1.06866	1	1	1
409	CDK6	Q0VBK8|Q64261	Cyclin-dependent kinase 6 OS=Mus musculus GN=Cdk6 PE=1 SV=1|Cyclin-dependent kinase 6 OS=Mus musculus GN=Cdk6 PE=1 SV=2	1	3	13	7.79125	832870000	994298000	650010000	1061430000	1309300000	1253990000	1	0.777706	1	0.795194	1	0.574939	8.76428e+08	8.62207e+08	7.12338e+08	1.11694e+09	1.13536e+09	1.37423e+09	8.72531e+08	8.82287e+08	7.50212e+08	1.12193e+09	1.10952e+09	1.30486e+09	0.777706	0.795194	0.574939	1	1	1
410	GAR1	D3YZ09|Q9CY66|Q9CY66-2|Q9CY66-3	H/ACA ribonucleoprotein complex subunit 1 (Fragment) OS=Mus musculus GN=Gar1 PE=1 SV=1|H/ACA ribonucleoprotein complex subunit 1 OS=Mus musculus GN=Gar1 PE=1 SV=1|Isoform 2 of H/ACA ribonucleoprotein complex subunit 1 OS=Mus musculus GN=Gar1|Isoform 3 of H/ACA ribonucleoprotein complex subunit 1 OS=Mus musculus GN=Gar1	1	3	7	7.55443	566446000	473318000	488390000	574315000	556782000	402813000	1	0.977548	1	0.890151	1	1.3448	5.02929e+08	4.66914e+08	5.57615e+08	5.09916e+08	5.49249e+08	4.59908e+08	5.00693e+08	4.77787e+08	5.87263e+08	5.12193e+08	5.36749e+08	4.3669e+08	0.977548	0.890151	1.3448	1	1	1
411	SNRNP40	Q6PE01	U5 small nuclear ribonucleoprotein 40 kDa protein OS=Mus musculus GN=Snrnp40 PE=1 SV=1	1	3	12	7.98107	1651090000	1417520000	1488480000	1551480000	1506470000	1416450000	1	1.05476	1	0.985291	1	1.16557	1.55062e+09	1.45806e+09	1.54086e+09	1.45707e+09	1.54956e+09	1.46629e+09	1.54372e+09	1.49202e+09	1.62278e+09	1.46357e+09	1.51429e+09	1.39227e+09	1.05476	0.985291	1.16557	1	1	1
412	ZFP384	D3YX49|E9Q1A5|E9QAR1|E9QAR4|E9QAR6	Protein Zfp384 OS=Mus musculus GN=Zfp384 PE=1 SV=1|Protein Zfp384 OS=Mus musculus GN=Zfp384 PE=1 SV=1|Protein Zfp384 OS=Mus musculus GN=Zfp384 PE=1 SV=1|Protein Zfp384 OS=Mus musculus GN=Zfp384 PE=1 SV=1|Protein Zfp384 OS=Mus musculus GN=Zfp384 PE=1 SV=1	1	3	5	7.17304	339143000	312010000	234393000	304149000	319506000	244673000	1	1.10516	1	1.02255	1	1.06256	3.0579e+08	2.86167e+08	2.83435e+08	2.74237e+08	2.93042e+08	2.95866e+08	3.0443e+08	2.92831e+08	2.98505e+08	2.75462e+08	2.86373e+08	2.8093e+08	1.10516	1.02255	1.06256	1	1	1
413	DIAPH3	F8WIG5|Q9Z207	Protein diaphanous homolog 3 OS=Mus musculus GN=Diaph3 PE=1 SV=2|Protein diaphanous homolog 3 OS=Mus musculus GN=Diaph3 PE=1 SV=1	1	3	32	7.56236	2122690000	1731190000	2047060000	2627230000	2343780000	2315350000	1	0.800789	1	0.773435	1	0.98064	1.95926e+09	1.87332e+09	2.04954e+09	2.42496e+09	2.53621e+09	2.31815e+09	1.95055e+09	1.91695e+09	2.15851e+09	2.43579e+09	2.47849e+09	2.20112e+09	0.800789	0.773435	0.98064	1	1	1
414	FEN1	Q91Z50	Flap endonuclease 1 OS=Mus musculus GN=Fen1 PE=1 SV=1	1	3	15	8.61608	1681910000	1465120000	1274860000	1947690000	1779490000	1563370000	1	0.855879	1	0.862131	1	0.904474	1.49043e+09	1.45532e+09	1.44834e+09	1.72595e+09	1.76759e+09	1.77611e+09	1.4838e+09	1.48921e+09	1.52534e+09	1.73366e+09	1.72736e+09	1.68644e+09	0.855879	0.862131	0.904474	1	1	1
415	Q91Z58	Q91Z58	Uncharacterized protein C6orf132 homolog OS=Mus musculus PE=1 SV=2	1	3	8	6.79529	203506000	156016000	104036000	352052000	261348000	143467000	1	0.572928	1	0.625095	1	0.804317	1.42638e+08	1.44953e+08	1.5976e+08	2.46755e+08	2.42815e+08	2.20311e+08	1.42004e+08	1.48328e+08	1.68254e+08	2.47857e+08	2.37289e+08	2.09188e+08	0.572928	0.625095	0.804317	1	1	1
416	KIF3A	B1AQZ2|P28741|Q3TET1|Q3UI47	Kinesin-like protein OS=Mus musculus GN=Kif3a PE=1 SV=1|Kinesin-like protein KIF3A OS=Mus musculus GN=Kif3a PE=1 SV=2|Kinesin-like protein OS=Mus musculus GN=Kif3a PE=1 SV=1|Kinesin-like protein OS=Mus musculus GN=Kif3a PE=1 SV=1	1	3	15	7.48964	1042290000	1182730000	877037000	1060170000	1248570000	1092790000	1	0.974412	1	0.991901	1	0.890178	1.06826e+09	1.04859e+09	9.65184e+08	1.08658e+09	1.10696e+09	1.20262e+09	1.06351e+09	1.07301e+09	1.0165e+09	1.09144e+09	1.08177e+09	1.14191e+09	0.974412	0.991901	0.890178	1	1	1
417	WAC	E9Q5D5|Q924H7|Q924H7-2	WW domain-containing adapter protein with coiled-coil OS=Mus musculus GN=Wac PE=1 SV=1|WW domain-containing adapter protein with coiled-coil OS=Mus musculus GN=Wac PE=1 SV=2|Isoform 2 of WW domain-containing adapter protein with coiled-coil OS=Mus musculus GN=Wac	1	3	5	7.12786	290444000	326407000	165830000	313037000	358485000	249454000	1	0.919595	1	0.95342	1	0.737341	2.65659e+08	2.63169e+08	2.24867e+08	2.86323e+08	2.89032e+08	3.38263e+08	2.64477e+08	2.69298e+08	2.36823e+08	2.87602e+08	2.82454e+08	3.21186e+08	0.919595	0.95342	0.737341	1	1	1
418	TPRN	A2AI08	Taperin OS=Mus musculus GN=Tprn PE=1 SV=1	1	3	5	7.26403	303135000	312351000	137930000	412261000	432520000	267243000	1	0.728775	1	0.756193	1	0.572464	2.50555e+08	2.48307e+08	2.09917e+08	3.40752e+08	3.43837e+08	4.06719e+08	2.49441e+08	2.54089e+08	2.21077e+08	3.42274e+08	3.36012e+08	3.86186e+08	0.728775	0.756193	0.572464	1	1	1
419	PRKRIP1	Q9CWV6	PRKR-interacting protein 1 OS=Mus musculus GN=Prkrip1 PE=1 SV=2	1	3	7	7.79536	775466000	819086000	682253000	860632000	780284000	556103000	1	0.893048	1	1.09919	1	1.36077	7.00729e+08	7.56337e+08	8.17659e+08	7.77686e+08	7.20508e+08	6.66472e+08	6.97613e+08	7.73951e+08	8.61133e+08	7.8116e+08	7.04111e+08	6.32826e+08	0.893048	1.09919	1.36077	1	1	1
420	MALSU1	F7ASG0|Q9CWV0	MCG131733 OS=Mus musculus GN=Malsu1 PE=1 SV=2|Mitochondrial assembly of ribosomal large subunit protein 1 OS=Mus musculus GN=Malsu1 PE=1 SV=1	1	3	2	6.88813	158344000	217374000	104253000	141259000	208312000	217791000	1	1.111	1	1.09267	1	0.530939	1.78541e+08	1.72263e+08	1.16673e+08	1.59277e+08	1.65081e+08	2.43736e+08	1.77747e+08	1.76274e+08	1.22876e+08	1.59988e+08	1.61324e+08	2.31432e+08	1.111	1.09267	0.530939	1	1	1
421	VTI1B	O88384|Q91XH6	Vesicle transport through interaction with t-SNAREs homolog 1B OS=Mus musculus GN=Vti1b PE=1 SV=1|Vesicle transport through interaction with t-SNAREs 1B homolog OS=Mus musculus GN=Vti1b PE=1 SV=1	1	3	6	7.33419	774593000	669677000	419993000	731649000	765999000	558841000	1	1.0493	1	0.915447	1	0.833584	6.57737e+08	5.97703e+08	5.54171e+08	6.21271e+08	6.83673e+08	7.37377e+08	6.54812e+08	6.11622e+08	5.83635e+08	6.24046e+08	6.68113e+08	7.00151e+08	1.0493	0.915447	0.833584	1	1	1
422	SPR	Q91XH5	Sepiapterin reductase OS=Mus musculus GN=Spr PE=1 SV=1	1	3	14	8.0858	1697120000	1567320000	1509000000	1822650000	1525800000	1530720000	1	0.922867	1	1.07561	1	1.09343	1.54863e+09	1.62657e+09	1.59345e+09	1.66318e+09	1.58348e+09	1.61639e+09	1.54174e+09	1.66445e+09	1.67817e+09	1.6706e+09	1.54744e+09	1.53479e+09	0.922867	1.07561	1.09343	1	1	1
423	SEMA3A	O08665	Semaphorin-3A OS=Mus musculus GN=Sema3a PE=1 SV=2	1	3	2	6.62486	23487200	21489700	21582800	54045400	37962500	46254800	1	0.430727	1	0.59275	1	0.517543	2.09625e+07	2.39246e+07	2.17211e+07	4.82359e+07	4.22638e+07	4.65512e+07	2.08693e+07	2.44817e+07	2.2876e+07	4.84513e+07	4.1302e+07	4.42011e+07	0.430727	0.59275	0.517543	1	1	1
424	PLD1	D6RH77|Q6NVF2|Q9Z280|Q9Z280-2	Phospholipase D1 OS=Mus musculus GN=Pld1 PE=1 SV=2|Phospholipase D1 OS=Mus musculus GN=Pld1 PE=1 SV=1|Phospholipase D1 OS=Mus musculus GN=Pld1 PE=2 SV=1|Isoform PLD1B of Phospholipase D1 OS=Mus musculus GN=Pld1	1	3	6	6.71173	216590000	201169000	190066000	184727000	203940000	199279000	1	1.16208	1	1.03289	1	1.05789	2.1552e+08	1.9768e+08	1.94381e+08	1.83814e+08	2.00403e+08	2.03803e+08	2.14562e+08	2.02283e+08	2.04716e+08	1.84635e+08	1.95842e+08	1.93515e+08	1.16208	1.03289	1.05789	1	1	1
425	CAMK2D	A0A0G2JGS4|E9Q1T1|Q6PHZ2	Calcium/calmodulin-dependent protein kinase type II subunit delta OS=Mus musculus GN=Camk2d PE=1 SV=1|Calcium/calmodulin-dependent protein kinase type II subunit delta OS=Mus musculus GN=Camk2d PE=1 SV=1|Calcium/calmodulin-dependent protein kinase type II subunit delta OS=Mus musculus GN=Camk2d PE=1 SV=1	1	3	11	8.21299	1427160000	1192400000	1157000000	1079980000	1011640000	916344000	1	1.30974	1	1.23422	1	1.40046	1.28721e+09	1.21568e+09	1.25823e+09	9.74076e+08	1.03139e+09	9.96515e+08	1.28149e+09	1.24399e+09	1.32512e+09	9.78426e+08	1.00792e+09	9.46207e+08	1.30974	1.23422	1.40046	1	1	1
426	RBM15B	Q6PHZ5	Putative RNA-binding protein 15B OS=Mus musculus GN=Rbm15b PE=1 SV=2	1	3	8	6.97685	398359000	370885000	254257000	313195000	317682000	251953000	1	1.26064	1	1.22248	1	1.11931	3.53087e+08	3.38279e+08	3.14506e+08	2.77602e+08	2.89754e+08	3.11656e+08	3.51518e+08	3.46157e+08	3.31228e+08	2.78842e+08	2.83159e+08	2.95922e+08	1.26064	1.22248	1.11931	1	1	1
427	SUZ12	Q80U70	Polycomb protein Suz12 OS=Mus musculus GN=Suz12 PE=1 SV=2	1	3	11	7.7715	926394000	1031430000	709325000	879227000	1072170000	936206000	1	1.0443	1	1.00733	1	0.840368	9.42215e+08	9.00307e+08	7.98987e+08	8.94243e+08	9.35868e+08	1.05455e+09	9.38026e+08	9.21274e+08	8.41468e+08	8.98236e+08	9.1457e+08	1.00131e+09	1.0443	1.00733	0.840368	1	1	1
428	ARFIP1	A2RSX9|G5E8V9	Arfip1 protein OS=Mus musculus GN=Arfip1 PE=1 SV=1|MCG18094 OS=Mus musculus GN=Arfip1 PE=1 SV=1	1	3	17	8.1281	2323770000	2155260000	1934120000	2314030000	1899910000	2118910000	1	0.9953	1	1.18785	1	1.01243	2.12232e+09	2.2557e+09	2.02341e+09	2.11342e+09	1.98845e+09	2.21673e+09	2.11288e+09	2.30823e+09	2.13099e+09	2.12286e+09	1.9432e+09	2.10482e+09	0.9953	1.18785	1.01243	1	1	1
429	PPP1R12A	Q9DBR7	Protein phosphatase 1 regulatory subunit 12A OS=Mus musculus GN=Ppp1r12a PE=1 SV=2	1	3	43	8.12531	4459210000	3878330000	2440390000	4186080000	3633910000	2427580000	1	1.0558	1	1.11755	1	1.11502	3.51435e+09	3.51767e+09	3.41399e+09	3.29909e+09	3.29598e+09	3.39607e+09	3.49872e+09	3.59959e+09	3.59551e+09	3.31382e+09	3.22097e+09	3.22462e+09	1.0558	1.11755	1.11502	1	1	1
430	AKAP8	Q059U9|Q9DBR0	A kinase (PRKA) anchor protein 8 OS=Mus musculus GN=Akap8 PE=1 SV=1|A-kinase anchor protein 8 OS=Mus musculus GN=Akap8 PE=1 SV=1	1	3	15	8.00663	2039700000	2196400000	1592350000	2041190000	2125350000	1762200000	1	0.990404	1	1.08212	1	1.00226	1.94666e+09	1.97965e+09	1.85114e+09	1.94808e+09	1.91561e+09	2.04859e+09	1.938e+09	2.02575e+09	1.94956e+09	1.95678e+09	1.87201e+09	1.94517e+09	0.990404	1.08212	1.00226	1	1	1
431	MRPS25	Q9D125	28S ribosomal protein S25, mitochondrial OS=Mus musculus GN=Mrps25 PE=1 SV=1	1	3	7	7.7629	794605000	765166000	641092000	800515000	849121000	806396000	1	0.98381	1	0.943587	1	0.881795	7.7033e+08	7.33971e+08	6.89401e+08	7.76059e+08	8.14503e+08	8.67161e+08	7.66905e+08	7.51064e+08	7.26055e+08	7.79525e+08	7.95967e+08	8.23383e+08	0.98381	0.943587	0.881795	1	1	1
432	PPIL2	Q9D787	Peptidyl-prolyl cis-trans isomerase-like 2 OS=Mus musculus GN=Ppil2 PE=1 SV=2	1	3	20	7.59712	1272320000	1654790000	822950000	1092350000	1612190000	1194320000	1	1.15442	1	1.07479	1	0.764273	1.33881e+09	1.2568e+09	1.02974e+09	1.14944e+09	1.22444e+09	1.49443e+09	1.33286e+09	1.28607e+09	1.08449e+09	1.15457e+09	1.19658e+09	1.41898e+09	1.15442	1.07479	0.764273	1	1	1
433	HAUS5	Q9D786	HAUS augmin-like complex subunit 5 OS=Mus musculus GN=Haus5 PE=1 SV=1	1	3	8	7.28545	367978000	308110000	287345000	364742000	332576000	304743000	1	0.999921	1	0.970087	1	1.04584	3.27623e+08	3.13953e+08	3.16732e+08	3.24742e+08	3.38883e+08	3.35909e+08	3.26167e+08	3.21264e+08	3.33572e+08	3.26193e+08	3.3117e+08	3.18951e+08	0.999921	0.970087	1.04584	1	1	1
434	SLC25A25	A2ASZ8-2|A2ASZ8-3	Isoform 2 of Calcium-binding mitochondrial carrier protein SCaMC-2 OS=Mus musculus GN=Slc25a25|Isoform 3 of Calcium-binding mitochondrial carrier protein SCaMC-2 OS=Mus musculus GN=Slc25a25	1	3	6	7.17647	208715000	186468000	204745000	271413000	263233000	231216000	1	0.762171	1	0.741754	1	0.98218	1.97783e+08	1.89827e+08	2.12239e+08	2.57197e+08	2.67975e+08	2.39678e+08	1.96903e+08	1.94248e+08	2.23523e+08	2.58345e+08	2.61877e+08	2.27578e+08	0.762171	0.741754	0.98218	1	1	1
435	UGDH	O70475|Q3TS38	UDP-glucose 6-dehydrogenase OS=Mus musculus GN=Ugdh PE=1 SV=1|UDP-glucose 6-dehydrogenase OS=Mus musculus GN=Ugdh PE=1 SV=1	1	3	25	8.28566	3271780000	2964330000	2418090000	2006260000	1959750000	1936730000	1	1.61632	1	1.58388	1	1.38484	3.03044e+09	2.91857e+09	2.6516e+09	1.85827e+09	1.9295e+09	2.12376e+09	3.01696e+09	2.98653e+09	2.79258e+09	1.86657e+09	1.88558e+09	2.01654e+09	1.61632	1.58388	1.38484	1	1	1
436	MAP3K7	Q543B5|Q62073|Q923A8	Mitogen activated protein kinase kinase kinase 7, isoform CRA_a OS=Mus musculus GN=Map3k7 PE=1 SV=1|Mitogen-activated protein kinase kinase kinase 7 OS=Mus musculus GN=Map3k7 PE=1 SV=1|Map3k7 protein OS=Mus musculus GN=Map3k7 PE=1 SV=1	1	3	8	7.2557	595088000	586820000	519718000	613514000	636558000	573848000	1	0.961361	1	0.965301	1	1.00454	5.7756e+08	5.63057e+08	5.5809e+08	5.95443e+08	6.10781e+08	6.16217e+08	5.74992e+08	5.76169e+08	5.87763e+08	5.98103e+08	5.96881e+08	5.85107e+08	0.961361	0.965301	1.00454	1	1	1
437	ANKRD50	F7BE84	Protein Ankrd50 (Fragment) OS=Mus musculus GN=Ankrd50 PE=1 SV=1	1	3	10	7.33561	423645000	455464000	302376000	337438000	405385000	327178000	1	1.24434	1	1.17647	1	1.02508	4.15795e+08	3.9334e+08	3.56744e+08	3.31185e+08	3.50092e+08	3.86005e+08	4.13946e+08	4.025e+08	3.75711e+08	3.32664e+08	3.42124e+08	3.66518e+08	1.24434	1.17647	1.02508	1	1	1
438	SPTBN2	Q68FG2	Protein Sptbn2 OS=Mus musculus GN=Sptbn2 PE=1 SV=1	1	3	8	6.27531	47963600	34632900	36744400	58486300	53057000	53911800	1	0.812807	1	0.683505	1	0.755967	4.21801e+07	3.76315e+07	3.84532e+07	5.1434e+07	5.76508e+07	5.6419e+07	4.19926e+07	3.85079e+07	4.04977e+07	5.16637e+07	5.63388e+07	5.35707e+07	0.812807	0.683505	0.755967	1	1	1
439	SPTY2D1	Q68FG3	Protein SPT2 homolog OS=Mus musculus GN=Spty2d1 PE=2 SV=1	1	3	11	7.31602	634501000	626171000	465134000	744669000	689951000	505192000	1	0.844498	1	0.950321	1	1.02122	5.56405e+08	5.74241e+08	5.78386e+08	6.53014e+08	6.32732e+08	6.28197e+08	5.53932e+08	5.87614e+08	6.09138e+08	6.5593e+08	6.18332e+08	5.96483e+08	0.844498	0.950321	1.02122	1	1	1
440	PSMA5	Q3UPK6|Q9Z2U1	Proteasome subunit alpha type OS=Mus musculus GN=Psma5 PE=1 SV=1|Proteasome subunit alpha type-5 OS=Mus musculus GN=Psma5 PE=1 SV=1	1	3	11	8.72298	3159670000	3032620000	2988160000	3260320000	2902600000	3118580000	1	0.96053	1	1.09402	1	1.06278	3.02693e+09	3.14287e+09	3.00978e+09	3.12335e+09	3.00813e+09	3.14114e+09	3.01347e+09	3.21606e+09	3.16981e+09	3.1373e+09	2.93967e+09	2.98257e+09	0.96053	1.09402	1.06278	1	1	1
441	PSMA7	Q542H2|Q9Z2U0	Proteasome subunit alpha type OS=Mus musculus GN=Psma7 PE=1 SV=1|Proteasome subunit alpha type-7 OS=Mus musculus GN=Psma7 PE=1 SV=1	1	3	17	8.62232	2812770000	2505470000	2635390000	2929730000	2615250000	2603470000	1	0.95156	1	1.00316	1	1.12276	2.62591e+09	2.6231e+09	2.69633e+09	2.7351e+09	2.73803e+09	2.66367e+09	2.61424e+09	2.68419e+09	2.83969e+09	2.74732e+09	2.67572e+09	2.5292e+09	0.95156	1.00316	1.12276	1	1	1
442	GPCPD1	Q8C0L9|Q8C0L9-2	Glycerophosphocholine phosphodiesterase GPCPD1 OS=Mus musculus GN=Gpcpd1 PE=1 SV=1|Isoform 2 of Glycerophosphocholine phosphodiesterase GPCPD1 OS=Mus musculus GN=Gpcpd1	1	3	7	6.9201	303156000	276523000	271993000	333709000	307707000	298617000	1	0.900384	1	0.941	1	1.01027	2.83952e+08	2.82418e+08	2.84327e+08	3.1257e+08	3.14267e+08	3.12158e+08	2.8269e+08	2.88995e+08	2.99444e+08	3.13965e+08	3.07115e+08	2.96399e+08	0.900384	0.941	1.01027	1	1	1
443	PPP3CB	E0CZ78|G3X8U7|P48453|P48453-2	Serine/threonine-protein phosphatase OS=Mus musculus GN=Ppp3cb PE=1 SV=1|Serine/threonine-protein phosphatase OS=Mus musculus GN=Ppp3cb PE=1 SV=1|Serine/threonine-protein phosphatase 2B catalytic subunit beta isoform OS=Mus musculus GN=Ppp3cb PE=1 SV=2|Isoform 1 of Serine/threonine-protein phosphatase 2B catalytic subunit beta isoform OS=Mus musculus GN=Ppp3cb	1	3	3	7.07834	310622000	286565000	281282000	235853000	223108000	224971000	1	1.30533	1	1.34494	1	1.38679	2.9633e+08	2.9264e+08	2.88727e+08	2.25001e+08	2.27838e+08	2.30926e+08	2.95012e+08	2.99455e+08	3.04078e+08	2.26006e+08	2.22653e+08	2.19268e+08	1.30533	1.34494	1.38679	1	1	1
444	NUP43	P59235	Nucleoporin Nup43 OS=Mus musculus GN=Nup43 PE=1 SV=2	1	3	10	7.85426	1176350000	1031970000	1163420000	1078380000	1026200000	947055000	1	1.08117	1	1.05301	1	1.36256	1.11498e+09	1.07054e+09	1.18322e+09	1.02213e+09	1.06456e+09	9.63176e+08	1.11003e+09	1.09547e+09	1.24613e+09	1.02669e+09	1.04033e+09	9.14551e+08	1.08117	1.05301	1.36256	1	1	1
445	RAB6B	P61294|Q0PD53	Ras-related protein Rab-6B OS=Mus musculus GN=Rab6b PE=1 SV=1|RAB6B, member RAS oncogene family OS=Mus musculus GN=Rab6b PE=1 SV=1	1	3	4	6.71667	229397000	183573000	220112000	183304000	183663000	174266000	1	1.24035	1	1.04661	1	1.40096	2.17745e+08	1.94596e+08	2.18754e+08	1.73994e+08	1.94692e+08	1.73191e+08	2.16777e+08	1.99128e+08	2.30385e+08	1.74771e+08	1.90261e+08	1.64448e+08	1.24035	1.04661	1.40096	1	1	1
446	RAB8A	P55258|Q0PD50	Ras-related protein Rab-8A OS=Mus musculus GN=Rab8a PE=1 SV=2|RAB8A, member RAS oncogene family, isoform CRA_a OS=Mus musculus GN=Rab8a PE=1 SV=1	1	3	8	8.12372	1671550000	1404120000	1491000000	1379010000	1335000000	1276890000	1	1.20138	1	1.10133	1	1.29515	1.56426e+09	1.45712e+09	1.53531e+09	1.2905e+09	1.38539e+09	1.31484e+09	1.55731e+09	1.49105e+09	1.61694e+09	1.29626e+09	1.35386e+09	1.24846e+09	1.20138	1.10133	1.29515	1	1	1
447	SNX8	Q8CFD4	Sorting nexin-8 OS=Mus musculus GN=Snx8 PE=1 SV=1	1	3	2	6.96786	98105500	98300800	80828300	73608100	81970300	71476200	1	1.32098	1	1.25573	1	1.25429	9.62669e+07	9.13152e+07	8.86735e+07	7.22286e+07	7.61452e+07	7.84137e+07	9.58389e+07	9.34418e+07	9.33881e+07	7.25511e+07	7.44123e+07	7.4455e+07	1.32098	1.25573	1.25429	1	1	1
448	LONRF2	B2RT44	LON peptidase N-terminal domain and ring finger 2 OS=Mus musculus GN=Lonrf2 PE=1 SV=1	1	3	2	5.86794	27447100	17422400	18049100	17939100	18464200	16113400	1	1.51644	1	0.988037	1	1.24241	2.34195e+07	1.83916e+07	2.00384e+07	1.53067e+07	1.94913e+07	1.78894e+07	2.33154e+07	1.88199e+07	2.11039e+07	1.53751e+07	1.90477e+07	1.69863e+07	1.51644	0.988037	1.24241	1	1	1
449	ZFC3H1	B2RT41	Protein Zfc3h1 OS=Mus musculus GN=Zfc3h1 PE=1 SV=1	1	3	10	6.74031	295001000	259917000	286794000	317330000	328337000	306038000	1	0.921387	1	0.828916	1	1.03942	2.87384e+08	2.65194e+08	2.88538e+08	3.09136e+08	3.35003e+08	3.07899e+08	2.86106e+08	2.7137e+08	3.03879e+08	3.10517e+08	3.27379e+08	2.92355e+08	0.921387	0.828916	1.03942	1	1	1
450	DROSHA	Q5HZJ0	Ribonuclease 3 OS=Mus musculus GN=Drosha PE=1 SV=1	1	3	7	6.94335	245196000	286946000	183236000	263725000	383386000	321426000	1	0.921492	1	0.783718	1	0.632303	2.63763e+08	2.36654e+08	2.06537e+08	2.83695e+08	3.16191e+08	3.62299e+08	2.6259e+08	2.42165e+08	2.17518e+08	2.84962e+08	3.08996e+08	3.44009e+08	0.921492	0.783718	0.632303	1	1	1
451	IGHMBP2	A0A0B4J1E3|P40694	DNA-binding protein SMUBP-2 OS=Mus musculus GN=Ighmbp2 PE=1 SV=1|DNA-binding protein SMUBP-2 OS=Mus musculus GN=Ighmbp2 PE=1 SV=1	1	3	18	7.15606	647701000	684932000	503828000	770476000	862453000	719798000	1	0.833192	1	0.831587	1	0.776367	6.31649e+08	6.13938e+08	5.76374e+08	7.51382e+08	7.73058e+08	8.23441e+08	6.28841e+08	6.28235e+08	6.07018e+08	7.54737e+08	7.55465e+08	7.8187e+08	0.833192	0.831587	0.776367	1	1	1
452	COPS2	P61202|P61202-2	COP9 signalosome complex subunit 2 OS=Mus musculus GN=Cops2 PE=1 SV=1|Isoform 2 of COP9 signalosome complex subunit 2 OS=Mus musculus GN=Cops2	1	3	21	8.34708	2912970000	2399920000	2438530000	3081640000	2867310000	2456130000	1	0.93688	1	0.876431	1	1.10122	2.60498e+09	2.45126e+09	2.66972e+09	2.75582e+09	2.92865e+09	2.68899e+09	2.5934e+09	2.50834e+09	2.81167e+09	2.76813e+09	2.862e+09	2.55324e+09	0.93688	0.876431	1.10122	1	1	1
453	RAB28	Q3TWY9|Q99KL7	Rab28 OS=Mus musculus GN=Rab28 PE=1 SV=1|Ras-related protein Rab-28 OS=Mus musculus GN=Rab28 PE=1 SV=1	1	3	3	6.21885	48074600	46690300	42660500	47071100	47901000	45272700	1	1.01226	1	1.02065	1	1.04517	4.67302e+07	4.56518e+07	4.48861e+07	4.57548e+07	4.68356e+07	4.76346e+07	4.65225e+07	4.6715e+07	4.72726e+07	4.59591e+07	4.57697e+07	4.52298e+07	1.01226	1.02065	1.04517	1	1	1
454	CHMP5	Q9D7S9	Charged multivesicular body protein 5 OS=Mus musculus GN=Chmp5 PE=1 SV=1	1	3	7	7.93873	502279000	466779000	454246000	652256000	583655000	496316000	1	0.763232	1	0.837435	1	1.01515	4.57661e+08	4.66399e+08	4.98938e+08	5.94315e+08	5.8318e+08	5.45147e+08	4.55626e+08	4.7726e+08	5.25466e+08	5.96969e+08	5.69908e+08	5.17626e+08	0.763232	0.837435	1.01515	1	1	1
455	RAB18	P35293|Q0PD38	Ras-related protein Rab-18 OS=Mus musculus GN=Rab18 PE=1 SV=2|RAB18, member RAS oncogene family, isoform CRA_a OS=Mus musculus GN=Rab18 PE=1 SV=1	1	3	12	8.34218	2158060000	1906360000	2161890000	2215570000	2129010000	2258390000	1	0.965401	1	0.937612	1	1.06177	2.10725e+09	2.02042e+09	2.08903e+09	2.16341e+09	2.25639e+09	2.18228e+09	2.09788e+09	2.06747e+09	2.2001e+09	2.17307e+09	2.20504e+09	2.07211e+09	0.965401	0.937612	1.06177	1	1	1
456	RAB22A	P35285|Q0PD34	Ras-related protein Rab-22A OS=Mus musculus GN=Rab22a PE=1 SV=2|RAB22A, member RAS oncogene family, isoform CRA_a OS=Mus musculus GN=Rab22a PE=1 SV=1	1	3	2	6.69309	196893000	183181000	172230000	194591000	199330000	197311000	1	1.00285	1	0.962285	1	0.968173	1.91454e+08	1.82459e+08	1.77824e+08	1.89216e+08	1.98544e+08	2.03719e+08	1.90603e+08	1.86708e+08	1.87278e+08	1.90061e+08	1.94026e+08	1.93435e+08	1.00285	0.962285	0.968173	1	1	1
457	RAB21	P35282|Q0PD35	Ras-related protein Rab-21 OS=Mus musculus GN=Rab21 PE=1 SV=4|RAB21, member RAS oncogene family OS=Mus musculus GN=Rab21 PE=1 SV=1	1	3	8	7.86571	995578000	838071000	883501000	839830000	751702000	742712000	1	1.17493	1	1.16743	1	1.31942	9.12106e+08	8.84547e+08	9.13686e+08	7.69416e+08	7.93388e+08	7.68087e+08	9.08051e+08	9.05147e+08	9.62265e+08	7.72853e+08	7.75332e+08	7.2931e+08	1.17493	1.16743	1.31942	1	1	1
458	RAB24	P35290|Q0PD31	Ras-related protein Rab-24 OS=Mus musculus GN=Rab24 PE=1 SV=2|RAB24, member RAS oncogene family OS=Mus musculus GN=Rab24 PE=1 SV=1	1	3	10	7.44873	1240900000	1018700000	1100250000	772988000	738462000	700239000	1	1.59109	1	1.44449	1	1.74277	1.14891e+09	1.06503e+09	1.13665e+09	7.15684e+08	7.72048e+08	7.23404e+08	1.1438e+09	1.08983e+09	1.19708e+09	7.18881e+08	7.54478e+08	6.86884e+08	1.59109	1.44449	1.74277	1	1	1
459	ZNHIT2	Q9QY66	Zinc finger HIT domain-containing protein 2 OS=Mus musculus GN=Znhit2 PE=2 SV=2	1	3	4	6.79891	155479000	151045000	119105000	141479000	142452000	138382000	1	1.0892	1	1.11028	1	0.954654	1.47632e+08	1.45014e+08	1.30652e+08	1.34339e+08	1.36764e+08	1.51798e+08	1.46976e+08	1.48391e+08	1.37599e+08	1.34939e+08	1.33652e+08	1.44135e+08	1.0892	1.11028	0.954654	1	1	1
460	MCCC1	Q99MR8	Methylcrotonoyl-CoA carboxylase subunit alpha, mitochondrial OS=Mus musculus GN=Mccc1 PE=1 SV=2	1	3	16	7.5733	1005110000	793139000	825149000	850666000	875566000	789635000	1	1.17107	1	0.948541	1	1.15905	9.27874e+08	8.12441e+08	8.72599e+08	7.85298e+08	8.96874e+08	8.35043e+08	9.23748e+08	8.31361e+08	9.18993e+08	7.88805e+08	8.76463e+08	7.92886e+08	1.17107	0.948541	1.15905	1	1	1
461	GIGYF1	Q99MR1	PERQ amino acid-rich with GYF domain-containing protein 1 OS=Mus musculus GN=Gigyf1 PE=1 SV=2	1	3	4	6.41113	55214800	59906100	44883700	50981300	55396300	43223500	1	1.07343	1	1.13236	1	1.15177	5.33368e+07	5.32966e+07	5.22262e+07	4.92473e+07	4.92844e+07	5.02945e+07	5.30996e+07	5.45378e+07	5.5003e+07	4.94672e+07	4.81628e+07	4.77554e+07	1.07343	1.13236	1.15177	1	1	1
462	SLC12A9	Q99MR3	Solute carrier family 12 member 9 OS=Mus musculus GN=Slc12a9 PE=1 SV=2	1	3	7	7.41432	444218000	387528000	367645000	336365000	333503000	337441000	1	1.30893	1	1.21674	1	1.20844	4.2037e+08	3.94313e+08	3.81817e+08	3.18307e+08	3.39342e+08	3.50448e+08	4.18501e+08	4.03496e+08	4.02117e+08	3.19729e+08	3.31619e+08	3.32756e+08	1.30893	1.21674	1.20844	1	1	1
463	Q8C5K5	Q8C5K5	Uncharacterized protein CXorf38 homolog OS=Mus musculus PE=2 SV=1	1	3	3	6.803	253295000	288140000	170348000	201104000	265764000	224531000	1	1.24835	1	1.13528	1	0.841504	2.58462e+08	2.39799e+08	2.00597e+08	2.05206e+08	2.21177e+08	2.64401e+08	2.57313e+08	2.45383e+08	2.11262e+08	2.06123e+08	2.16143e+08	2.51053e+08	1.24835	1.13528	0.841504	1	1	1
464	RAI1	Q61818|Q61818-2	Retinoic acid-induced protein 1 OS=Mus musculus GN=Rai1 PE=1 SV=3|Isoform 2 of Retinoic acid-induced protein 1 OS=Mus musculus GN=Rai1	1	3	5	6.54714	173871000	177612000	91017700	143739000	154529000	116820000	1	1.1989	1	1.20353	1	0.86418	1.53161e+08	1.49297e+08	1.22921e+08	1.26618e+08	1.29894e+08	1.57767e+08	1.5248e+08	1.52774e+08	1.29456e+08	1.27183e+08	1.26938e+08	1.49802e+08	1.1989	1.20353	0.86418	1	1	1
465	SLC39A7	A0A068BIT0|Q31125	Solute carrier family 39 OS=Mus musculus GN=Slc39a7 PE=1 SV=1|Zinc transporter SLC39A7 OS=Mus musculus GN=Slc39a7 PE=1 SV=2	1	3	5	7.74363	737070000	612549000	686022000	823054000	786335000	683854000	1	0.887585	1	0.815697	1	1.11268	6.79524e+08	6.33769e+08	7.19204e+08	7.58795e+08	8.13576e+08	7.16931e+08	6.76503e+08	6.48528e+08	7.57442e+08	7.62183e+08	7.9506e+08	6.80737e+08	0.887585	0.815697	1.11268	1	1	1
466	CCNYL1	D3YUJ3|E9Q226	Protein Ccnyl1 OS=Mus musculus GN=Ccnyl1 PE=1 SV=1|Protein Ccnyl1 OS=Mus musculus GN=Ccnyl1 PE=1 SV=1	1	3	2	7.08699	103338000	86343700	90451900	113842000	105272000	103107000	1	0.899678	1	0.858843	1	0.973028	9.52315e+07	9.05234e+07	9.36196e+07	1.04912e+08	1.10368e+08	1.06718e+08	9.48081e+07	9.26315e+07	9.85972e+07	1.0538e+08	1.07856e+08	1.0133e+08	0.899678	0.858843	0.973028	1	1	1
467	AGO1	Q8CJG1	Protein argonaute-1 OS=Mus musculus GN=Ago1 PE=1 SV=2	1	3	5	6.79531	220201000	189433000	186282000	198091000	220773000	201413000	1	1.10175	1	0.898474	1	1.02584	2.1324e+08	1.87346e+08	1.94506e+08	1.91829e+08	2.18341e+08	2.10305e+08	2.12292e+08	1.91709e+08	2.04847e+08	1.92685e+08	2.13372e+08	1.99688e+08	1.10175	0.898474	1.02584	1	1	1
468	AGO2	Q8CJG0	Protein argonaute-2 OS=Mus musculus GN=Ago2 PE=1 SV=3	1	3	18	7.51417	1649710000	1443160000	1524490000	1551920000	1500780000	1338590000	1	1.05358	1	1.00692	1	1.2632	1.54484e+09	1.46931e+09	1.59901e+09	1.45326e+09	1.52797e+09	1.40403e+09	1.53797e+09	1.50352e+09	1.68403e+09	1.45975e+09	1.4932e+09	1.33314e+09	1.05358	1.00692	1.2632	1	1	1
469	POMP	A0A0J9YUI3|A0A0J9YVJ2|Q9CQT5	Proteasome maturation protein OS=Mus musculus GN=Pomp PE=1 SV=1|Proteasome maturation protein OS=Mus musculus GN=Pomp PE=1 SV=1|Proteasome maturation protein OS=Mus musculus GN=Pomp PE=1 SV=1	1	3	4	7.41607	476082000	415772000	397482000	366156000	374185000	367524000	1	1.28868	1	1.1635	1	1.19957	4.53583e+08	4.19308e+08	4.1368e+08	3.48852e+08	3.77367e+08	3.82501e+08	4.51566e+08	4.29073e+08	4.35675e+08	3.5041e+08	3.68779e+08	3.63191e+08	1.28868	1.1635	1.19957	1	1	1
470	MRI1	Q9CQT1	Methylthioribose-1-phosphate isomerase OS=Mus musculus GN=Mri1 PE=1 SV=1	1	3	10	7.99222	1139210000	1008590000	895525000	1436080000	1370100000	1173960000	1	0.786239	1	0.770829	1	0.846097	1.02891e+09	9.91162e+08	1.00896e+09	1.29703e+09	1.34643e+09	1.32267e+09	1.02433e+09	1.01424e+09	1.06261e+09	1.30282e+09	1.31578e+09	1.2559e+09	0.786239	0.770829	0.846097	1	1	1
471	RBM7	Q14A95|Q9CQT2	MCG9666, isoform CRA_d OS=Mus musculus GN=Rbm7 PE=1 SV=1|RNA-binding protein 7 OS=Mus musculus GN=Rbm7 PE=1 SV=1	1	3	8	7.56574	625526000	573526000	258652000	595176000	625204000	390993000	1	1.04167	1	0.960566	1	0.73374	5.00255e+08	4.67366e+08	3.96885e+08	4.75983e+08	5.09479e+08	5.99954e+08	4.98031e+08	4.7825e+08	4.17987e+08	4.78109e+08	4.97884e+08	5.69666e+08	1.04167	0.960566	0.73374	1	1	1
472	NUP155	Q99P88	Nuclear pore complex protein Nup155 OS=Mus musculus GN=Nup155 PE=1 SV=1	1	3	36	8.16095	3535530000	3069130000	3178740000	3762410000	4087680000	3634220000	1	0.931361	1	0.786202	1	0.970151	3.41985e+09	3.05691e+09	3.2994e+09	3.63931e+09	4.0714e+09	3.77217e+09	3.40465e+09	3.1281e+09	3.47482e+09	3.65556e+09	3.97874e+09	3.58174e+09	0.931361	0.786202	0.970151	1	1	1
473	GBF1	Q6A099|Q6DFZ1	MKIAA0248 protein (Fragment) OS=Mus musculus GN=Gbf1 PE=1 SV=1|Golgi-specific brefeldin A-resistance factor 1 OS=Mus musculus GN=Gbf1 PE=1 SV=1	1	3	48	7.97002	3323080000	2917140000	2558550000	3817860000	3384640000	3221790000	1	0.862681	1	0.902486	1	0.88083	2.96607e+09	2.9515e+09	2.83314e+09	3.40769e+09	3.42451e+09	3.56757e+09	2.95288e+09	3.02023e+09	2.98378e+09	3.42291e+09	3.34657e+09	3.38746e+09	0.862681	0.902486	0.88083	1	1	1
474	ATIC	Q9CWJ9	Bifunctional purine biosynthesis protein PURH OS=Mus musculus GN=Atic PE=1 SV=2	1	3	32	8.8334	4803960000	4602480000	3845420000	7030980000	6528310000	5545690000	1	0.677194	1	0.738222	1	0.769102	4.36358e+09	4.43248e+09	4.39587e+09	6.38645e+09	6.28718e+09	6.33953e+09	4.34418e+09	4.5357e+09	4.6296e+09	6.41497e+09	6.14409e+09	6.01948e+09	0.677194	0.738222	0.769102	1	1	1
475	PIK3C2A	F8VPL2|Q61194|Q61194-2	Phosphatidylinositol 4-phosphate 3-kinase C2 domain-containing subunit alpha OS=Mus musculus GN=Pik3c2a PE=1 SV=1|Phosphatidylinositol 4-phosphate 3-kinase C2 domain-containing subunit alpha OS=Mus musculus GN=Pik3c2a PE=1 SV=2|Isoform 2 of Phosphatidylinositol 4-phosphate 3-kinase C2 domain-containing subunit alpha OS=Mus musculus GN=Pik3c2a	1	3	30	7.42202	1883580000	1660400000	1447150000	2057370000	2097840000	1759020000	1	0.907405	1	0.828774	1	0.912512	1.72523e+09	1.6041e+09	1.63543e+09	1.88441e+09	2.02671e+09	1.98788e+09	1.71756e+09	1.64146e+09	1.72238e+09	1.89282e+09	1.98058e+09	1.88752e+09	0.907405	0.828774	0.912512	1	1	1
476	CSNK2A1	Q60737	Casein kinase II subunit alpha OS=Mus musculus GN=Csnk2a1 PE=1 SV=2	1	3	14	8.37899	3097530000	2756390000	2919190000	3546660000	3474450000	3178380000	1	0.865617	1	0.830712	1	1.01871	2.94343e+09	2.80532e+09	3.01845e+09	3.37021e+09	3.53613e+09	3.28645e+09	2.93034e+09	2.87065e+09	3.17893e+09	3.38526e+09	3.45565e+09	3.12053e+09	0.865617	0.830712	1.01871	1	1	1
477	SLC30A1	Q3UM63|Q60738	Solute carrier family 30 (Zinc transporter), member 1 OS=Mus musculus GN=Slc30a1 PE=1 SV=1|Zinc transporter 1 OS=Mus musculus GN=Slc30a1 PE=1 SV=1	1	3	2	6.48826	77313700	66891600	63936200	90872900	76966200	83140100	1	0.843241	1	0.910054	1	0.852966	7.00752e+07	7.08254e+07	6.66226e+07	8.23649e+07	8.14925e+07	8.66334e+07	6.97636e+07	7.24748e+07	7.01648e+07	8.27327e+07	7.96379e+07	8.22597e+07	0.843241	0.910054	0.852966	1	1	1
478	USF1	Q3UQH7|Q61069	Upstream stimulatory factor 1 OS=Mus musculus GN=Usf1 PE=1 SV=1|Upstream stimulatory factor 1 OS=Mus musculus GN=Usf1 PE=1 SV=1	1	3	4	7.21115	249937000	241906000	174366000	223633000	245426000	194373000	1	1.10771	1	1.0321	1	0.994996	2.32266e+08	2.18123e+08	2.0809e+08	2.07822e+08	2.21297e+08	2.31967e+08	2.31233e+08	2.23203e+08	2.19154e+08	2.0875e+08	2.16261e+08	2.20256e+08	1.10771	1.0321	0.994996	1	1	1
479	DVL3	E9Q150|E9Q967|Q61062	Segment polarity protein dishevelled homolog DVL-3 OS=Mus musculus GN=Dvl3 PE=1 SV=1|Segment polarity protein dishevelled homolog DVL-3 OS=Mus musculus GN=Dvl3 PE=1 SV=1|Segment polarity protein dishevelled homolog DVL-3 OS=Mus musculus GN=Dvl3 PE=1 SV=2	1	3	2	6.0768	33013800	28573100	25943500	38589800	39643700	36325100	1	0.847916	1	0.754708	1	0.792168	3.0787e+07	2.82584e+07	2.81298e+07	3.59869e+07	3.92071e+07	3.93863e+07	3.06501e+07	2.89165e+07	2.96254e+07	3.61476e+07	3.83148e+07	3.73979e+07	0.847916	0.754708	0.792168	1	1	1
480	COMMD7	Q56A13|Q8BG94	COMM domain-containing protein 7 OS=Mus musculus GN=Commd7 PE=1 SV=1|COMM domain-containing protein 7 OS=Mus musculus GN=Commd7 PE=1 SV=1	1	3	2	6.91735	98811800	85313800	82262400	81262100	79012700	81695000	1	1.20518	1	1.13062	1	1.11687	9.3167e+07	8.77936e+07	8.47822e+07	7.66198e+07	8.13093e+07	8.41974e+07	9.27528e+07	8.98381e+07	8.92899e+07	7.6962e+07	7.94589e+07	7.99468e+07	1.20518	1.13062	1.11687	1	1	1
481	AGPAT4	Q8K4X7	1-acyl-sn-glycerol-3-phosphate acyltransferase delta OS=Mus musculus GN=Agpat4 PE=1 SV=1	1	3	7	7.06843	500051000	414904000	412106000	449700000	433714000	385651000	1	1.1021	1	1.00171	1	1.18525	4.54738e+08	4.21781e+08	4.45782e+08	4.08949e+08	4.40903e+08	4.17165e+08	4.52716e+08	4.31604e+08	4.69483e+08	4.10776e+08	4.30869e+08	3.96105e+08	1.1021	1.00171	1.18525	1	1	1
482	FAM50A	Q9WV03	Protein FAM50A OS=Mus musculus GN=Fam50a PE=1 SV=1	1	3	11	7.7981	1226740000	1177840000	1055340000	1024270000	1047350000	925787000	1	1.18705	1	1.17758	1	1.26438	1.17276e+09	1.13642e+09	1.14415e+09	9.79202e+08	1.01052e+09	1.00369e+09	1.16755e+09	1.16288e+09	1.20498e+09	9.83575e+08	9.87521e+08	9.53022e+08	1.18705	1.17758	1.26438	1	1	1
483	RBMX	Q9WV02	RNA-binding motif protein, X chromosome OS=Mus musculus GN=Rbmx PE=1 SV=1	1	3	3	7.32957	112513000	94968100	31266300	130243000	121328000	61756400	1	0.856205	1	0.81962	1	0.561552	7.71081e+07	7.3398e+07	5.903e+07	8.92589e+07	9.37707e+07	1.16595e+08	7.67653e+07	7.51073e+07	6.21686e+07	8.96575e+07	9.16367e+07	1.10708e+08	0.856205	0.81962	0.561552	1	1	1
484	CSNK1E	Q9JMK2	Casein kinase I isoform epsilon OS=Mus musculus GN=Csnk1e PE=1 SV=2	1	3	4	7.13135	172880000	206390000	96893600	163523000	184319000	125586000	1	1.04784	1	1.1725	1	0.855755	1.57841e+08	1.62441e+08	1.34838e+08	1.49298e+08	1.4507e+08	1.74767e+08	1.57139e+08	1.66224e+08	1.42007e+08	1.49965e+08	1.41768e+08	1.65944e+08	1.04784	1.1725	0.855755	1	1	1
485	ATP5E	P56382|Q545F5	ATP synthase subunit epsilon, mitochondrial OS=Mus musculus GN=Atp5e PE=1 SV=2|ATP synthase subunit epsilon, mitochondrial OS=Mus musculus GN=Atp5e PE=1 SV=1	1	3	4	8.59508	735393000	651706000	618117000	785753000	805609000	795441000	1	0.927605	1	0.847078	1	0.861903	7.0452e+08	6.54999e+08	6.4196e+08	7.52766e+08	8.09679e+08	8.26124e+08	7.01388e+08	6.70252e+08	6.76092e+08	7.56128e+08	7.91252e+08	7.84418e+08	0.927605	0.847078	0.861903	1	1	1
486	MIF	P34884|Q545F0	Macrophage migration inhibitory factor OS=Mus musculus GN=Mif PE=1 SV=2|MCG3124, isoform CRA_b OS=Mus musculus GN=Mif PE=1 SV=1	1	3	5	8.47185	481828000	417547000	461016000	629963000	514969000	502259000	1	0.758065	1	0.849024	1	1.01808	4.34855e+08	4.47732e+08	4.76377e+08	5.68549e+08	5.52197e+08	5.18994e+08	4.32922e+08	4.58159e+08	5.01705e+08	5.71088e+08	5.3963e+08	4.92793e+08	0.758065	0.849024	1.01808	1	1	1
487	PAPD5	E9QJT6|F8WI26|Q68ED3	Non-canonical poly(A) RNA polymerase PAPD5 OS=Mus musculus GN=Papd5 PE=1 SV=1|Non-canonical poly(A) RNA polymerase PAPD5 OS=Mus musculus GN=Papd5 PE=1 SV=1|Non-canonical poly(A) RNA polymerase PAPD5 OS=Mus musculus GN=Papd5 PE=1 SV=2	1	3	5	6.94267	203319000	213219000	148373000	239391000	284546000	206348000	1	0.841782	1	0.784638	1	0.797536	1.95241e+08	1.83389e+08	1.79644e+08	2.2988e+08	2.44737e+08	2.49838e+08	1.94373e+08	1.8766e+08	1.89196e+08	2.30907e+08	2.39167e+08	2.37226e+08	0.841782	0.784638	0.797536	1	1	1
488	CRTC1	Q68ED7	CREB-regulated transcription coactivator 1 OS=Mus musculus GN=Crtc1 PE=1 SV=1	1	3	2	6.16427	63354500	53171200	20436500	56315400	50602900	26292300	1	1.11501	1	1.10026	1	0.862132	4.40883e+07	4.26088e+07	3.66469e+07	3.91898e+07	4.05507e+07	4.71476e+07	4.38923e+07	4.36011e+07	3.85954e+07	3.93649e+07	3.96278e+07	4.47674e+07	1.11501	1.10026	0.862132	1	1	1
489	DEF8	A0A0R4IZW6|G3X9U5|Q99J78	Differentially-expressed in FDCP 8 OS=Mus musculus GN=Def8 PE=1 SV=1|Differentially expressed in FDCP 8, isoform CRA_c OS=Mus musculus GN=Def8 PE=1 SV=1|Differentially expressed in FDCP 8 OS=Mus musculus GN=Def8 PE=1 SV=1	1	3	3	5.90481	32925000	34624800	23775900	32544500	34215300	30089900	1	1.00272	1	1.05965	1	0.876419	3.13006e+07	3.13048e+07	2.76622e+07	3.09388e+07	3.09346e+07	3.50082e+07	3.11614e+07	3.20339e+07	2.91329e+07	3.1077e+07	3.02306e+07	3.32409e+07	1.00272	1.05965	0.876419	1	1	1
490	NANS	Q99J77	N-acetylneuraminic acid synthase (Sialic acid synthase) OS=Mus musculus GN=Nans PE=1 SV=1	1	3	16	8.21859	3687970000	3465300000	3591120000	3552290000	3094130000	2991190000	1	1.02898	1	1.17273	1	1.33162	3.45076e+09	3.58407e+09	3.7108e+09	3.3238e+09	3.20017e+09	3.09088e+09	3.43541e+09	3.66753e+09	3.9081e+09	3.33865e+09	3.12735e+09	2.93484e+09	1.02898	1.17273	1.33162	1	1	1
491	LYPLAL1	E9QLB2|Q3UFF7	Lysophospholipase-like protein 1 OS=Mus musculus GN=Lyplal1 PE=1 SV=1|Lysophospholipase-like protein 1 OS=Mus musculus GN=Lyplal1 PE=1 SV=3	1	3	3	6.97804	159154000	126655000	152493000	157839000	134419000	147686000	1	0.999385	1	0.986637	1	1.14527	1.46471e+08	1.4159e+08	1.4822e+08	1.45261e+08	1.50269e+08	1.43547e+08	1.4582e+08	1.44887e+08	1.561e+08	1.4591e+08	1.46849e+08	1.36301e+08	0.999385	0.986637	1.14527	1	1	1
492	FIS1	Q9CQ92	Mitochondrial fission 1 protein OS=Mus musculus GN=Fis1 PE=1 SV=1	1	3	5	7.76855	628196000	513081000	517202000	635952000	553585000	636674000	1	0.97904	1	0.970504	1	0.901029	5.74663e+08	5.56645e+08	5.21134e+08	5.81758e+08	6.00589e+08	6.41514e+08	5.72108e+08	5.69609e+08	5.48842e+08	5.84356e+08	5.8692e+08	6.09128e+08	0.97904	0.970504	0.901029	1	1	1
493	CLTA	B1AWE0|Q6PFA2	Clathrin light chain A OS=Mus musculus GN=Clta PE=1 SV=1|Clathrin light chain A OS=Mus musculus GN=Clta PE=1 SV=1	1	3	11	8.50232	1542870000	1433190000	1066130000	1646910000	1424130000	1180710000	1	0.928515	1	1.05378	1	1.00153	1.32322e+09	1.37144e+09	1.29908e+09	1.41244e+09	1.36277e+09	1.43869e+09	1.31733e+09	1.40338e+09	1.36815e+09	1.41875e+09	1.33176e+09	1.36606e+09	0.928515	1.05378	1.00153	1	1	1
494	RAP1A	P62835	Ras-related protein Rap-1A OS=Mus musculus GN=Rap1a PE=1 SV=1	1	3	3	7.35995	696933000	665836000	742523000	669183000	605153000	618579000	1	1.03223	1	1.15212	1	1.33141	6.78425e+08	6.97317e+08	7.28344e+08	6.51412e+08	6.33764e+08	6.06766e+08	6.75409e+08	7.13556e+08	7.67068e+08	6.54321e+08	6.19341e+08	5.76134e+08	1.03223	1.15212	1.33141	1	1	1
495	RPL23	P62830	60S ribosomal protein L23 OS=Mus musculus GN=Rpl23 PE=1 SV=1	1	3	10	8.96918	3273280000	2913190000	2570950000	3763240000	3437190000	3075300000	1	0.862087	1	0.887485	1	0.92726	2.93693e+09	2.89912e+09	2.87929e+09	3.37654e+09	3.42059e+09	3.44413e+09	2.92387e+09	2.96663e+09	3.03238e+09	3.39162e+09	3.34274e+09	3.27026e+09	0.862087	0.887485	0.92726	1	1	1
496	NOLC1	E9Q5C9	Protein Nolc1 OS=Mus musculus GN=Nolc1 PE=1 SV=1	1	3	26	8.54374	2289220000	2537520000	1901300000	3991710000	3328540000	3084710000	1	0.568405	1	0.798273	1	0.683647	2.09842e+09	2.4194e+09	2.17544e+09	3.65902e+09	3.17359e+09	3.52948e+09	2.0891e+09	2.47574e+09	2.29111e+09	3.67536e+09	3.10137e+09	3.3513e+09	0.568405	0.798273	0.683647	1	1	1
497	INF2	E9QLA5|Q0GNC1	Inverted formin-2 OS=Mus musculus GN=Inf2 PE=1 SV=1|Inverted formin-2 OS=Mus musculus GN=Inf2 PE=1 SV=1	1	3	20	7.56382	1245850000	1178930000	920605000	968533000	951481000	952850000	1	1.27491	1	1.29743	1	1.07163	1.16709e+09	1.14544e+09	1.01147e+09	9.07302e+08	9.24451e+08	1.0469e+09	1.1619e+09	1.17211e+09	1.06525e+09	9.11354e+08	9.03412e+08	9.94044e+08	1.27491	1.29743	1.07163	1	1	1
498	NUDCD3	Q8R1N4	NudC domain-containing protein 3 OS=Mus musculus GN=Nudcd3 PE=1 SV=3	1	3	14	8.0735	1301190000	1267010000	1004000000	1552660000	1432370000	1260960000	1	0.830604	1	0.926234	1	0.883137	1.18235e+09	1.21472e+09	1.15247e+09	1.41086e+09	1.37326e+09	1.44743e+09	1.1771e+09	1.24301e+09	1.21375e+09	1.41716e+09	1.34201e+09	1.37436e+09	0.830604	0.926234	0.883137	1	1	1
499	ZNF830	Q8R1N0	Zinc finger protein 830 OS=Mus musculus GN=Znf830 PE=1 SV=1	1	3	4	6.60151	190335000	123596000	108984000	156590000	129307000	117118000	1	1.20471	1	1.00087	1	1.03213	1.48945e+08	1.32081e+08	1.30322e+08	1.22538e+08	1.38184e+08	1.40049e+08	1.48283e+08	1.35157e+08	1.37251e+08	1.23086e+08	1.35039e+08	1.32979e+08	1.20471	1.00087	1.03213	1	1	1
500	MAD1L1	Q9WTX8	Mitotic spindle assembly checkpoint protein MAD1 OS=Mus musculus GN=Mad1l1 PE=1 SV=1	1	3	35	7.70839	2381610000	2307360000	2145700000	2317560000	2341170000	2135730000	1	1.01852	1	1.032	1	1.11434	2.30063e+09	2.25304e+09	2.27478e+09	2.23876e+09	2.28605e+09	2.26421e+09	2.2904e+09	2.30551e+09	2.39572e+09	2.24876e+09	2.23403e+09	2.1499e+09	1.01852	1.032	1.11434	1	1	1
501	PRKRA	Q9WTX2	Interferon-inducible double-stranded RNA-dependent protein kinase activator A OS=Mus musculus GN=Prkra PE=1 SV=1	1	3	9	7.77213	1096150000	926796000	943050000	1228340000	1132380000	1065470000	1	0.884466	1	0.857014	1	0.981723	1.0015e+09	9.59112e+08	9.97402e+08	1.12227e+09	1.17186e+09	1.12688e+09	9.97043e+08	9.81448e+08	1.05043e+09	1.12728e+09	1.1452e+09	1.06999e+09	0.884466	0.857014	0.981723	1	1	1
502	SKP1A|SKP1	Q5SUR3|Q9WTX5	MCG3634, isoform CRA_b OS=Mus musculus GN=Skp1a PE=1 SV=1|S-phase kinase-associated protein 1 OS=Mus musculus GN=Skp1 PE=1 SV=3	1	3	10	8.67372	1609570000	1920630000	1360320000	1800760000	1799390000	1882490000	1	0.885898	1	1.11767	1	0.801501	1.6236e+09	1.77423e+09	1.45984e+09	1.81645e+09	1.66223e+09	2.02021e+09	1.61638e+09	1.81555e+09	1.53746e+09	1.82457e+09	1.6244e+09	1.91822e+09	0.885898	1.11767	0.801501	1	1	1
503	SBF2	E9PXF8|E9Q0D4|E9Q305	Protein Sbf2 OS=Mus musculus GN=Sbf2 PE=1 SV=1|Protein Sbf2 OS=Mus musculus GN=Sbf2 PE=1 SV=1|Protein Sbf2 OS=Mus musculus GN=Sbf2 PE=1 SV=1	1	3	4	6.46497	110656000	115593000	106577000	91043100	100546000	102608000	1	1.20464	1	1.20382	1	1.15207	1.14884e+08	1.11732e+08	1.06203e+08	9.45213e+07	9.71875e+07	1.02248e+08	1.14373e+08	1.14334e+08	1.11849e+08	9.49435e+07	9.49757e+07	9.70856e+07	1.20464	1.20382	1.15207	1	1	1
504	RICTOR	Q6QI06	Rapamycin-insensitive companion of mTOR OS=Mus musculus GN=Rictor PE=1 SV=2	1	3	16	7.20975	1103150000	963141000	862594000	1187410000	1220580000	1093790000	1	0.920796	1	0.826265	1	0.874718	1.02578e+09	9.45367e+08	9.45094e+08	1.10413e+09	1.19806e+09	1.1984e+09	1.02122e+09	9.67383e+08	9.95343e+08	1.10906e+09	1.17079e+09	1.1379e+09	0.920796	0.826265	0.874718	1	1	1
505	CHSY1	Q6ZQ11	Chondroitin sulfate synthase 1 OS=Mus musculus GN=Chsy1 PE=2 SV=2	1	3	3	6.92075	82253100	89505400	62767900	82407700	86887000	81860500	1	0.989268	1	1.07867	1	0.85047	8.03615e+07	8.164e+07	7.04349e+07	8.05126e+07	7.92517e+07	9.18596e+07	8.00043e+07	8.35413e+07	7.41798e+07	8.08721e+07	7.74481e+07	8.72221e+07	0.989268	1.07867	0.85047	1	1	1
506	LSG1	Q3UM18	Large subunit GTPase 1 homolog OS=Mus musculus GN=Lsg1 PE=1 SV=2	1	3	17	7.71837	864163000	944353000	770875000	977971000	1126850000	1011180000	1	0.875789	1	0.877534	1	0.845573	8.8598e+08	8.62826e+08	8.22937e+08	1.00266e+09	1.02957e+09	1.07947e+09	8.82041e+08	8.8292e+08	8.66692e+08	1.00714e+09	1.00614e+09	1.02498e+09	0.875789	0.877534	0.845573	1	1	1
507	USP46	D3YVU0|P62069	Ubiquitin carboxyl-terminal hydrolase 46 OS=Mus musculus GN=Usp46 PE=1 SV=1|Ubiquitin carboxyl-terminal hydrolase 46 OS=Mus musculus GN=Usp46 PE=1 SV=1	1	3	2	6.97796	272288000	217738000	235720000	326534000	287463000	290672000	1	0.826475	1	0.793137	1	0.899474	2.45902e+08	2.34363e+08	2.42498e+08	2.94891e+08	3.09411e+08	2.99031e+08	2.44809e+08	2.3982e+08	2.55392e+08	2.96208e+08	3.0237e+08	2.83934e+08	0.826475	0.793137	0.899474	1	1	1
508	CCDC91	Q9D8L5	Coiled-coil domain-containing protein 91 OS=Mus musculus GN=Ccdc91 PE=1 SV=2	1	3	4	6.72189	204361000	181127000	150552000	276060000	230596000	223942000	1	0.73371	1	0.822484	1	0.74567	1.78391e+08	1.83756e+08	1.70001e+08	2.40979e+08	2.33943e+08	2.52872e+08	1.77598e+08	1.88036e+08	1.7904e+08	2.42055e+08	2.28619e+08	2.40106e+08	0.73371	0.822484	0.74567	1	1	1
509	SSR4	Q3TVJ8|Q62186|Q9D8L3	Signal sequence receptor, delta, isoform CRA_b OS=Mus musculus GN=Ssr4 PE=1 SV=1|Translocon-associated protein subunit delta OS=Mus musculus GN=Ssr4 PE=1 SV=1|Signal sequence receptor, delta OS=Mus musculus GN=Ssr4 PE=1 SV=1	1	3	5	7.79219	779957000	671057000	695346000	790016000	766636000	748053000	1	0.978508	1	0.916571	1	1.03101	7.35781e+08	6.92814e+08	7.13947e+08	7.45271e+08	7.91492e+08	7.68063e+08	7.3251e+08	7.08948e+08	7.51906e+08	7.48599e+08	7.73479e+08	7.29288e+08	0.978508	0.916571	1.03101	1	1	1
510	SOS1	Q62245	Son of sevenless homolog 1 OS=Mus musculus GN=Sos1 PE=1 SV=2	1	3	11	6.99129	640437000	568768000	480863000	509750000	484546000	424611000	1	1.24523	1	1.22912	1	1.2561	5.75766e+08	5.56527e+08	5.4664e+08	4.58275e+08	4.74118e+08	4.82693e+08	5.73206e+08	5.69487e+08	5.75704e+08	4.60322e+08	4.63328e+08	4.58325e+08	1.24523	1.22912	1.2561	1	1	1
511	PPP2R5E	Q61151	Serine/threonine-protein phosphatase 2A 56 kDa regulatory subunit epsilon isoform OS=Mus musculus GN=Ppp2r5e PE=1 SV=3	1	3	9	7.555	789580000	748974000	669298000	754400000	770686000	728189000	1	1.03735	1	1.01762	1	1.01946	7.59623e+08	7.31974e+08	7.1185e+08	7.25778e+08	7.53193e+08	7.74485e+08	7.56246e+08	7.4902e+08	7.49698e+08	7.29019e+08	7.36052e+08	7.35386e+08	1.03735	1.01762	1.01946	1	1	1
512	NFKB1	P25799	Nuclear factor NF-kappa-B p105 subunit OS=Mus musculus GN=Nfkb1 PE=1 SV=2	1	3	26	7.86174	2094140000	1898700000	1581080000	1565380000	1518810000	1586700000	1	1.32591	1	1.30903	1	1.10523	1.96049e+09	1.89517e+09	1.69201e+09	1.46548e+09	1.51599e+09	1.69802e+09	1.95178e+09	1.93931e+09	1.78197e+09	1.47202e+09	1.48149e+09	1.6123e+09	1.32591	1.30903	1.10523	1	1	1
513	UBE2G1	P62254|Q5F239	Ubiquitin-conjugating enzyme E2 G1 OS=Mus musculus GN=Ube2g1 PE=1 SV=3|Ubiquitin-conjugating enzyme E2 G1 OS=Mus musculus GN=Ube2g1 PE=1 SV=1	1	3	5	7.80989	296953000	264473000	284228000	320752000	268661000	297564000	1	0.917589	1	1.0308	1	1.05945	2.77252e+08	2.85893e+08	2.81617e+08	2.99472e+08	2.9042e+08	2.9483e+08	2.76019e+08	2.92551e+08	2.9659e+08	3.00809e+08	2.83811e+08	2.79946e+08	0.917589	1.0308	1.05945	1	1	1
514	FCF1	E9Q186|Q9CTH6	rRNA-processing protein FCF1 homolog OS=Mus musculus GN=Fcf1 PE=1 SV=1|rRNA-processing protein FCF1 homolog OS=Mus musculus GN=Fcf1 PE=2 SV=2	1	3	5	7.38082	369558000	383613000	309153000	342588000	402192000	317654000	1	1.06915	1	0.998747	1	1.07948	3.66106e+08	3.44256e+08	3.47745e+08	3.39388e+08	3.60929e+08	3.57307e+08	3.64478e+08	3.52273e+08	3.66234e+08	3.40904e+08	3.52715e+08	3.39269e+08	1.06915	0.998747	1.07948	1	1	1
515	DIDO1	Q8C9B9	Death-inducer obliterator 1 OS=Mus musculus GN=Dido1 PE=1 SV=4	1	3	29	7.62779	1618990000	1482890000	962640000	1582760000	1690880000	1201010000	1	1.01382	1	0.918316	1	0.889023	1.41274e+09	1.30812e+09	1.25057e+09	1.38113e+09	1.49159e+09	1.56023e+09	1.40646e+09	1.33858e+09	1.31706e+09	1.3873e+09	1.45765e+09	1.48147e+09	1.01382	0.918316	0.889023	1	1	1
516	PLXNB2	B2RXS4	Plexin-B2 OS=Mus musculus GN=Plxnb2 PE=1 SV=1	1	3	50	8.15199	4162010000	3813550000	3543330000	3744430000	3282090000	3918880000	1	1.10166	1	1.21668	1	1.00287	3.93625e+09	4.02451e+09	3.55017e+09	3.54132e+09	3.46365e+09	3.92644e+09	3.91875e+09	4.11823e+09	3.73892e+09	3.55713e+09	3.38483e+09	3.72822e+09	1.10166	1.21668	1.00287	1	1	1
517	FAM135A	A0A087WP54|A0A087WRT5|Q6NS59|Q6NS59-2	Protein FAM135A OS=Mus musculus GN=Fam135a PE=1 SV=1|Protein FAM135A OS=Mus musculus GN=Fam135a PE=1 SV=1|Protein FAM135A OS=Mus musculus GN=Fam135a PE=1 SV=2|Isoform 2 of Protein FAM135A OS=Mus musculus GN=Fam135a	1	3	4	6.52679	132286000	126526000	112005000	119730000	114838000	118071000	1	1.09507	1	1.15369	1	1.05218	1.26537e+08	1.26359e+08	1.17249e+08	1.14526e+08	1.14687e+08	1.23599e+08	1.25974e+08	1.29302e+08	1.23482e+08	1.15038e+08	1.12077e+08	1.17359e+08	1.09507	1.15369	1.05218	1	1	1
518	ATN1	O35126	Atrophin-1 OS=Mus musculus GN=Atn1 PE=1 SV=1	1	3	3	6.59912	101814000	132058000	72282700	105379000	110199000	82979800	1	0.957598	1	1.25482	1	0.966179	9.72251e+07	1.08279e+08	9.23172e+07	1.00629e+08	9.03563e+07	1.05979e+08	9.67929e+07	1.10801e+08	9.72256e+07	1.01079e+08	8.82999e+07	1.00629e+08	0.957598	1.25482	0.966179	1	1	1
519	THNSL1	Q149D1|Q8BH55	Threonine synthase-like 1 OS=Mus musculus GN=Thnsl1 PE=1 SV=1|Threonine synthase-like 1 OS=Mus musculus GN=Thnsl1 PE=1 SV=1	1	3	5	7.14068	209752000	186706000	182002000	245593000	232529000	225234000	1	0.846486	1	0.84077	1	0.896268	1.96241e+08	1.90277e+08	1.90882e+08	2.29773e+08	2.36976e+08	2.36224e+08	1.95368e+08	1.94708e+08	2.01031e+08	2.30799e+08	2.31583e+08	2.24298e+08	0.846486	0.84077	0.896268	1	1	1
520	TIPRL	Q8BH58	TIP41-like protein OS=Mus musculus GN=Tiprl PE=1 SV=1	1	3	11	8.02043	1003310000	911263000	950424000	1175880000	1039540000	933744000	1	0.845672	1	0.917906	1	1.12898	9.22446e+08	9.34988e+08	1.00751e+09	1.08111e+09	1.0666e+09	9.89828e+08	9.18344e+08	9.56762e+08	1.06108e+09	1.08594e+09	1.04233e+09	9.39858e+08	0.845672	0.917906	1.12898	1	1	1
521	SLC25A12	Q8BH59	Calcium-binding mitochondrial carrier protein Aralar1 OS=Mus musculus GN=Slc25a12 PE=1 SV=1	1	3	16	7.8928	1935020000	1562940000	1809020000	2107880000	1854710000	1949910000	1	0.909849	1	0.882393	1	1.02902	1.78424e+09	1.70949e+09	1.7937e+09	1.94364e+09	2.02862e+09	1.93339e+09	1.77631e+09	1.74931e+09	1.88906e+09	1.95232e+09	1.98246e+09	1.83579e+09	0.909849	0.882393	1.02902	1	1	1
522	SLC9A3R1	P70441	Na(+)/H(+) exchange regulatory cofactor NHE-RF1 OS=Mus musculus GN=Slc9a3r1 PE=1 SV=3	1	3	24	8.55796	4150120000	3575870000	3415280000	4132330000	3051930000	3125400000	1	0.995395	1	1.22688	1	1.21204	3.55651e+09	3.84144e+09	3.7098e+09	3.54126e+09	3.27859e+09	3.39493e+09	3.54069e+09	3.9309e+09	3.90705e+09	3.55707e+09	3.20398e+09	3.22354e+09	0.995395	1.22688	1.21204	1	1	1
523	BID	P70444	BH3-interacting domain death agonist OS=Mus musculus GN=Bid PE=1 SV=2	1	3	6	7.6634	351824000	319465000	241321000	598080000	485085000	404706000	1	0.583037	1	0.689606	1	0.66138	2.94189e+08	3.11276e+08	2.96191e+08	5.00104e+08	4.72651e+08	4.96725e+08	2.92881e+08	3.18525e+08	3.11938e+08	5.02337e+08	4.61895e+08	4.71648e+08	0.583037	0.689606	0.66138	1	1	1
524	GOLGA5	Q9QYE6	Golgin subfamily A member 5 OS=Mus musculus GN=Golga5 PE=1 SV=2	1	3	20	7.48004	1400240000	1313910000	899018000	1406060000	1298890000	908696000	1	0.987025	1	1.05923	1	1.09735	1.18083e+09	1.1901e+09	1.17696e+09	1.18574e+09	1.1765e+09	1.18963e+09	1.17558e+09	1.21782e+09	1.23954e+09	1.19103e+09	1.14973e+09	1.12958e+09	0.987025	1.05923	1.09735	1	1	1
525	IFT172	Q6VH22	Intraflagellar transport protein 172 homolog OS=Mus musculus GN=Ift172 PE=1 SV=1	1	3	18	7.26561	645488000	693776000	509075000	516094000	643389000	573971000	1	1.23962	1	1.12912	1	0.983756	6.63096e+08	6.15701e+08	5.58397e+08	5.30173e+08	5.70984e+08	6.2958e+08	6.60148e+08	6.30039e+08	5.88086e+08	5.3254e+08	5.5799e+08	5.97796e+08	1.23962	1.12912	0.983756	1	1	1
526	PHF10	K4DI61|Q9D8M7|Q9D8M7-2	PHD finger protein 10 OS=Mus musculus GN=Phf10 PE=1 SV=1|PHD finger protein 10 OS=Mus musculus GN=Phf10 PE=1 SV=4|Isoform 2 of PHD finger protein 10 OS=Mus musculus GN=Phf10	1	3	8	7.26054	454356000	394843000	440588000	390004000	344269000	321484000	1	1.15467	1	1.20094	1	1.52009	4.18787e+08	4.15521e+08	4.5422e+08	3.59473e+08	3.62299e+08	3.31431e+08	4.16925e+08	4.25198e+08	4.78371e+08	3.61078e+08	3.54053e+08	3.14699e+08	1.15467	1.20094	1.52009	1	1	1
527	GPR107	Q148Z6|Q8BUV8	Expressed sequence AI790205 OS=Mus musculus GN=Gpr107 PE=1 SV=1|Protein GPR107 OS=Mus musculus GN=Gpr107 PE=1 SV=2	1	3	3	7.07827	198575000	168782000	192794000	228023000	206131000	221516000	1	0.863129	1	0.85739	1	0.965348	1.88199e+08	1.82489e+08	1.88144e+08	2.16109e+08	2.22871e+08	2.16173e+08	1.87363e+08	1.86739e+08	1.98147e+08	2.17074e+08	2.17799e+08	2.05259e+08	0.863129	0.85739	0.965348	1	1	1
528	DCAF8	Q8N7N5	DDB1- and CUL4-associated factor 8 OS=Mus musculus GN=Dcaf8 PE=1 SV=1	1	3	12	7.85729	1091860000	1279680000	748336000	1575440000	1733680000	1789990000	1	0.686902	1	0.772909	1	0.463705	1.09265e+09	1.12762e+09	8.48635e+08	1.57658e+09	1.52768e+09	2.0299e+09	1.08779e+09	1.15388e+09	8.93755e+08	1.58362e+09	1.49291e+09	1.92742e+09	0.686902	0.772909	0.463705	1	1	1
529	RAD23A	P54726|Q8CAP3	UV excision repair protein RAD23 homolog A OS=Mus musculus GN=Rad23a PE=1 SV=2|Rad23a protein OS=Mus musculus GN=Rad23a PE=1 SV=1	1	3	8	7.74553	610198000	514551000	535853000	728487000	597259000	625098000	1	0.830192	1	0.902114	1	0.950809	5.47357e+08	5.5511e+08	5.53726e+08	6.53464e+08	6.44337e+08	6.45948e+08	5.44924e+08	5.68038e+08	5.83167e+08	6.56382e+08	6.29674e+08	6.13338e+08	0.830192	0.902114	0.950809	1	1	1
530	WRAP53	Q8VC51	Telomerase Cajal body protein 1 OS=Mus musculus GN=Wrap53 PE=2 SV=1	1	3	3	6.43036	80953000	85032800	62069600	78780600	89905600	76860200	1	1.01846	1	0.990366	1	0.895722	7.94952e+07	7.62666e+07	7.0473e+07	7.7362e+07	8.0637e+07	8.72661e+07	7.91418e+07	7.80427e+07	7.422e+07	7.77075e+07	7.88019e+07	8.28605e+07	1.01846	0.990366	0.895722	1	1	1
531	KCTD5	A0A0R4J000|Q8VC57	BTB/POZ domain-containing protein KCTD5 OS=Mus musculus GN=Kctd5 PE=1 SV=1|BTB/POZ domain-containing protein KCTD5 OS=Mus musculus GN=Kctd5 PE=1 SV=1	1	3	3	6.34162	103733000	171005000	89766800	96982700	175586000	138673000	1	1.06011	1	1.0198	1	0.717992	1.28968e+08	1.23063e+08	1.0033e+08	1.20575e+08	1.2636e+08	1.54991e+08	1.28394e+08	1.25929e+08	1.05665e+08	1.21114e+08	1.23484e+08	1.47167e+08	1.06011	1.0198	0.717992	1	1	1
532	PLCD3	Q8K2J0	1-phosphatidylinositol 4,5-bisphosphate phosphodiesterase delta-3 OS=Mus musculus GN=Plcd3 PE=1 SV=2	1	3	18	7.63387	719066000	627134000	625827000	718821000	657187000	634276000	1	0.991466	1	0.999234	1	1.09439	6.62627e+08	6.47189e+08	6.58087e+08	6.62401e+08	6.78203e+08	6.66971e+08	6.59681e+08	6.6226e+08	6.93076e+08	6.6536e+08	6.62768e+08	6.333e+08	0.991466	0.999234	1.09439	1	1	1
533	HAUS1	Q8BHX1	HAUS augmin-like complex subunit 1 OS=Mus musculus GN=Haus1 PE=1 SV=2	1	3	4	7.05357	284403000	313801000	360531000	289935000	294332000	304359000	1	0.972217	1	1.11638	1	1.31387	3.03967e+08	3.16897e+08	3.34032e+08	3.09879e+08	2.97236e+08	2.81988e+08	3.02615e+08	3.24277e+08	3.51791e+08	3.11263e+08	2.90471e+08	2.67752e+08	0.972217	1.11638	1.31387	1	1	1
534	ABHD1	Q9QZC8	Protein ABHD1 OS=Mus musculus GN=Abhd1 PE=1 SV=2	1	3	4	6.69724	146993000	135543000	112780000	133569000	146321000	129391000	1	1.09074	1	0.969988	1	0.966771	1.40136e+08	1.2857e+08	1.24715e+08	1.27338e+08	1.38793e+08	1.43084e+08	1.39513e+08	1.31564e+08	1.31346e+08	1.27907e+08	1.35635e+08	1.3586e+08	1.09074	0.969988	0.966771	1	1	1
535	RAD51AP1	A0A0R4J1G4|A0A0R4J1H1|Q8C551	RAD51-associated protein 1 OS=Mus musculus GN=Rad51ap1 PE=1 SV=1|RAD51-associated protein 1 OS=Mus musculus GN=Rad51ap1 PE=1 SV=1|RAD51-associated protein 1 OS=Mus musculus GN=Rad51ap1 PE=1 SV=2	1	3	4	6.62661	123693000	149652000	99089400	121853000	132854000	108289000	1	1.00609	1	1.17952	1	1.01494	1.22404e+08	1.28942e+08	1.16215e+08	1.20583e+08	1.14469e+08	1.27005e+08	1.2186e+08	1.31945e+08	1.22394e+08	1.21122e+08	1.11864e+08	1.20593e+08	1.00609	1.17952	1.01494	1	1	1
536	VPS11	Q91W86	Vacuolar protein sorting-associated protein 11 homolog OS=Mus musculus GN=Vps11 PE=1 SV=3	1	3	17	7.54262	1166320000	1066560000	967907000	1006170000	1027840000	945230000	1	1.14888	1	1.08656	1	1.13577	1.10629e+09	1.04671e+09	1.03978e+09	9.54381e+08	1.00871e+09	1.01542e+09	1.10137e+09	1.07108e+09	1.09507e+09	9.58644e+08	9.85751e+08	9.6416e+08	1.14888	1.08656	1.13577	1	1	1
537	MAN2C1	E9PZ88|F8WIE1|Q3ZCX9|Q91W89	Alpha-mannosidase OS=Mus musculus GN=Man2c1 PE=1 SV=1|Alpha-mannosidase OS=Mus musculus GN=Man2c1 PE=1 SV=1|Alpha-mannosidase OS=Mus musculus GN=Man2c1 PE=1 SV=1|Alpha-mannosidase 2C1 OS=Mus musculus GN=Man2c1 PE=1 SV=1	1	3	8	6.90933	306532000	232548000	282037000	262074000	207611000	219812000	1	1.15926	1	1.17289	1	1.42315	2.69689e+08	2.63917e+08	2.82465e+08	2.30574e+08	2.35616e+08	2.20145e+08	2.6849e+08	2.70063e+08	2.97483e+08	2.31604e+08	2.30254e+08	2.09031e+08	1.15926	1.17289	1.42315	1	1	1
538	GPSM1	Q6IR34|Q6IR34-3|Q6IR34-5	G-protein-signaling modulator 1 OS=Mus musculus GN=Gpsm1 PE=1 SV=3|Isoform 3 of G-protein-signaling modulator 1 OS=Mus musculus GN=Gpsm1|Isoform 5 of G-protein-signaling modulator 1 OS=Mus musculus GN=Gpsm1	1	3	6	6.88427	241573000	214252000	126972000	206600000	194098000	140383000	1	1.1589	1	1.15585	1	1.0032	1.97386e+08	1.91783e+08	1.73602e+08	1.6881e+08	1.73742e+08	1.91938e+08	1.96509e+08	1.96249e+08	1.82832e+08	1.69564e+08	1.69788e+08	1.82248e+08	1.1589	1.15585	1.0032	1	1	1
539	ASCC3	E9PZJ8	Activating signal cointegrator 1 complex subunit 3 OS=Mus musculus GN=Ascc3 PE=1 SV=1	1	3	45	7.62826	3228560000	2731540000	2747720000	3281020000	3393400000	3208330000	1	0.975281	1	0.842885	1	0.949924	3.06233e+09	2.76974e+09	2.85692e+09	3.11209e+09	3.44085e+09	3.33584e+09	3.04871e+09	2.83424e+09	3.00882e+09	3.12599e+09	3.36254e+09	3.16743e+09	0.975281	0.842885	0.949924	1	1	1
540	IRF9	E9PZJ2	Interferon regulatory factor 9 OS=Mus musculus GN=Irf9 PE=1 SV=1	1	3	5	7.23595	228658000	216078000	192902000	347043000	382325000	264958000	1	0.653029	1	0.591798	1	0.807524	2.13922e+08	1.98127e+08	2.24871e+08	3.24678e+08	3.50563e+08	3.08869e+08	2.12971e+08	2.02741e+08	2.36827e+08	3.26128e+08	3.42584e+08	2.93276e+08	0.653029	0.591798	0.807524	1	1	1
541	ING2	Q9ESK4	Inhibitor of growth protein 2 OS=Mus musculus GN=Ing2 PE=1 SV=3	1	3	3	6.64365	112393000	96412400	108997000	97104400	99148200	88016900	1	1.14718	1	1.01823	1	1.37355	1.076e+08	9.86249e+07	1.11298e+08	9.29635e+07	1.01424e+08	8.98749e+07	1.07122e+08	1.00922e+08	1.17215e+08	9.33787e+07	9.91153e+07	8.53377e+07	1.14718	1.01823	1.37355	1	1	1
542	RB1CC1	Q9ESK9	RB1-inducible coiled-coil protein 1 OS=Mus musculus GN=Rb1cc1 PE=1 SV=3	1	3	40	7.41021	2617640000	2054090000	1795300000	2857260000	2592310000	2206480000	1	0.908008	1	0.829714	1	0.90247	2.22492e+09	2.06919e+09	2.09678e+09	2.42859e+09	2.61137e+09	2.57701e+09	2.21503e+09	2.11738e+09	2.20826e+09	2.43943e+09	2.55194e+09	2.44691e+09	0.908008	0.829714	0.90247	1	1	1
543	NFX1	B1AY10	Transcriptional repressor NF-X1 OS=Mus musculus GN=Nfx1 PE=1 SV=1	1	3	15	6.95843	541595000	588898000	425189000	545281000	604539000	463411000	1	0.984428	1	1.02003	1	1.01768	5.2229e+08	5.1724e+08	5.01987e+08	5.25845e+08	5.30978e+08	5.47113e+08	5.19968e+08	5.29286e+08	5.28677e+08	5.28193e+08	5.18894e+08	5.19492e+08	0.984428	1.02003	1.01768	1	1	1
544	UBR4	A2AN08|A2AN08-3|A2AN08-5	E3 ubiquitin-protein ligase UBR4 OS=Mus musculus GN=Ubr4 PE=1 SV=1|Isoform 3 of E3 ubiquitin-protein ligase UBR4 OS=Mus musculus GN=Ubr4|Isoform 5 of E3 ubiquitin-protein ligase UBR4 OS=Mus musculus GN=Ubr4	1	3	95	7.90647	8151450000	7007650000	7470330000	9490700000	8984490000	8103430000	1	0.851268	1	0.816723	1	1.02251	7.56083e+09	7.20511e+09	7.83316e+09	8.80305e+09	9.23766e+09	8.497e+09	7.52722e+09	7.37291e+09	8.24963e+09	8.84236e+09	9.02742e+09	8.06804e+09	0.851268	0.816723	1.02251	1	1	1
545	FASTKD2	Q922E6	FAST kinase domain-containing protein 2, mitochondrial OS=Mus musculus GN=Fastkd2 PE=2 SV=2	1	3	6	7.42693	516365000	422223000	436635000	577917000	614781000	546072000	1	0.885566	1	0.719146	1	0.886879	4.85983e+08	4.26075e+08	4.59737e+08	5.43914e+08	6.2039e+08	5.74965e+08	4.83822e+08	4.35998e+08	4.84181e+08	5.46343e+08	6.06271e+08	5.45938e+08	0.885566	0.719146	0.886879	1	1	1
546	DCAKD	Q8BHC4	Dephospho-CoA kinase domain-containing protein OS=Mus musculus GN=Dcakd PE=1 SV=1	1	3	10	7.8721	1016350000	902202000	859324000	828827000	965165000	971161000	1	1.21537	1	0.978809	1	0.981434	1.02039e+09	8.90898e+08	8.66782e+08	8.32122e+08	9.53072e+08	9.79589e+08	1.01585e+09	9.11645e+08	9.12867e+08	8.35838e+08	9.31382e+08	9.30135e+08	1.21537	0.978809	0.981434	1	1	1
547	FUT11	B2RRR9|Q8BHC9	Alpha-(1,3)-fucosyltransferase 11 OS=Mus musculus GN=Fut11 PE=1 SV=1|Alpha-(1,3)-fucosyltransferase 11 OS=Mus musculus GN=Fut11 PE=1 SV=1	1	3	3	6.21325	76003500	84853000	60751500	72725800	75530000	76971400	1	1.0358	1	1.17637	1	0.875434	7.57597e+07	7.85488e+07	6.58385e+07	7.24925e+07	6.99185e+07	8.34165e+07	7.54229e+07	8.03781e+07	6.9339e+07	7.28163e+07	6.83273e+07	7.92053e+07	1.0358	1.17637	0.875434	1	1	1
548	IAP	P03975	IgE-binding protein OS=Mus musculus GN=Iap PE=2 SV=1	1	3	5	7.1311	415699000	430961000	297036000	421222000	497121000	414767000	1	0.978132	1	0.907761	1	0.794329	4.05447e+08	3.80004e+08	3.45385e+08	4.10834e+08	4.38342e+08	4.82279e+08	4.03645e+08	3.88854e+08	3.63748e+08	4.12669e+08	4.28366e+08	4.57931e+08	0.978132	0.907761	0.794329	1	1	1
549	GYS1	Q9Z1E4	Glycogen [starch] synthase, muscle OS=Mus musculus GN=Gys1 PE=1 SV=2	1	3	10	7.62002	1285980000	1056750000	1081030000	1119370000	931184000	867189000	1	1.13865	1	1.18832	1	1.38267	1.12372e+09	1.11685e+09	1.17055e+09	9.78132e+08	9.84146e+08	9.39001e+08	1.11872e+09	1.14286e+09	1.23279e+09	9.825e+08	9.61749e+08	8.91596e+08	1.13865	1.18832	1.38267	1	1	1
550	SUCLG2	Q9Z2I8|Q9Z2I8-2	Succinyl-CoA ligase [GDP-forming] subunit beta, mitochondrial OS=Mus musculus GN=Suclg2 PE=1 SV=3|Isoform 2 of Succinyl-CoA ligase [GDP-forming] subunit beta, mitochondrial OS=Mus musculus GN=Suclg2	1	3	19	8.31941	1923830000	1612570000	1732480000	2565260000	2168450000	2340690000	1	0.743301	1	0.778691	1	0.820956	1.75798e+09	1.75058e+09	1.74646e+09	2.34411e+09	2.35403e+09	2.35958e+09	1.75016e+09	1.79134e+09	1.83932e+09	2.35458e+09	2.30046e+09	2.24046e+09	0.743301	0.778691	0.820956	1	1	1
551	CAPN5	O08688|Q3TPL4	Calpain-5 OS=Mus musculus GN=Capn5 PE=1 SV=1|Calpain-5 OS=Mus musculus GN=Capn5 PE=1 SV=1	1	3	15	7.32819	1091160000	999546000	998659000	859447000	849461000	912959000	1	1.25834	1	1.23213	1	1.21328	1.06821e+09	1.02837e+09	9.91524e+08	8.41367e+08	8.73958e+08	9.06437e+08	1.06346e+09	1.05232e+09	1.04424e+09	8.45125e+08	8.54069e+08	8.60676e+08	1.25834	1.23213	1.21328	1	1	1
552	NUDT22	Q9DD16	Nucleoside diphosphate-linked moiety X motif 22 OS=Mus musculus GN=Nudt22 PE=2 SV=1	1	3	2	6.50723	48690000	83442000	40305600	43809700	71330100	57534300	1	1.10154	1	1.22492	1	0.777024	5.85816e+07	6.01011e+07	4.651e+07	5.27099e+07	5.13772e+07	6.63907e+07	5.83212e+07	6.15008e+07	4.89828e+07	5.29453e+07	5.0208e+07	6.3039e+07	1.10154	1.22492	0.777024	1	1	1
553	SRP9	P49962|Q5EAT0	Signal recognition particle 9 kDa protein OS=Mus musculus GN=Srp9 PE=1 SV=2|Signal recognition particle 9 kDa protein OS=Mus musculus GN=Srp9 PE=1 SV=1	1	3	7	7.91725	706783000	751700000	745950000	759836000	788611000	732139000	1	0.921926	1	0.998108	1	1.13009	7.20531e+08	7.29391e+08	7.54098e+08	7.74616e+08	7.65206e+08	7.40136e+08	7.17327e+08	7.46377e+08	7.94192e+08	7.78075e+08	7.47792e+08	7.02771e+08	0.921926	0.998108	1.13009	1	1	1
554	GM10020|RPL15	E9QAZ2|Q5M8Q0|Q9CZM2	Ribosomal protein L15 OS=Mus musculus GN=Gm10020 PE=3 SV=1|Ribosomal protein L15 OS=Mus musculus GN=Rpl15 PE=2 SV=1|60S ribosomal protein L15 OS=Mus musculus GN=Rpl15 PE=2 SV=4	1	3	13	9.0289	2335070000	2003310000	1639720000	2667270000	2631560000	1901140000	1	0.867686	1	0.797133	1	0.956646	2.02365e+09	1.88706e+09	2.00861e+09	2.31154e+09	2.47886e+09	2.32885e+09	2.01465e+09	1.93101e+09	2.11541e+09	2.32187e+09	2.42244e+09	2.21128e+09	0.867686	0.797133	0.956646	1	1	1
555	TRIM41	Q5NCC3	E3 ubiquitin-protein ligase TRIM41 OS=Mus musculus GN=Trim41 PE=1 SV=1	1	3	3	7.07959	136506000	168889000	101480000	118014000	159595000	132565000	1	1.14643	1	1.1081	1	0.849077	1.44332e+08	1.38052e+08	1.17416e+08	1.2478e+08	1.30455e+08	1.53383e+08	1.4369e+08	1.41267e+08	1.23659e+08	1.25337e+08	1.27486e+08	1.45639e+08	1.14643	1.1081	0.849077	1	1	1
556	SMARCAD1	Q04692	SWI/SNF-related matrix-associated actin-dependent regulator of chromatin subfamily A containing DEAD/H box 1 OS=Mus musculus GN=Smarcad1 PE=1 SV=2	1	3	20	7.6504	1463990000	1436840000	1053240000	1763930000	1755480000	1550280000	1	0.822596	1	0.857054	1	0.753551	1.351e+09	1.34163e+09	1.22232e+09	1.62779e+09	1.63916e+09	1.79915e+09	1.34499e+09	1.37288e+09	1.28731e+09	1.63506e+09	1.60185e+09	1.70832e+09	0.822596	0.857054	0.753551	1	1	1
557	CDCA7	Q9D0M2	Cell division cycle-associated protein 7 OS=Mus musculus GN=Cdca7 PE=1 SV=1	1	3	2	6.34636	64386100	116414000	40450600	59724600	117350000	70592700	1	1.06849	1	1.03877	1	0.635566	7.56843e+07	7.26018e+07	5.51784e+07	7.02048e+07	7.31856e+07	9.6295e+07	7.53478e+07	7.42926e+07	5.81121e+07	7.05184e+07	7.152e+07	9.14336e+07	1.06849	1.03877	0.635566	1	1	1
558	PRPSAP1	B1AT82|Q9D0M1	MCG6846, isoform CRA_c OS=Mus musculus GN=Prpsap1 PE=1 SV=1|Phosphoribosyl pyrophosphate synthase-associated protein 1 OS=Mus musculus GN=Prpsap1 PE=1 SV=1	1	3	16	8.28233	1795080000	1758540000	1500890000	1623560000	1586830000	1274210000	1	1.09583	1	1.16043	1	1.30648	1.66129e+09	1.66321e+09	1.71471e+09	1.50255e+09	1.50081e+09	1.45574e+09	1.6539e+09	1.70195e+09	1.80588e+09	1.50926e+09	1.46666e+09	1.38225e+09	1.09583	1.16043	1.30648	1	1	1
559	EXOSC7	Q9D0M0	Exosome complex exonuclease RRP42 OS=Mus musculus GN=Exosc7 PE=1 SV=2	1	3	11	7.8339	915532000	936021000	970798000	802706000	829317000	782370000	1	1.13044	1	1.18185	1	1.3763	9.29012e+08	9.24156e+08	9.68994e+08	8.14525e+08	8.18805e+08	7.80916e+08	9.24882e+08	9.45678e+08	1.02051e+09	8.18162e+08	8.0017e+08	7.41492e+08	1.13044	1.18185	1.3763	1	1	1
560	DYNLL2	Q9D0M5	Dynein light chain 2, cytoplasmic OS=Mus musculus GN=Dynll2 PE=1 SV=1	1	3	2	7.0333	214723000	183023000	231562000	209194000	207639000	194074000	1	1.01732	1	0.922981	1	1.32341	2.08839e+08	1.93528e+08	2.25163e+08	2.03461e+08	2.19557e+08	1.88711e+08	2.0791e+08	1.98035e+08	2.37134e+08	2.0437e+08	2.14561e+08	1.79184e+08	1.01732	0.922981	1.32341	1	1	1
561	MAPK3	Q63844	Mitogen-activated protein kinase 3 OS=Mus musculus GN=Mapk3 PE=1 SV=5	1	3	8	7.99353	1146790000	1009410000	1039890000	1102240000	1029980000	1029810000	1	1.03119	1	1.02621	1	1.12002	1.07979e+09	1.04798e+09	1.06377e+09	1.03784e+09	1.06934e+09	1.05346e+09	1.07498e+09	1.07239e+09	1.12033e+09	1.04247e+09	1.045e+09	1.00028e+09	1.03119	1.02621	1.12002	1	1	1
562	GPX1	P11352	Glutathione peroxidase 1 OS=Mus musculus GN=Gpx1 PE=1 SV=2	1	3	3	6.62813	148023000	112850000	114727000	201116000	169768000	165300000	1	0.729478	1	0.696052	1	0.769819	1.27581e+08	1.21246e+08	1.23892e+08	1.73342e+08	1.82399e+08	1.78504e+08	1.27014e+08	1.2407e+08	1.30479e+08	1.74116e+08	1.78248e+08	1.69493e+08	0.729478	0.696052	0.769819	1	1	1
563	MCL1	P97287	Induced myeloid leukemia cell differentiation protein Mcl-1 homolog OS=Mus musculus GN=Mcl1 PE=1 SV=3	1	3	2	7.13011	84528200	208298000	60670800	81352900	194989000	209298000	1	1.02981	1	1.11859	1	0.321522	1.25878e+08	1.27636e+08	6.6488e+07	1.21149e+08	1.19481e+08	2.29366e+08	1.25318e+08	1.30608e+08	7.0023e+07	1.2169e+08	1.16762e+08	2.17786e+08	1.02981	1.11859	0.321522	1	1	1
564	MRRF	Q9D6S7	Ribosome-recycling factor, mitochondrial OS=Mus musculus GN=Mrrf PE=1 SV=1	1	3	4	7.06237	130486000	112066000	114861000	145225000	135040000	130972000	1	0.890537	1	0.868975	1	0.972724	1.20942e+08	1.16231e+08	1.19485e+08	1.34603e+08	1.40059e+08	1.36244e+08	1.20404e+08	1.18938e+08	1.25838e+08	1.35204e+08	1.36871e+08	1.29366e+08	0.890537	0.868975	0.972724	1	1	1
565	MAGOH	P61327	Protein mago nashi homolog OS=Mus musculus GN=Magoh PE=2 SV=1	1	3	11	8.61738	1965270000	1680680000	1864640000	1926250000	1819610000	1800830000	1	1.0112	1	0.967169	1	1.14847	1.85908e+09	1.76888e+09	1.87286e+09	1.82217e+09	1.9151e+09	1.80877e+09	1.85082e+09	1.81007e+09	1.97244e+09	1.83031e+09	1.87151e+09	1.71746e+09	1.0112	0.967169	1.14847	1	1	1
566	PRKAR2A	Q8K1M3	Protein kinase, cAMP dependent regulatory, type II alpha OS=Mus musculus GN=Prkar2a PE=1 SV=1	1	3	12	7.85188	1639680000	1386260000	1484270000	1645940000	1454240000	1378040000	1	0.987358	1	0.99817	1	1.19467	1.49134e+09	1.45884e+09	1.55071e+09	1.49704e+09	1.53038e+09	1.43972e+09	1.48471e+09	1.49282e+09	1.63316e+09	1.50372e+09	1.49556e+09	1.36704e+09	0.987358	0.99817	1.19467	1	1	1
567	UBE2F	Q9CY34	NEDD8-conjugating enzyme UBE2F OS=Mus musculus GN=Ube2f PE=1 SV=1	1	3	4	7.00839	204515000	170313000	163665000	277257000	215536000	184907000	1	0.731092	1	0.827416	1	0.981744	1.71318e+08	1.77315e+08	1.87664e+08	2.32252e+08	2.24397e+08	2.12021e+08	1.70556e+08	1.81444e+08	1.97642e+08	2.33289e+08	2.1929e+08	2.01318e+08	0.731092	0.827416	0.981744	1	1	1
568	PXDN	Q3UQ28	Peroxidasin homolog OS=Mus musculus GN=Pxdn PE=1 SV=2	1	3	20	7.24073	844434000	1603350000	669340000	789632000	1331370000	1365750000	1	1.05991	1	1.26103	1	0.54359	1.0805e+09	1.14662e+09	7.31465e+08	1.01038e+09	9.52119e+08	1.49251e+09	1.0757e+09	1.17333e+09	7.70356e+08	1.01489e+09	9.3045e+08	1.41716e+09	1.05991	1.26103	0.54359	1	1	1
569	PDS5B	Q4VA53|Q4VA53-2	Sister chromatid cohesion protein PDS5 homolog B OS=Mus musculus GN=Pds5b PE=1 SV=1|Isoform 2 of Sister chromatid cohesion protein PDS5 homolog B OS=Mus musculus GN=Pds5b	1	3	46	8.19232	6647120000	5492580000	5439520000	6568380000	6556280000	5675590000	1	1.00301	1	0.877232	1	1.06303	6.07581e+09	5.5281e+09	5.91277e+09	6.00383e+09	6.59868e+09	6.16938e+09	6.04879e+09	5.65684e+09	6.22714e+09	6.03065e+09	6.4485e+09	5.85792e+09	1.00301	0.877232	1.06303	1	1	1
570	CNKSR3	Q8BMA3	Connector enhancer of kinase suppressor of ras 3 OS=Mus musculus GN=Cnksr3 PE=1 SV=1	1	3	7	7.05958	296738000	243524000	264333000	299173000	281508000	264852000	1	0.983061	1	0.90583	1	1.10699	2.73195e+08	2.55137e+08	2.74045e+08	2.75437e+08	2.94932e+08	2.74583e+08	2.7198e+08	2.61078e+08	2.88615e+08	2.76667e+08	2.8822e+08	2.60721e+08	0.983061	0.90583	1.10699	1	1	1
571	NPAT	Q8BMA5	Protein NPAT OS=Mus musculus GN=Npat PE=1 SV=2	1	3	5	6.69881	235125000	278683000	196631000	274077000	300133000	212654000	1	0.850268	1	0.972283	1	1.02559	2.2849e+08	2.37712e+08	2.37215e+08	2.66342e+08	2.56009e+08	2.56545e+08	2.27474e+08	2.43248e+08	2.49828e+08	2.67532e+08	2.50183e+08	2.43594e+08	0.850268	0.972283	1.02559	1	1	1
572	SRP68	Q8BMA6	Signal recognition particle subunit SRP68 OS=Mus musculus GN=Srp68 PE=1 SV=2	1	3	34	8.08142	4222050000	3489350000	2877120000	3634990000	3401950000	2722030000	1	1.1512	1	1.07402	1	1.17236	3.61606e+09	3.39808e+09	3.44951e+09	3.11326e+09	3.31296e+09	3.26357e+09	3.59998e+09	3.47721e+09	3.63292e+09	3.12716e+09	3.23757e+09	3.09881e+09	1.1512	1.07402	1.17236	1	1	1
573	GPS1	G3UXW9	COP9 signalosome complex subunit 1 OS=Mus musculus GN=Gps1 PE=1 SV=1	1	3	22	8.07348	1460510000	1376680000	1384830000	1655870000	1493610000	1450140000	1	0.874194	1	0.965143	1	1.05921	1.37818e+09	1.40885e+09	1.43404e+09	1.56253e+09	1.52852e+09	1.50167e+09	1.37206e+09	1.44166e+09	1.51029e+09	1.56951e+09	1.49373e+09	1.42586e+09	0.874194	0.965143	1.05921	1	1	1
574	ZNF608	Q56A10|Q56A10-2	Zinc finger protein 608 OS=Mus musculus GN=Znf608 PE=1 SV=1|Isoform 2 of Zinc finger protein 608 OS=Mus musculus GN=Znf608	1	3	2	6.52818	86024700	86736200	78463600	107697000	103857000	110387000	1	0.791679	1	0.874501	1	0.788399	8.46677e+07	8.65746e+07	7.98699e+07	1.05998e+08	1.03664e+08	1.12366e+08	8.42913e+07	8.85908e+07	8.41165e+07	1.06472e+08	1.01304e+08	1.06693e+08	0.791679	0.874501	0.788399	1	1	1
575	PABPC1	P29341	Polyadenylate-binding protein 1 OS=Mus musculus GN=Pabpc1 PE=1 SV=2	1	3	15	8.85793	2416710000	2406410000	1738250000	2788990000	2696870000	1957860000	1	0.85883	1	0.934341	1	0.98475	2.143e+09	2.17464e+09	2.16919e+09	2.47311e+09	2.43712e+09	2.44325e+09	2.13347e+09	2.22528e+09	2.28452e+09	2.48416e+09	2.38166e+09	2.3199e+09	0.85883	0.934341	0.98475	1	1	1
576	CRMP1	P97427|Q6P1J1	Dihydropyrimidinase-related protein 1 OS=Mus musculus GN=Crmp1 PE=1 SV=1|Crmp1 protein OS=Mus musculus GN=Crmp1 PE=1 SV=1	1	3	4	6.94188	268626000	233310000	241825000	234583000	227691000	229424000	1	1.13496	1	1.07296	1	1.16912	2.55605e+08	2.4179e+08	2.45231e+08	2.23212e+08	2.35966e+08	2.32655e+08	2.54469e+08	2.4742e+08	2.58269e+08	2.24209e+08	2.30596e+08	2.2091e+08	1.13496	1.07296	1.16912	1	1	1
577	PARS2	A8Y5T6|Q8CFI5	Probable proline--tRNA ligase, mitochondrial OS=Mus musculus GN=Pars2 PE=1 SV=1|Probable proline--tRNA ligase, mitochondrial OS=Mus musculus GN=Pars2 PE=1 SV=2	1	3	2	6.65462	68112100	58810900	61359000	134567000	134771000	117100000	1	0.501667	1	0.456938	1	0.581188	6.38388e+07	5.92752e+07	6.49535e+07	1.26124e+08	1.35835e+08	1.2396e+08	6.3555e+07	6.06556e+07	6.8407e+07	1.26688e+08	1.32744e+08	1.17702e+08	0.501667	0.456938	0.581188	1	1	1
578	NQO2	Q9JI75	Ribosyldihydronicotinamide dehydrogenase [quinone] OS=Mus musculus GN=Nqo2 PE=1 SV=3	1	3	5	7.6411	548745000	505310000	493143000	330730000	295810000	295612000	1	1.64447	1	1.78871	1	1.85032	5.12232e+08	5.19746e+08	5.13622e+08	3.08724e+08	3.04261e+08	3.07888e+08	5.09955e+08	5.31849e+08	5.40931e+08	3.10102e+08	2.97336e+08	2.92345e+08	1.64447	1.78871	1.85032	1	1	1
579	CDC34	Q8CFI2	Ubiquitin-conjugating enzyme E2 R1 OS=Mus musculus GN=Cdc34 PE=1 SV=1	1	3	6	7.93598	389174000	520409000	278598000	619060000	715690000	632636000	1	0.623076	1	0.761405	1	0.48845	3.97239e+08	4.27225e+08	3.32475e+08	6.31889e+08	5.87539e+08	7.54978e+08	3.95473e+08	4.37174e+08	3.50152e+08	6.34711e+08	5.74167e+08	7.16864e+08	0.623076	0.761405	0.48845	1	1	1
580	WLS	Q6DID7	Protein wntless homolog OS=Mus musculus GN=Wls PE=1 SV=1	1	3	10	7.42322	520148000	851348000	425201000	718241000	1039220000	1050190000	1	0.717772	1	0.857819	1	0.449078	6.18644e+08	6.57979e+08	4.62568e+08	8.54248e+08	8.03179e+08	1.14248e+09	6.15893e+08	6.73302e+08	4.87162e+08	8.58063e+08	7.849e+08	1.0848e+09	0.717772	0.857819	0.449078	1	1	1
581	ERI3	Q8C460|Q8C460-2	ERI1 exoribonuclease 3 OS=Mus musculus GN=Eri3 PE=1 SV=1|Isoform 2 of ERI1 exoribonuclease 3 OS=Mus musculus GN=Eri3	1	3	4	7.33921	381982000	310451000	397029000	529013000	455926000	463259000	1	0.715659	1	0.713008	1	0.950592	3.54374e+08	3.4413e+08	3.86076e+08	4.90778e+08	5.05387e+08	4.50479e+08	3.52799e+08	3.52145e+08	4.06603e+08	4.9297e+08	4.93886e+08	4.27737e+08	0.715659	0.713008	0.950592	1	1	1
582	DIRC2	Q8BFQ6	Disrupted in renal carcinoma protein 2 homolog OS=Mus musculus GN=Dirc2 PE=2 SV=1	1	3	2	6.62157	105883000	104187000	64281300	92506300	113710000	127818000	1	1.13445	1	0.959424	1	0.557812	1.06139e+08	9.49632e+07	7.03549e+07	9.273e+07	1.03643e+08	1.39895e+08	1.05667e+08	9.71747e+07	7.40955e+07	9.31441e+07	1.01284e+08	1.32832e+08	1.13445	0.959424	0.557812	1	1	1
583	HSPB11	Q9D6H2	Intraflagellar transport protein 25 homolog OS=Mus musculus GN=Hspb11 PE=1 SV=2	1	3	3	7.20758	217130000	196662000	228402000	226668000	215809000	243171000	1	0.949422	1	0.954216	1	1.0418	2.16147e+08	2.10819e+08	2.14032e+08	2.25642e+08	2.31345e+08	2.27872e+08	2.15186e+08	2.15729e+08	2.25412e+08	2.2665e+08	2.2608e+08	2.16368e+08	0.949422	0.954216	1.0418	1	1	1
584	PRIM1	P20664|Q5FW94	DNA primase small subunit OS=Mus musculus GN=Prim1 PE=1 SV=1|DNA primase OS=Mus musculus GN=Prim1 PE=1 SV=1	1	3	19	7.83534	1688250000	2015990000	1393030000	1362350000	1813340000	1473150000	1	1.22822	1	1.16414	1	1.04884	1.78947e+09	1.69494e+09	1.56317e+09	1.44403e+09	1.52456e+09	1.65308e+09	1.78151e+09	1.73441e+09	1.64628e+09	1.45048e+09	1.48987e+09	1.56962e+09	1.22822	1.16414	1.04884	1	1	1
585	MPST	Q3UW66|Q99J99	Sulfurtransferase OS=Mus musculus GN=Mpst PE=1 SV=1|3-mercaptopyruvate sulfurtransferase OS=Mus musculus GN=Mpst PE=1 SV=3	1	3	4	7.32784	201525000	158575000	193550000	225500000	184131000	168762000	1	0.885752	1	0.901786	1	1.27208	1.77178e+08	1.73929e+08	2.00714e+08	1.98256e+08	2.01959e+08	1.75008e+08	1.7639e+08	1.77979e+08	2.11385e+08	1.99141e+08	1.97363e+08	1.66173e+08	0.885752	0.901786	1.27208	1	1	1
586	SETDB1	D3YYC3|G5E8N3|O88974|O88974-4	Histone-lysine N-methyltransferase SETDB1 OS=Mus musculus GN=Setdb1 PE=1 SV=1|Histone-lysine N-methyltransferase SETDB1 OS=Mus musculus GN=Setdb1 PE=1 SV=1|Histone-lysine N-methyltransferase SETDB1 OS=Mus musculus GN=Setdb1 PE=1 SV=1|Isoform 4 of Histone-lysine N-methyltransferase SETDB1 OS=Mus musculus GN=Setdb1	1	3	14	7.26123	782499000	892990000	513613000	825524000	1031070000	891818000	1	0.939472	1	0.906889	1	0.638786	7.83888e+08	7.493e+08	6.11022e+08	8.26989e+08	8.65162e+08	1.06095e+09	7.80402e+08	7.6675e+08	6.43509e+08	8.30682e+08	8.45473e+08	1.00739e+09	0.939472	0.906889	0.638786	1	1	1
587	STXBP1	O08599-2	Isoform 2 of Syntaxin-binding protein 1 OS=Mus musculus GN=Stxbp1	1	3	17	7.54612	1523560000	1305680000	1027560000	1263520000	1265630000	1107900000	1	1.19511	1	1.08025	1	1.02873	1.36078e+09	1.25868e+09	1.19344e+09	1.12852e+09	1.22007e+09	1.28675e+09	1.35473e+09	1.28799e+09	1.2569e+09	1.13356e+09	1.1923e+09	1.22179e+09	1.19511	1.08025	1.02873	1	1	1
588	TOLLIP	Q9QZ06	Toll-interacting protein OS=Mus musculus GN=Tollip PE=1 SV=1	1	3	5	7.32107	595741000	505355000	391495000	541265000	465435000	371959000	1	1.09088	1	1.13693	1	1.16742	4.95087e+08	4.91729e+08	4.84142e+08	4.49815e+08	4.52886e+08	4.59983e+08	4.92885e+08	5.03181e+08	5.09883e+08	4.51823e+08	4.42579e+08	4.36761e+08	1.09088	1.13693	1.16742	1	1	1
589	VDAC2	G3UX26	Voltage-dependent anion-selective channel protein 2 (Fragment) OS=Mus musculus GN=Vdac2 PE=1 SV=1	1	3	14	8.76731	4452970000	3821720000	3962910000	3632660000	3505590000	3308710000	1	1.21494	1	1.14155	1	1.32847	4.16684e+09	3.92956e+09	4.11882e+09	3.39924e+09	3.60451e+09	3.43888e+09	4.14832e+09	4.02107e+09	4.33781e+09	3.41442e+09	3.52247e+09	3.26527e+09	1.21494	1.14155	1.32847	1	1	1
590	PICK1	E9PUZ5|Q62083	PRKCA-binding protein OS=Mus musculus GN=Pick1 PE=1 SV=1|PRKCA-binding protein OS=Mus musculus GN=Pick1 PE=1 SV=2	1	3	2	6.76263	13015600	15746300	11399600	26340400	28473200	26105000	1	0.489747	1	0.579079	1	0.484352	1.32935e+07	1.40634e+07	1.24969e+07	2.69028e+07	2.54301e+07	2.86178e+07	1.32344e+07	1.43909e+07	1.31613e+07	2.7023e+07	2.48514e+07	2.7173e+07	0.489747	0.579079	0.484352	1	1	1
591	PON3	Q62087	Serum paraoxonase/lactonase 3 OS=Mus musculus GN=Pon3 PE=1 SV=2	1	3	10	7.7872	1221440000	1049370000	1132090000	1048140000	976062000	989801000	1	1.155	1	1.12576	1	1.26861	1.15101e+09	1.10555e+09	1.1403e+09	9.87707e+08	1.02832e+09	9.96983e+08	1.1459e+09	1.1313e+09	1.20093e+09	9.92118e+08	1.00492e+09	9.46651e+08	1.155	1.12576	1.26861	1	1	1
592	PON2	Q62086	Serum paraoxonase/arylesterase 2 OS=Mus musculus GN=Pon2 PE=1 SV=2	1	3	4	7.54227	366432000	305863000	317485000	422948000	426730000	428661000	1	0.858689	1	0.750533	1	0.821495	3.4846e+08	3.16947e+08	3.22184e+08	4.02204e+08	4.42194e+08	4.35006e+08	3.46911e+08	3.24328e+08	3.39314e+08	4.04e+08	4.3213e+08	4.13045e+08	0.858689	0.750533	0.821495	1	1	1
593	GNA11	P21278|Q3UPA1	Guanine nucleotide-binding protein subunit alpha-11 OS=Mus musculus GN=Gna11 PE=1 SV=1|Guanine nucleotide binding protein, alpha 11 OS=Mus musculus GN=Gna11 PE=1 SV=1	1	3	12	7.80579	909038000	945863000	780223000	869381000	978345000	941947000	1	1.03634	1	1.01235	1	0.91873	9.22031e+08	8.866e+08	8.20646e+08	8.81807e+08	9.17047e+08	9.90749e+08	9.17932e+08	9.07247e+08	8.64278e+08	8.85745e+08	8.96177e+08	9.40731e+08	1.03634	1.01235	0.91873	1	1	1
594	HTT	G3X9H5|P42859	Huntingtin OS=Mus musculus GN=Htt PE=1 SV=1|Huntingtin OS=Mus musculus GN=Htt PE=1 SV=2	1	3	21	7.1044	944402000	835734000	727718000	791686000	815495000	781385000	1	1.18232	1	1.07311	1	1.03298	8.88464e+08	8.23496e+08	7.85031e+08	7.44794e+08	8.03553e+08	8.42925e+08	8.84514e+08	8.42673e+08	8.2677e+08	7.4812e+08	7.85266e+08	8.00371e+08	1.18232	1.07311	1.03298	1	1	1
595	TMSB10	A6H6H4|Q6ZWY8	MCG125727 OS=Mus musculus GN=Tmsb10 PE=1 SV=1|Thymosin beta-10 OS=Mus musculus GN=Tmsb10 PE=1 SV=3	1	3	4	8.72162	1088320000	1011620000	621247000	984719000	948567000	791227000	1	1.0954	1	1.11672	1	0.870881	9.38301e+08	9.21711e+08	7.90864e+08	8.48981e+08	8.64262e+08	1.00725e+09	9.34129e+08	9.43176e+08	8.32912e+08	8.52772e+08	8.44593e+08	9.56402e+08	1.0954	1.11672	0.870881	1	1	1
596	ARHGAP18	Q8K0Q5	Rho GTPase-activating protein 18 OS=Mus musculus GN=Arhgap18 PE=1 SV=1	1	3	20	7.50768	1253590000	1215800000	863663000	1595710000	1316020000	1178300000	1	0.77863	1	0.967376	1	0.812988	1.07913e+09	1.17023e+09	1.04236e+09	1.37364e+09	1.2667e+09	1.42209e+09	1.07433e+09	1.19749e+09	1.09778e+09	1.37977e+09	1.23787e+09	1.3503e+09	0.77863	0.967376	0.812988	1	1	1
597	Q9D937	Q9D937	Uncharacterized protein C11orf98 homolog OS=Mus musculus PE=1 SV=1	1	3	6	7.91606	720659000	797196000	559884000	1076660000	1103910000	779410000	1	0.663408	1	0.756184	1	0.79676	6.68633e+08	6.94509e+08	6.92672e+08	9.98933e+08	9.61714e+08	9.64264e+08	6.6566e+08	7.10682e+08	7.29501e+08	1.00339e+09	9.39828e+08	9.15584e+08	0.663408	0.756184	0.79676	1	1	1
598	TMEM160	Q9D938	Transmembrane protein 160 OS=Mus musculus GN=Tmem160 PE=2 SV=1	1	3	3	7.27108	141526000	107924000	105547000	115631000	113980000	118401000	1	1.21309	1	0.991483	1	0.988749	1.2902e+08	1.1348e+08	1.10109e+08	1.05413e+08	1.19848e+08	1.23518e+08	1.28446e+08	1.16123e+08	1.15963e+08	1.05884e+08	1.17121e+08	1.17283e+08	1.21309	0.991483	0.988749	1	1	1
599	SULT1C2	Q9D939	Sulfotransferase 1C2 OS=Mus musculus GN=Sult1c2 PE=1 SV=1	1	3	14	7.61307	1599620000	1080620000	1132780000	1019640000	768410000	870780000	1	1.55489	1	1.47257	1	1.44289	1.31446e+09	1.24453e+09	1.19697e+09	8.37874e+08	8.84961e+08	9.20122e+08	1.30862e+09	1.27351e+09	1.26061e+09	8.41616e+08	8.64821e+08	8.7367e+08	1.55489	1.47257	1.44289	1	1	1
600	STK10	O55098	Serine/threonine-protein kinase 10 OS=Mus musculus GN=Stk10 PE=1 SV=2	1	3	26	7.88378	3025580000	2420470000	2010550000	2385790000	2021030000	1946740000	1	1.25692	1	1.25407	1	1.14552	2.56061e+09	2.4884e+09	2.31078e+09	2.01915e+09	2.07775e+09	2.23745e+09	2.54923e+09	2.54635e+09	2.43365e+09	2.02816e+09	2.03046e+09	2.12449e+09	1.25692	1.25407	1.14552	1	1	1
601	DYSF	A0A0N4SV63|A0A0N4SVX9|E9Q423|Q9ESD7-2	Dysferlin OS=Mus musculus GN=Dysf PE=1 SV=1|Dysferlin OS=Mus musculus GN=Dysf PE=1 SV=1|Dysferlin OS=Mus musculus GN=Dysf PE=1 SV=1|Isoform 2 of Dysferlin OS=Mus musculus GN=Dysf	1	3	27	7.42053	1846830000	1446010000	1423140000	995621000	977930000	1134000000	1	1.8385	1	1.54832	1	1.39197	1.72972e+09	1.54434e+09	1.42275e+09	9.32489e+08	1.04443e+09	1.13369e+09	1.72203e+09	1.5803e+09	1.49839e+09	9.36653e+08	1.02066e+09	1.07645e+09	1.8385	1.54832	1.39197	1	1	1
602	DDX51	Q6P9R1	ATP-dependent RNA helicase DDX51 OS=Mus musculus GN=Ddx51 PE=1 SV=1	1	3	14	7.6089	1084710000	1113520000	841339000	1182750000	1389610000	1043670000	1	0.908972	1	0.839075	1	0.894136	1.05059e+09	9.82029e+08	9.84977e+08	1.14554e+09	1.22552e+09	1.22185e+09	1.04592e+09	1.0049e+09	1.03735e+09	1.15066e+09	1.19763e+09	1.16017e+09	0.908972	0.839075	0.894136	1	1	1
603	OXSR1	Q6P9R2	Serine/threonine-protein kinase OSR1 OS=Mus musculus GN=Oxsr1 PE=1 SV=1	1	3	12	7.78857	1028960000	890890000	930143000	1116150000	985330000	956120000	1	0.913704	1	0.946756	1	1.07903	9.42836e+08	9.33726e+08	9.68538e+08	1.02273e+09	1.03271e+09	9.95588e+08	9.38644e+08	9.5547e+08	1.02003e+09	1.0273e+09	1.0092e+09	9.45326e+08	0.913704	0.946756	1.07903	1	1	1
604	RAD9A	Q9Z0F6	Cell cycle checkpoint control protein RAD9A OS=Mus musculus GN=Rad9a PE=1 SV=1	1	3	5	6.83952	263889000	220636000	283272000	342221000	321071000	242548000	1	0.764266	1	0.719567	1	1.29539	2.42135e+08	2.2858e+08	2.97992e+08	3.1401e+08	3.32632e+08	2.55152e+08	2.41059e+08	2.33903e+08	3.13835e+08	3.15413e+08	3.25062e+08	2.4227e+08	0.764266	0.719567	1.29539	1	1	1
605	ADAM17	Q9Z0F8	Disintegrin and metalloproteinase domain-containing protein 17 OS=Mus musculus GN=Adam17 PE=1 SV=3	1	3	10	7.38204	511992000	610823000	471432000	455782000	547830000	584961000	1	1.11336	1	1.16752	1	0.893898	5.59037e+08	5.56958e+08	4.73515e+08	4.97662e+08	4.9952e+08	5.87546e+08	5.56552e+08	5.69929e+08	4.98691e+08	4.99885e+08	4.88152e+08	5.57884e+08	1.11336	1.16752	0.893898	1	1	1
606	TMEM63B	Q3TWI9	CSC1-like protein 2 OS=Mus musculus GN=Tmem63b PE=1 SV=1	1	3	6	7.4545	631142000	686531000	482011000	638468000	678401000	615108000	1	0.979755	1	1.05967	1	0.869163	6.14324e+08	6.2157e+08	5.46961e+08	6.21455e+08	6.1421e+08	6.97992e+08	6.11593e+08	6.36046e+08	5.76042e+08	6.2423e+08	6.00232e+08	6.62755e+08	0.979755	1.05967	0.869163	1	1	1
607	SIGMAR1	O55242|O55242-2	Sigma non-opioid intracellular receptor 1 OS=Mus musculus GN=Sigmar1 PE=1 SV=1|Isoform 2 of Sigma non-opioid intracellular receptor 1 OS=Mus musculus GN=Sigmar1	1	3	3	7.84015	219924000	188338000	204740000	215287000	223585000	230324000	1	1.01248	1	0.882046	1	0.98596	2.15524e+08	1.95712e+08	2.01048e+08	2.1098e+08	2.32338e+08	2.26171e+08	2.14566e+08	2.00269e+08	2.11738e+08	2.11922e+08	2.27051e+08	2.14753e+08	1.01248	0.882046	0.98596	1	1	1
608	EVI5	E9PWR7|F8VPT6|P97366	Ecotropic viral integration site 5 protein (Fragment) OS=Mus musculus GN=Evi5 PE=1 SV=1|Ecotropic viral integration site 5 protein OS=Mus musculus GN=Evi5 PE=1 SV=1|Ecotropic viral integration site 5 protein OS=Mus musculus GN=Evi5 PE=1 SV=2	1	3	12	7.18027	735851000	707947000	590864000	719584000	754707000	656818000	1	1.01353	1	0.982241	1	0.997788	6.99764e+08	6.70206e+08	6.56324e+08	6.84294e+08	7.14473e+08	7.29585e+08	6.96652e+08	6.85814e+08	6.9122e+08	6.8735e+08	6.98213e+08	6.92753e+08	1.01353	0.982241	0.997788	1	1	1
609	ETV6	P97360	Transcription factor ETV6 OS=Mus musculus GN=Etv6 PE=1 SV=1	1	3	4	7.16603	107019000	103557000	76010600	108668000	111968000	103172000	1	0.976088	1	0.968459	1	0.817162	1.00167e+08	9.70707e+07	8.66366e+07	1.0171e+08	1.04955e+08	1.17595e+08	9.97217e+07	9.93313e+07	9.12429e+07	1.02165e+08	1.02566e+08	1.11658e+08	0.976088	0.968459	0.817162	1	1	1
610	PPIH	A2BGI8|Q4G0C5|Q9D868-2	Peptidyl-prolyl cis-trans isomerase (Fragment) OS=Mus musculus GN=Ppih PE=1 SV=1|Peptidyl-prolyl cis-trans isomerase OS=Mus musculus GN=Ppih PE=1 SV=1|Isoform 2 of Peptidyl-prolyl cis-trans isomerase H OS=Mus musculus GN=Ppih	1	3	9	8.13994	1069000000	1056690000	1024350000	1198720000	1192950000	1132260000	1	0.883872	1	0.927515	1	1.00345	1.04851e+09	1.04498e+09	1.05607e+09	1.17575e+09	1.17972e+09	1.16733e+09	1.04385e+09	1.06931e+09	1.11222e+09	1.181e+09	1.15288e+09	1.10839e+09	0.883872	0.927515	1.00345	1	1	1
611	GOLPH3L	H3BJ07|Q8R088	Golgi phosphoprotein 3-like OS=Mus musculus GN=Golph3l PE=1 SV=1|Golgi phosphoprotein 3-like OS=Mus musculus GN=Golph3l PE=1 SV=1	1	3	5	7.10716	402416000	518013000	308127000	330060000	443289000	414003000	1	1.2084	1	1.22363	1	0.825509	4.37904e+08	4.28711e+08	3.42138e+08	3.59167e+08	3.66869e+08	4.59701e+08	4.35958e+08	4.38695e+08	3.60329e+08	3.60771e+08	3.5852e+08	4.36493e+08	1.2084	1.22363	0.825509	1	1	1
612	SUOX	Q8R086	Sulfite oxidase, mitochondrial OS=Mus musculus GN=Suox PE=1 SV=2	1	3	5	7.27925	166546000	148017000	145723000	187709000	186629000	196835000	1	0.879384	1	0.830478	1	0.821148	1.60823e+08	1.52051e+08	1.46905e+08	1.81259e+08	1.91715e+08	1.98431e+08	1.60108e+08	1.55592e+08	1.54716e+08	1.82068e+08	1.87352e+08	1.88414e+08	0.879384	0.830478	0.821148	1	1	1
613	GTSE1	Q542Q3|Q8R080	G two S phase expressed protein 1, isoform CRA_a OS=Mus musculus GN=Gtse1 PE=1 SV=1|G2 and S phase-expressed protein 1 OS=Mus musculus GN=Gtse1 PE=1 SV=2	1	3	13	7.2378	789179000	877979000	252370000	609647000	748949000	345320000	1	1.283	1	1.22752	1	0.810609	6.25351e+08	5.95101e+08	4.69876e+08	4.83088e+08	5.07644e+08	6.42935e+08	6.2257e+08	6.0896e+08	4.94858e+08	4.85246e+08	4.96091e+08	6.10477e+08	1.283	1.22752	0.810609	1	1	1
614	POLR3D	Q91WD1	DNA-directed RNA polymerase III subunit RPC4 OS=Mus musculus GN=Polr3d PE=2 SV=2	1	3	3	6.52341	128722000	118195000	94207200	125502000	132525000	107661000	1	1.01656	1	0.933893	1	0.970558	1.18502e+08	1.10503e+08	1.09455e+08	1.15537e+08	1.23901e+08	1.25087e+08	1.17975e+08	1.13077e+08	1.15275e+08	1.16053e+08	1.21081e+08	1.18772e+08	1.01656	0.933893	0.970558	1	1	1
615	NDUFS2	Q91WD5	NADH dehydrogenase [ubiquinone] iron-sulfur protein 2, mitochondrial OS=Mus musculus GN=Ndufs2 PE=1 SV=1	1	3	15	7.90415	822684000	822073000	685461000	785561000	912535000	918235000	1	1.03797	1	0.943315	1	0.827989	8.39675e+08	7.78781e+08	7.08923e+08	8.01786e+08	8.64479e+08	9.49665e+08	8.35942e+08	7.96917e+08	7.46616e+08	8.05366e+08	8.44805e+08	9.01722e+08	1.03797	0.943315	0.827989	1	1	1
616	MBTD1	Q6P5G3|Q6P5G3-2	MBT domain-containing protein 1 OS=Mus musculus GN=Mbtd1 PE=1 SV=1|Isoform 2 of MBT domain-containing protein 1 OS=Mus musculus GN=Mbtd1	1	3	3	6.98891	169479000	163861000	133815000	172035000	197271000	164846000	1	0.976402	1	0.869777	1	0.900372	1.64586e+08	1.51129e+08	1.49402e+08	1.67068e+08	1.81943e+08	1.84047e+08	1.63854e+08	1.54649e+08	1.57345e+08	1.67814e+08	1.77803e+08	1.74756e+08	0.976402	0.869777	0.900372	1	1	1
617	QDPR	Q8BVI4	Dihydropteridine reductase OS=Mus musculus GN=Qdpr PE=1 SV=2	1	3	11	8.08044	1429530000	1233770000	1280270000	1401720000	1183180000	1161960000	1	1.01079	1	1.09189	1	1.2221	1.29034e+09	1.30476e+09	1.3412e+09	1.26524e+09	1.25126e+09	1.21726e+09	1.2846e+09	1.33514e+09	1.41251e+09	1.27089e+09	1.22278e+09	1.15581e+09	1.01079	1.09189	1.2221	1	1	1
618	STX16	F6X4N5|F7CJY7|Q8BVI5	Syntaxin-16 OS=Mus musculus GN=Stx16 PE=1 SV=1|Syntaxin-16 (Fragment) OS=Mus musculus GN=Stx16 PE=1 SV=1|Syntaxin-16 OS=Mus musculus GN=Stx16 PE=1 SV=3	1	3	5	6.826	166749000	139879000	104022000	238984000	207827000	148747000	1	0.691551	1	0.704768	1	0.775662	1.35132e+08	1.3272e+08	1.35285e+08	1.9367e+08	1.9719e+08	1.93451e+08	1.34531e+08	1.3581e+08	1.42477e+08	1.94535e+08	1.92702e+08	1.83685e+08	0.691551	0.704768	0.775662	1	1	1
619	LCN2	P11672	Neutrophil gelatinase-associated lipocalin OS=Mus musculus GN=Lcn2 PE=1 SV=1	1	3	3	6.74252	73346100	73243300	65737900	137728000	143222000	162299000	1	0.527818	1	0.535493	1	0.449258	7.44839e+07	7.29901e+07	6.49583e+07	1.39864e+08	1.42727e+08	1.60374e+08	7.41527e+07	7.46899e+07	6.8412e+07	1.40489e+08	1.39479e+08	1.52278e+08	0.527818	0.535493	0.449258	1	1	1
620	MEF2D	E9Q5E0|Q63943|Q921S6	Myocyte-specific enhancer factor 2D OS=Mus musculus GN=Mef2d PE=1 SV=1|Myocyte-specific enhancer factor 2D OS=Mus musculus GN=Mef2d PE=1 SV=2|Myocyte enhancer factor 2D OS=Mus musculus GN=Mef2d PE=1 SV=1	1	3	2	6.64626	64679600	67393500	26119400	85201900	75517700	40057300	1	0.752398	1	0.934469	1	0.723231	4.8389e+07	5.24654e+07	4.48465e+07	6.37425e+07	5.879e+07	6.87776e+07	4.81739e+07	5.36872e+07	4.72309e+07	6.40272e+07	5.7452e+07	6.53055e+07	0.752398	0.934469	0.723231	1	1	1
621	MRPL37	Q921S7	39S ribosomal protein L37, mitochondrial OS=Mus musculus GN=Mrpl37 PE=1 SV=1	1	3	16	7.79098	1228640000	1007110000	1023640000	1138690000	1168360000	1112010000	1	1.06942	1	0.902601	1	1.02102	1.15336e+09	1.03088e+09	1.06531e+09	1.06892e+09	1.19593e+09	1.15728e+09	1.14824e+09	1.05488e+09	1.12195e+09	1.0737e+09	1.16871e+09	1.09885e+09	1.06942	0.902601	1.02102	1	1	1
622	RRAS	P10833|Q3U1N3	Ras-related protein R-Ras OS=Mus musculus GN=Rras PE=1 SV=1|Harvey rat sarcoma oncogene, subgroup R OS=Mus musculus GN=Rras PE=1 SV=1	1	3	9	7.97883	1226310000	1001040000	1149810000	955274000	788713000	819812000	1	1.27234	1	1.32901	1	1.55563	1.10741e+09	1.10113e+09	1.15752e+09	8.62655e+08	8.67575e+08	8.2531e+08	1.10249e+09	1.12678e+09	1.21907e+09	8.66507e+08	8.47831e+08	7.83645e+08	1.27234	1.32901	1.55563	1	1	1
623	PUS1	Q9WU56|Q9WU56-2	tRNA pseudouridine synthase A, mitochondrial OS=Mus musculus GN=Pus1 PE=1 SV=2|Isoform 2 of tRNA pseudouridine synthase A, mitochondrial OS=Mus musculus GN=Pus1	1	3	15	7.85358	1033370000	1009030000	908362000	1155400000	1185210000	1013570000	1	0.886448	1	0.891466	1	0.994033	9.89833e+08	9.65727e+08	9.90838e+08	1.10672e+09	1.13435e+09	1.1056e+09	9.85432e+08	9.88217e+08	1.04352e+09	1.11166e+09	1.10853e+09	1.04978e+09	0.886448	0.891466	0.994033	1	1	1
624	ITM2B	O89051	Integral membrane protein 2B OS=Mus musculus GN=Itm2b PE=1 SV=1	1	3	4	7.07141	202392000	365230000	181925000	192877000	259921000	191086000	1	1.04002	1	1.47137	1	1.05599	2.3021e+08	2.66397e+08	2.1928e+08	2.19387e+08	1.89585e+08	2.30322e+08	2.29186e+08	2.72601e+08	2.30939e+08	2.20367e+08	1.85271e+08	2.18694e+08	1.04002	1.47137	1.05599	1	1	1
625	NFAT5	Q9WV30|Q9WV30-2|Q9WV30-3|Q9WV30-4	Nuclear factor of activated T-cells 5 OS=Mus musculus GN=Nfat5 PE=1 SV=2|Isoform 2 of Nuclear factor of activated T-cells 5 OS=Mus musculus GN=Nfat5|Isoform 3 of Nuclear factor of activated T-cells 5 OS=Mus musculus GN=Nfat5|Isoform 4 of Nuclear factor of activated T-cells 5 OS=Mus musculus GN=Nfat5	1	3	7	7.00533	259914000	272024000	277683000	418335000	404354000	315325000	1	0.615794	1	0.704436	1	0.976757	2.51184e+08	2.61373e+08	2.99043e+08	4.04283e+08	3.88522e+08	3.39581e+08	2.50067e+08	2.6746e+08	3.14943e+08	4.06089e+08	3.7968e+08	3.22437e+08	0.615794	0.704436	0.976757	1	1	1
626	CKAP2L	Q7TS74	Cytoskeleton-associated protein 2-like OS=Mus musculus GN=Ckap2l PE=1 SV=1	1	3	4	6.64522	113393000	117883000	71068300	128679000	136524000	92507400	1	0.87339	1	0.904145	1	0.852109	1.00919e+08	9.98977e+07	9.42289e+07	1.14524e+08	1.15695e+08	1.22655e+08	1.0047e+08	1.02224e+08	9.92389e+07	1.15035e+08	1.13062e+08	1.16463e+08	0.87339	0.904145	0.852109	1	1	1
627	ITPKC	Q7TS72	Inositol-trisphosphate 3-kinase C OS=Mus musculus GN=Itpkc PE=1 SV=1	1	3	2	6.39669	49887000	48533000	40647200	49958200	45109600	44111200	1	0.989715	1	1.12659	1	1.02206	4.62136e+07	4.79694e+07	4.43936e+07	4.62796e+07	4.45857e+07	4.81769e+07	4.60082e+07	4.90865e+07	4.6754e+07	4.64863e+07	4.3571e+07	4.57448e+07	0.989715	1.12659	1.02206	1	1	1
628	SCRIB	Q80U72|Q80U72-2|Q80U72-3|Q80U72-4	Protein scribble homolog OS=Mus musculus GN=Scrib PE=1 SV=2|Isoform 2 of Protein scribble homolog OS=Mus musculus GN=Scrib|Isoform 3 of Protein scribble homolog OS=Mus musculus GN=Scrib|Isoform 4 of Protein scribble homolog OS=Mus musculus GN=Scrib	1	3	34	7.68968	2267380000	2049000000	1814210000	2406080000	2489080000	2377710000	1	0.933994	1	0.861983	1	0.8463	2.15601e+09	2.01509e+09	1.94003e+09	2.2879e+09	2.44789e+09	2.54261e+09	2.14642e+09	2.06202e+09	2.04318e+09	2.29811e+09	2.39218e+09	2.41425e+09	0.933994	0.861983	0.8463	1	1	1
629	TLK2	B1ASU9|O55047|O55047-2	Serine/threonine-protein kinase tousled-like 2 OS=Mus musculus GN=Tlk2 PE=1 SV=1|Serine/threonine-protein kinase tousled-like 2 OS=Mus musculus GN=Tlk2 PE=1 SV=2|Isoform 2 of Serine/threonine-protein kinase tousled-like 2 OS=Mus musculus GN=Tlk2	1	3	7	7.51385	607452000	480229000	472912000	535073000	462915000	419981000	1	1.1252	1	1.08628	1	1.24895	5.25247e+08	5.02097e+08	5.23106e+08	4.62663e+08	4.83995e+08	4.64557e+08	5.22912e+08	5.1379e+08	5.50918e+08	4.64729e+08	4.7298e+08	4.41104e+08	1.1252	1.08628	1.24895	1	1	1
630	CENPA	O35216	Histone H3-like centromeric protein A OS=Mus musculus GN=Cenpa PE=2 SV=1	1	3	4	6.99306	126812000	103457000	107839000	118431000	121523000	97906500	1	1.06127	1	0.89145	1	1.22169	1.16088e+08	1.03512e+08	1.17739e+08	1.08415e+08	1.21587e+08	1.06895e+08	1.15572e+08	1.05922e+08	1.23999e+08	1.089e+08	1.1882e+08	1.01498e+08	1.06127	0.89145	1.22169	1	1	1
631	CPSF2	O35218	Cleavage and polyadenylation specificity factor subunit 2 OS=Mus musculus GN=Cpsf2 PE=1 SV=1	1	3	30	8.0402	2609760000	2652410000	2342340000	2500470000	2504200000	2405140000	1	1.03445	1	1.10909	1	1.0802	2.55413e+09	2.573e+09	2.46722e+09	2.44717e+09	2.42923e+09	2.53337e+09	2.54278e+09	2.63292e+09	2.5984e+09	2.4581e+09	2.37394e+09	2.40548e+09	1.03445	1.10909	1.0802	1	1	1
632	IFI205B	Q08619	Interferon-activable protein 205-B OS=Mus musculus GN=Ifi205b PE=1 SV=2	1	3	4	7.22428	238076000	221089000	209667000	503396000	559481000	463862000	1	0.468744	1	0.413788	1	0.501345	2.31146e+08	2.11287e+08	2.25971e+08	4.88742e+08	5.34677e+08	4.99933e+08	2.30118e+08	2.16208e+08	2.37986e+08	4.90925e+08	5.22509e+08	4.74695e+08	0.468744	0.413788	0.501345	1	1	1
633	GDE1	Q9JL56	Glycerophosphodiester phosphodiesterase 1 OS=Mus musculus GN=Gde1 PE=1 SV=1	1	3	2	6.5034	48993800	42546200	38484400	36264200	34995800	34392900	1	1.33904	1	1.27304	1	1.24111	4.52939e+07	4.29666e+07	4.12208e+07	3.35256e+07	3.53416e+07	3.68384e+07	4.50925e+07	4.39672e+07	4.34124e+07	3.36753e+07	3.45373e+07	3.49786e+07	1.33904	1.27304	1.24111	1	1	1
634	CNKSR1	A2A9K7	Protein Cnksr1 OS=Mus musculus GN=Cnksr1 PE=1 SV=1	1	3	2	6.41694	72374000	62925700	47507200	90276000	89256500	61722300	1	0.794584	1	0.738217	1	0.853715	6.17508e+07	5.79071e+07	6.05057e+07	7.70251e+07	8.21378e+07	7.86102e+07	6.14762e+07	5.92556e+07	6.37227e+07	7.73691e+07	8.02685e+07	7.46416e+07	0.794584	0.738217	0.853715	1	1	1
635	NDUFS4	E9QPX3|Q9CXZ1	NADH dehydrogenase [ubiquinone] iron-sulfur protein 4, mitochondrial OS=Mus musculus GN=Ndufs4 PE=1 SV=1|NADH dehydrogenase [ubiquinone] iron-sulfur protein 4, mitochondrial OS=Mus musculus GN=Ndufs4 PE=1 SV=3	1	3	7	7.77334	979714000	914688000	721166000	851065000	828683000	859717000	1	1.14095	1	1.15579	1	0.930412	9.17813e+08	8.98727e+08	7.83476e+08	7.97292e+08	8.14223e+08	9.33998e+08	9.13732e+08	9.19657e+08	8.25132e+08	8.00853e+08	7.95693e+08	8.86846e+08	1.14095	1.15579	0.930412	1	1	1
636	MEX3C	Q05A36	RNA-binding E3 ubiquitin-protein ligase MEX3C OS=Mus musculus GN=Mex3c PE=2 SV=2	1	3	2	6.38689	19614200	27956200	17072400	20553300	31112800	28655400	1	0.945842	1	0.940881	1	0.660821	2.30271e+07	2.23442e+07	1.81945e+07	2.41296e+07	2.48671e+07	3.05387e+07	2.29247e+07	2.28645e+07	1.91618e+07	2.42374e+07	2.43012e+07	2.8997e+07	0.945842	0.940881	0.660821	1	1	1
637	ZW10	O54692	Centromere/kinetochore protein zw10 homolog OS=Mus musculus GN=Zw10 PE=1 SV=3	1	3	26	7.97734	3519260000	3178890000	2992790000	2562800000	2665530000	2323380000	1	1.36103	1	1.24879	1	1.42873	3.33507e+09	3.10801e+09	3.23009e+09	2.42867e+09	2.6061e+09	2.5076e+09	3.32024e+09	3.18039e+09	3.40183e+09	2.43952e+09	2.54679e+09	2.38101e+09	1.36103	1.24879	1.42873	1	1	1
638	TMEM134	Q8R0J4|Q8R0J4-2|Q8R0J4-3	Transmembrane protein 134 OS=Mus musculus GN=Tmem134 PE=1 SV=1|Isoform 2 of Transmembrane protein 134 OS=Mus musculus GN=Tmem134|Isoform 3 of Transmembrane protein 134 OS=Mus musculus GN=Tmem134	1	3	2	6.48043	48150200	42646200	22611000	60320000	57483000	40408900	1	0.791164	1	0.776849	1	0.620638	3.86024e+07	3.72149e+07	3.23197e+07	4.8359e+07	5.01621e+07	5.77597e+07	3.84308e+07	3.80815e+07	3.40381e+07	4.8575e+07	4.90205e+07	5.48437e+07	0.791164	0.776849	0.620638	1	1	1
639	PMS1	Q8K119	Postmeiotic segregation increased 1 (S. cerevisiae) OS=Mus musculus GN=Pms1 PE=1 SV=1	1	3	6	6.78699	326715000	241184000	253558000	309734000	270790000	283212000	1	1.04547	1	0.932635	1	0.993027	2.86843e+08	2.6358e+08	2.64264e+08	2.71935e+08	2.95935e+08	2.9517e+08	2.85568e+08	2.69718e+08	2.78314e+08	2.73149e+08	2.892e+08	2.80268e+08	1.04547	0.932635	0.993027	1	1	1
640	SNTB2	Q542S9|Q61235	Beta-2-syntrophin OS=Mus musculus GN=Sntb2 PE=1 SV=1|Beta-2-syntrophin OS=Mus musculus GN=Sntb2 PE=1 SV=2	1	3	19	7.84867	1568330000	1243590000	1471650000	1431430000	1292640000	1191350000	1	1.08592	1	1.00738	1	1.37013	1.42353e+09	1.33393e+09	1.51153e+09	1.29927e+09	1.38655e+09	1.22363e+09	1.41721e+09	1.365e+09	1.5919e+09	1.30508e+09	1.35499e+09	1.16186e+09	1.08592	1.00738	1.37013	1	1	1
641	PAICS	Q9DCL9	Multifunctional protein ADE2 OS=Mus musculus GN=Paics PE=1 SV=4	1	3	29	8.56504	5222730000	4407910000	4563230000	5241020000	4725450000	4803380000	1	0.987669	1	0.976754	1	1.05371	4.80886e+09	4.65261e+09	4.69531e+09	4.8257e+09	4.98777e+09	4.94241e+09	4.78748e+09	4.76096e+09	4.94495e+09	4.84725e+09	4.87426e+09	4.6929e+09	0.987669	0.976754	1.05371	1	1	1
642	PPP1R2	D3Z3A0|Q9DCL8	MCG126099, isoform CRA_b OS=Mus musculus GN=Ppp1r2 PE=1 SV=1|Protein phosphatase inhibitor 2 OS=Mus musculus GN=Ppp1r2 PE=1 SV=3	1	3	6	7.69233	588986000	575122000	363864000	863790000	693729000	466903000	1	0.675813	1	0.868092	1	0.864387	4.71107e+08	5.19465e+08	5.03649e+08	6.90913e+08	6.26594e+08	6.46272e+08	4.69013e+08	5.31563e+08	5.30427e+08	6.93998e+08	6.12334e+08	6.13645e+08	0.675813	0.868092	0.864387	1	1	1
643	PIK3CA	D3YY41|P42337	Phosphatidylinositol 3-kinase, catalytic, alpha polypeptide, isoform CRA_a OS=Mus musculus GN=Pik3ca PE=1 SV=1|Phosphatidylinositol 4,5-bisphosphate 3-kinase catalytic subunit alpha isoform OS=Mus musculus GN=Pik3ca PE=1 SV=2	1	3	6	6.79153	394905000	388203000	318121000	334024000	354730000	342278000	1	1.17178	1	1.14593	1	1.03088	3.85233e+08	3.70635e+08	3.41565e+08	3.25843e+08	3.38677e+08	3.67502e+08	3.83521e+08	3.79267e+08	3.59725e+08	3.27299e+08	3.3097e+08	3.48949e+08	1.17178	1.14593	1.03088	1	1	1
644	CTNNB1	Q02248	Catenin beta-1 OS=Mus musculus GN=Ctnnb1 PE=1 SV=1	1	3	25	8.41715	2844800000	2119360000	2536930000	3500520000	3154710000	3381940000	1	0.805469	1	0.703463	1	0.832028	2.59675e+09	2.36098e+09	2.49483e+09	3.19529e+09	3.51437e+09	3.32582e+09	2.5852e+09	2.41597e+09	2.62748e+09	3.20956e+09	3.43439e+09	3.15792e+09	0.805469	0.703463	0.832028	1	1	1
645	TAF1	D3YZK4|Q80UV9|Q80UV9-3|S4R1B9	Transcription initiation factor TFIID subunit 1 OS=Mus musculus GN=Taf1 PE=1 SV=1|Transcription initiation factor TFIID subunit 1 OS=Mus musculus GN=Taf1 PE=1 SV=2|Isoform 3 of Transcription initiation factor TFIID subunit 1 OS=Mus musculus GN=Taf1|Transcription initiation factor TFIID subunit 1 OS=Mus musculus GN=Taf1 PE=1 SV=1	1	3	10	6.82222	407042000	403922000	358960000	390913000	430286000	366936000	1	1.03202	1	0.982961	1	1.08505	4.00265e+08	3.80048e+08	3.87968e+08	3.84405e+08	4.04854e+08	3.96589e+08	3.98486e+08	3.88899e+08	4.08596e+08	3.86122e+08	3.9564e+08	3.76567e+08	1.03202	0.982961	1.08505	1	1	1
646	DAPK1	Q80YE7|Q80YE7-2	Death-associated protein kinase 1 OS=Mus musculus GN=Dapk1 PE=1 SV=3|Isoform 2 of Death-associated protein kinase 1 OS=Mus musculus GN=Dapk1	1	3	3	6.57802	131309000	112833000	86224100	101620000	105897000	114109000	1	1.28069	1	1.1157	1	0.838116	1.22532e+08	1.11267e+08	9.37011e+07	9.48271e+07	1.04427e+08	1.24004e+08	1.21987e+08	1.13858e+08	9.8683e+07	9.52506e+07	1.02051e+08	1.17744e+08	1.28069	1.1157	0.838116	1	1	1
647	DPH7	Q9CYU6	Diphthine methyltransferase OS=Mus musculus GN=Dph7 PE=2 SV=1	1	3	4	6.81004	118839000	105286000	108801000	148120000	127654000	120408000	1	0.795197	1	0.863639	1	1.00224	1.08156e+08	1.09659e+08	1.1478e+08	1.34805e+08	1.32956e+08	1.27025e+08	1.07675e+08	1.12213e+08	1.20883e+08	1.35407e+08	1.29931e+08	1.20612e+08	0.795197	0.863639	1.00224	1	1	1
648	PABPN1	G3UY42|Q8CCS6|Q8CCS6-2	Polyadenylate-binding protein 2 OS=Mus musculus GN=Pabpn1 PE=1 SV=1|Polyadenylate-binding protein 2 OS=Mus musculus GN=Pabpn1 PE=1 SV=3|Isoform 2 of Polyadenylate-binding protein 2 OS=Mus musculus GN=Pabpn1	1	3	10	8.33954	1299560000	1096010000	1011100000	1363140000	1252880000	1123920000	1	0.944899	1	0.916011	1	0.997825	1.15671e+09	1.10803e+09	1.12364e+09	1.21331e+09	1.26662e+09	1.24902e+09	1.15157e+09	1.13383e+09	1.18338e+09	1.21872e+09	1.23779e+09	1.18596e+09	0.944899	0.916011	0.997825	1	1	1
649	GTDC1	G8JL42|Q8BW56	Glycosyltransferase-like domain-containing protein 1 OS=Mus musculus GN=Gtdc1 PE=1 SV=2|Glycosyltransferase-like domain-containing protein 1 OS=Mus musculus GN=Gtdc1 PE=2 SV=2	1	3	3	6.49022	89912500	69298200	90191100	75294600	67077000	64542100	1	1.18355	1	1.08179	1	1.54994	8.23523e+07	7.65988e+07	8.90857e+07	6.89635e+07	7.41436e+07	6.37511e+07	8.19862e+07	7.83826e+07	9.38222e+07	6.92715e+07	7.24562e+07	6.05326e+07	1.18355	1.08179	1.54994	1	1	1
650	PNP	P23492|Q543K9	Purine nucleoside phosphorylase OS=Mus musculus GN=Pnp PE=1 SV=2|Purine nucleoside phosphorylase OS=Mus musculus GN=Pnp PE=1 SV=1	1	3	14	8.32202	2281660000	2025870000	1970140000	2033720000	1923890000	1884780000	1	1.11196	1	1.10262	1	1.1594	2.13548e+09	2.06886e+09	2.06126e+09	1.90342e+09	1.96472e+09	1.97196e+09	2.12598e+09	2.11704e+09	2.17086e+09	1.91192e+09	1.92e+09	1.8724e+09	1.11196	1.10262	1.1594	1	1	1
651	PDCD7	Q3U2X6	Programmed cell death protein 7 OS=Mus musculus GN=Pdcd7 PE=1 SV=1	1	3	2	6.60888	70542800	62052900	66708200	62307200	60731000	60331500	1	1.12213	1	1.06991	1	1.2264	6.77545e+07	6.43661e+07	6.69574e+07	5.98445e+07	6.29949e+07	6.05569e+07	6.74533e+07	6.5865e+07	7.05174e+07	6.01117e+07	6.15612e+07	5.74997e+07	1.12213	1.06991	1.2264	1	1	1
652	STAG1	F8WHU7|Q9D3E6	Cohesin subunit SA-1 OS=Mus musculus GN=Stag1 PE=1 SV=1|Cohesin subunit SA-1 OS=Mus musculus GN=Stag1 PE=1 SV=3	1	3	17	7.61916	1103950000	972750000	923555000	898457000	968081000	885126000	1	1.21782	1	1.05217	1	1.15732	1.05974e+09	9.58332e+08	9.76563e+08	8.62472e+08	9.53732e+08	9.35928e+08	1.05502e+09	9.8065e+08	1.02848e+09	8.66324e+08	9.32027e+08	8.88678e+08	1.21782	1.05217	1.15732	1	1	1
653	MARK4	Q8CIP4	MAP/microtubule affinity-regulating kinase 4 OS=Mus musculus GN=Mark4 PE=1 SV=1	1	3	3	6.01345	30607900	32970500	18345900	29523700	36710600	29019800	1	1.02752	1	0.940437	1	0.701197	2.94232e+07	2.73858e+07	2.29764e+07	2.8381e+07	3.04924e+07	3.63443e+07	2.92924e+07	2.80236e+07	2.4198e+07	2.85077e+07	2.97985e+07	3.45095e+07	1.02752	0.940437	0.701197	1	1	1
654	RPL5	P47962|Q58EU6	60S ribosomal protein L5 OS=Mus musculus GN=Rpl5 PE=1 SV=3|60S ribosomal protein L5 OS=Mus musculus GN=Rpl5 PE=1 SV=1	1	3	24	9.26452	12785800000	11739300000	10686400000	15276800000	14602200000	12514400000	1	0.829517	1	0.841821	1	0.947146	1.17451e+10	1.15112e+10	1.18637e+10	1.40334e+10	1.43185e+10	1.38931e+10	1.16929e+10	1.17793e+10	1.24945e+10	1.40961e+10	1.39927e+10	1.31917e+10	0.829517	0.841821	0.947146	1	1	1
655	EPHB4	P54761	Ephrin type-B receptor 4 OS=Mus musculus GN=Ephb4 PE=1 SV=2	1	3	9	7.09811	413952000	411015000	324049000	346086000	402599000	353041000	1	1.18548	1	1.06901	1	1.01808	4.08413e+08	3.77319e+08	3.57775e+08	3.41455e+08	3.69593e+08	3.89784e+08	4.06597e+08	3.86106e+08	3.76797e+08	3.4298e+08	3.61182e+08	3.70106e+08	1.18548	1.06901	1.01808	1	1	1
656	TMLHE	Q91ZE0	Trimethyllysine dioxygenase, mitochondrial OS=Mus musculus GN=Tmlhe PE=1 SV=2	1	3	13	7.40887	1113970000	981179000	980235000	1639760000	1471030000	1464630000	1	0.673322	1	0.698429	1	0.742331	1.02895e+09	1.01955e+09	1.02129e+09	1.51461e+09	1.52856e+09	1.52597e+09	1.02437e+09	1.0433e+09	1.07559e+09	1.52137e+09	1.49378e+09	1.44893e+09	0.673322	0.698429	0.742331	1	1	1
657	RFK	Q8CFV9	Riboflavin kinase OS=Mus musculus GN=Rfk PE=1 SV=2	1	3	2	7.51318	105082000	104332000	101209000	160649000	153711000	150355000	1	0.648306	1	0.710736	1	0.746615	1.02401e+08	1.04312e+08	1.03879e+08	1.5655e+08	1.53681e+08	1.54322e+08	1.01945e+08	1.06741e+08	1.09402e+08	1.57249e+08	1.50184e+08	1.46531e+08	0.648306	0.710736	0.746615	1	1	1
658	EAF1	Q9D4C5	ELL-associated factor 1 OS=Mus musculus GN=Eaf1 PE=1 SV=2	1	3	4	7.16501	346730000	318020000	239929000	356762000	318428000	251690000	1	0.963258	1	1.04578	1	1.05733	2.9758e+08	3.01661e+08	2.94717e+08	3.0619e+08	3.02048e+08	3.09164e+08	2.96257e+08	3.08686e+08	3.10387e+08	3.07557e+08	2.95174e+08	2.93556e+08	0.963258	1.04578	1.05733	1	1	1
659	LGMN	A2RTI3|O89017	Legumain OS=Mus musculus GN=Lgmn PE=1 SV=1|Legumain OS=Mus musculus GN=Lgmn PE=1 SV=1	1	3	7	8.2097	773223000	624166000	548845000	694049000	571989000	597090000	1	1.10419	1	1.14264	1	1.01954	6.6543e+08	6.58569e+08	6.04436e+08	5.97294e+08	6.03517e+08	6.57568e+08	6.62472e+08	6.73906e+08	6.36573e+08	5.99961e+08	5.89782e+08	6.24371e+08	1.10419	1.14264	1.01954	1	1	1
660	DNAJA1	P63037|Q5NTY0	DnaJ homolog subfamily A member 1 OS=Mus musculus GN=Dnaja1 PE=1 SV=1|DnaJ (Hsp40) homolog, subfamily A, member 1 OS=Mus musculus GN=Dnaja1 PE=1 SV=1	1	3	18	8.53127	3323350000	4025590000	2819070000	3423600000	4434240000	3964110000	1	0.962105	1	0.950618	1	0.78878	3.57168e+09	3.45407e+09	3.05708e+09	3.67943e+09	3.80471e+09	4.29879e+09	3.5558e+09	3.53451e+09	3.21962e+09	3.69586e+09	3.71812e+09	4.08177e+09	0.962105	0.950618	0.78878	1	1	1
661	FAM45A	Q9D8N2	Protein FAM45A OS=Mus musculus GN=Fam45a PE=1 SV=2	1	3	10	7.39335	658792000	609691000	575963000	679320000	728505000	744062000	1	0.961177	1	0.876341	1	0.858581	6.53228e+08	6.0683e+08	5.83607e+08	6.73583e+08	7.25086e+08	7.53938e+08	6.50324e+08	6.20961e+08	6.14637e+08	6.76591e+08	7.08584e+08	7.15876e+08	0.961177	0.876341	0.858581	1	1	1
662	WASL	Q3TXX8|Q91YD9	Neural Wiskott-Aldrich syndrome protein OS=Mus musculus GN=Wasl PE=1 SV=1|Neural Wiskott-Aldrich syndrome protein OS=Mus musculus GN=Wasl PE=1 SV=1	1	3	11	7.48385	756351000	797358000	617767000	890206000	835093000	736776000	1	0.842098	1	0.999803	1	0.930004	7.07256e+08	7.49755e+08	7.02595e+08	8.32423e+08	7.85238e+08	8.37945e+08	7.04112e+08	7.67216e+08	7.39951e+08	8.3614e+08	7.67367e+08	7.95642e+08	0.842098	0.999803	0.930004	1	1	1
663	WDHD1	A0A0R4J1F8|E9QPB3|P59328|P59328-3	WD repeat and HMG-box DNA-binding protein 1 OS=Mus musculus GN=Wdhd1 PE=1 SV=1|WD repeat and HMG-box DNA-binding protein 1 OS=Mus musculus GN=Wdhd1 PE=1 SV=1|WD repeat and HMG-box DNA-binding protein 1 OS=Mus musculus GN=Wdhd1 PE=1 SV=2|Isoform 3 of WD repeat and HMG-box DNA-binding protein 1 OS=Mus musculus GN=Wdhd1	1	3	21	7.77383	2822970000	2879420000	2455330000	2581590000	2654860000	2108470000	1	1.0838	1	1.13569	1	1.29163	2.6879e+09	2.67692e+09	2.77379e+09	2.45807e+09	2.46815e+09	2.38194e+09	2.67595e+09	2.73926e+09	2.92127e+09	2.46904e+09	2.41198e+09	2.26169e+09	1.0838	1.13569	1.29163	1	1	1
664	ITCH	Q8C863	E3 ubiquitin-protein ligase Itchy OS=Mus musculus GN=Itch PE=1 SV=2	1	3	10	7.12136	498666000	423737000	376349000	478412000	475476000	533599000	1	1.03309	1	0.933176	1	0.782296	4.71098e+08	4.35603e+08	3.87521e+08	4.51963e+08	4.88791e+08	5.49439e+08	4.69003e+08	4.45747e+08	4.08125e+08	4.53982e+08	4.77667e+08	5.21701e+08	1.03309	0.933176	0.782296	1	1	1
665	EIF2B2	Q99LD9	Translation initiation factor eIF-2B subunit beta OS=Mus musculus GN=Eif2b2 PE=1 SV=1	1	3	12	7.76382	1378160000	1325230000	1143420000	1009700000	1119340000	950858000	1	1.35281	1	1.23972	1	1.33378	1.33679e+09	1.24502e+09	1.25475e+09	9.79394e+08	1.05159e+09	1.04344e+09	1.33085e+09	1.27401e+09	1.32146e+09	9.83768e+08	1.02766e+09	9.9076e+08	1.35281	1.23972	1.33378	1	1	1
666	DDAH2	Q99LD8	N(G),N(G)-dimethylarginine dimethylaminohydrolase 2 OS=Mus musculus GN=Ddah2 PE=1 SV=1	1	3	14	8.34207	1441040000	1166320000	1466780000	1430130000	1082050000	1232670000	1	0.998689	1	1.12867	1	1.31982	1.29929e+09	1.34382e+09	1.41193e+09	1.28945e+09	1.24672e+09	1.18658e+09	1.29351e+09	1.37511e+09	1.487e+09	1.29521e+09	1.21835e+09	1.12667e+09	0.998689	1.12867	1.31982	1	1	1
667	PSMC3	A0A087WPH7|O88685	26S protease regulatory subunit 6A (Fragment) OS=Mus musculus GN=Psmc3 PE=1 SV=5|26S protease regulatory subunit 6A OS=Mus musculus GN=Psmc3 PE=1 SV=2	1	3	30	8.75834	5357050000	5564220000	5192100000	5677620000	5258260000	5095430000	1	0.935167	1	1.10805	1	1.13021	5.20024e+09	5.50712e+09	5.40412e+09	5.51143e+09	5.2043e+09	5.3035e+09	5.17712e+09	5.63537e+09	5.69145e+09	5.53604e+09	5.08586e+09	5.03576e+09	0.935167	1.10805	1.13021	1	1	1
668	PLEKHA2	Q9ERS5	Pleckstrin homology domain-containing family A member 2 OS=Mus musculus GN=Plekha2 PE=1 SV=1	1	3	13	7.7449	1440390000	1254830000	1100780000	1330260000	1179680000	1131940000	1	1.07318	1	1.11382	1	1.07863	1.28426e+09	1.27289e+09	1.21708e+09	1.18607e+09	1.19666e+09	1.25154e+09	1.27855e+09	1.30254e+09	1.28179e+09	1.19137e+09	1.16943e+09	1.18835e+09	1.07318	1.11382	1.07863	1	1	1
669	ITGA3	Q62470	Integrin alpha-3 OS=Mus musculus GN=Itga3 PE=1 SV=1	1	3	21	8.73604	3727100000	3031830000	3153410000	3432350000	2655950000	2963640000	1	1.07624	1	1.19531	1	1.18019	3.27445e+09	3.35731e+09	3.24135e+09	3.0155e+09	2.94108e+09	3.04629e+09	3.25989e+09	3.43549e+09	3.41369e+09	3.02897e+09	2.87414e+09	2.8925e+09	1.07624	1.19531	1.18019	1	1	1
670	RBM42	D3YYW8|Q91V81|Q91V81-2	RNA-binding protein 42 OS=Mus musculus GN=Rbm42 PE=1 SV=1|RNA-binding protein 42 OS=Mus musculus GN=Rbm42 PE=1 SV=1|Isoform 2 of RNA-binding protein 42 OS=Mus musculus GN=Rbm42	1	3	6	7.52591	149076000	171033000	108975000	144350000	163150000	112265000	1	1.02358	1	1.09771	1	1.07666	1.4169e+08	1.42755e+08	1.37368e+08	1.37198e+08	1.36175e+08	1.41515e+08	1.4106e+08	1.46079e+08	1.44671e+08	1.37811e+08	1.33076e+08	1.34371e+08	1.02358	1.09771	1.07666	1	1	1
671	FBLIM1	Q71FD7	Filamin-binding LIM protein 1 OS=Mus musculus GN=Fblim1 PE=1 SV=2	1	3	16	7.81166	1327210000	1217390000	700560000	1059910000	989893000	732984000	1	1.24108	1	1.28777	1	1.0601	1.09344e+09	1.08363e+09	9.55293e+08	8.73224e+08	8.81131e+08	9.99507e+08	1.08858e+09	1.10887e+09	1.00608e+09	8.77124e+08	8.61078e+08	9.49047e+08	1.24108	1.28777	1.0601	1	1	1
672	ACD	Q5EE38	Adrenocortical dysplasia protein OS=Mus musculus GN=Acd PE=1 SV=1	1	3	2	6.6584	98527900	100736000	86032800	95557000	90308800	90530600	1	1.02194	1	1.16802	1	1.05406	9.49178e+07	9.87249e+07	9.11242e+07	9.20558e+07	8.85059e+07	9.58882e+07	9.44958e+07	1.01024e+08	9.59691e+07	9.24669e+07	8.64916e+07	9.10473e+07	1.02194	1.16802	1.05406	1	1	1
673	NFKB2	Q3UG25|Q9WTK5	Nuclear factor NF-kappa-B p100 subunit OS=Mus musculus GN=Nfkb2 PE=1 SV=1|Nuclear factor NF-kappa-B p100 subunit OS=Mus musculus GN=Nfkb2 PE=1 SV=1	1	3	31	8.12034	3223620000	3059050000	2160150000	3296930000	3349750000	2616530000	1	0.969089	1	0.956247	1	0.915701	2.88399e+09	2.78717e+09	2.65006e+09	2.94958e+09	3.05204e+09	3.20995e+09	2.87117e+09	2.85208e+09	2.79096e+09	2.96275e+09	2.98258e+09	3.0479e+09	0.969089	0.956247	0.915701	1	1	1
674	CYP1B1	Q64429	Cytochrome P450 1B1 OS=Mus musculus GN=Cyp1b1 PE=1 SV=3	1	3	3	6.64685	159001000	176304000	103686000	146153000	200166000	202549000	1	1.07826	1	0.92229	1	0.567787	1.67616e+08	1.50818e+08	1.14978e+08	1.54072e+08	1.71231e+08	2.24607e+08	1.6687e+08	1.54331e+08	1.21091e+08	1.5476e+08	1.67334e+08	2.13268e+08	1.07826	0.92229	0.567787	1	1	1
675	MBD2	Q9Z2E1	Methyl-CpG-binding domain protein 2 OS=Mus musculus GN=Mbd2 PE=2 SV=2	1	3	8	7.42327	554413000	446174000	359872000	541495000	522294000	415626000	1	1.01477	1	0.89451	1	0.960375	4.73227e+08	4.32259e+08	4.35183e+08	4.622e+08	5.06005e+08	5.02605e+08	4.71123e+08	4.42326e+08	4.58321e+08	4.64264e+08	4.9449e+08	4.77232e+08	1.01477	0.89451	0.960375	1	1	1
676	SLC25A33	Q3TZX3	Solute carrier family 25 member 33 OS=Mus musculus GN=Slc25a33 PE=2 SV=1	1	3	4	6.67359	148052000	149594000	126960000	148589000	195117000	178332000	1	0.987546	1	0.802814	1	0.789647	1.55943e+08	1.36792e+08	1.31817e+08	1.56508e+08	1.78419e+08	1.85154e+08	1.55249e+08	1.39978e+08	1.38825e+08	1.57207e+08	1.74359e+08	1.75806e+08	0.987546	0.802814	0.789647	1	1	1
677	TNFAIP1	O70479	BTB/POZ domain-containing adapter for CUL3-mediated RhoA degradation protein 2 OS=Mus musculus GN=Tnfaip1 PE=2 SV=1	1	3	3	6.51742	95916600	100960000	95005600	103066000	126707000	111835000	1	0.922376	1	0.834343	1	0.942252	1.01338e+08	9.37682e+07	9.68204e+07	1.08891e+08	1.17681e+08	1.13971e+08	1.00887e+08	9.59518e+07	1.01968e+08	1.09377e+08	1.15003e+08	1.08217e+08	0.922376	0.834343	0.942252	1	1	1
678	PCGF5	Q3UK78|Q3UK78-2	Polycomb group RING finger protein 5 OS=Mus musculus GN=Pcgf5 PE=1 SV=1|Isoform 2 of Polycomb group RING finger protein 5 OS=Mus musculus GN=Pcgf5	1	3	3	6.23601	73408600	83416200	69538900	98197000	113090000	99174800	1	0.740932	1	0.772364	1	0.777718	7.62107e+07	7.57015e+07	7.38082e+07	1.01945e+08	1.02631e+08	1.05264e+08	7.58718e+07	7.74645e+07	7.77325e+07	1.02401e+08	1.00295e+08	9.99495e+07	0.740932	0.772364	0.777718	1	1	1
679	CLYBL	Q8R4N0	Citrate lyase subunit beta-like protein, mitochondrial OS=Mus musculus GN=Clybl PE=1 SV=2	1	3	9	7.12715	672677000	574983000	618108000	692828000	613199000	593706000	1	0.962301	1	0.98186	1	1.15475	6.17037e+08	6.06384e+08	6.3895e+08	6.35521e+08	6.46687e+08	6.13726e+08	6.14294e+08	6.20505e+08	6.72922e+08	6.38359e+08	6.31969e+08	5.82742e+08	0.962301	0.98186	1.15475	1	1	1
680	EPS15L1	Q60902|Q60902-4	Epidermal growth factor receptor substrate 15-like 1 OS=Mus musculus GN=Eps15l1 PE=1 SV=3|Isoform 4 of Epidermal growth factor receptor substrate 15-like 1 OS=Mus musculus GN=Eps15l1	1	3	30	7.8912	3147110000	2730160000	2135320000	2753770000	2379950000	2003210000	1	1.1327	1	1.2012	1	1.18231	2.66659e+09	2.67162e+09	2.57533e+09	2.33331e+09	2.32892e+09	2.41599e+09	2.65473e+09	2.73383e+09	2.71225e+09	2.34373e+09	2.27592e+09	2.29402e+09	1.1327	1.2012	1.18231	1	1	1
681	EIF5	P59325|Q3TQR3	Eukaryotic translation initiation factor 5 OS=Mus musculus GN=Eif5 PE=1 SV=1|Eukaryotic translation initiation factor 5 OS=Mus musculus GN=Eif5 PE=1 SV=1	1	3	21	8.4859	3804920000	4097040000	3158940000	3253270000	3186630000	2898690000	1	1.15919	1	1.34628	1	1.20875	3.65074e+09	3.8277e+09	3.52402e+09	3.12145e+09	2.97714e+09	3.23369e+09	3.63451e+09	3.91684e+09	3.71139e+09	3.13539e+09	2.90939e+09	3.07044e+09	1.15919	1.34628	1.20875	1	1	1
682	PDXDC1	A0A0R4J034|Q99K01-2	MCG129810, isoform CRA_c OS=Mus musculus GN=Pdxdc1 PE=1 SV=1|Isoform 2 of Pyridoxal-dependent decarboxylase domain-containing protein 1 OS=Mus musculus GN=Pdxdc1	1	3	24	7.97274	2319430000	2003030000	1786790000	2900450000	2662870000	2300440000	1	0.792584	1	0.78765	1	0.861506	2.05551e+09	1.99356e+09	2.02578e+09	2.57042e+09	2.65029e+09	2.60814e+09	2.04637e+09	2.03999e+09	2.13349e+09	2.5819e+09	2.58997e+09	2.47647e+09	0.792584	0.78765	0.861506	1	1	1
683	MPP2	Q9WV34|Q9WV34-2	MAGUK p55 subfamily member 2 OS=Mus musculus GN=Mpp2 PE=1 SV=1|Isoform 2 of MAGUK p55 subfamily member 2 OS=Mus musculus GN=Mpp2	1	3	10	7.0222	297903000	241935000	221729000	296715000	276966000	254788000	1	0.995096	1	0.914678	1	0.965248	2.64013e+08	2.46259e+08	2.45798e+08	2.6296e+08	2.81917e+08	2.82446e+08	2.62839e+08	2.51994e+08	2.58867e+08	2.64134e+08	2.75501e+08	2.68187e+08	0.995096	0.914678	0.965248	1	1	1
684	KAT6A	G3X940|Q8BZ21	Histone acetyltransferase OS=Mus musculus GN=Kat6a PE=1 SV=1|Histone acetyltransferase KAT6A OS=Mus musculus GN=Kat6a PE=1 SV=2	1	3	4	6.3568	71901700	85012800	49050400	65559900	79489400	61710100	1	1.087	1	1.11988	1	0.881621	7.09162e+07	7.00297e+07	6.03724e+07	6.46613e+07	6.54798e+07	7.59542e+07	7.06009e+07	7.16606e+07	6.35823e+07	6.49501e+07	6.39896e+07	7.21197e+07	1.087	1.11988	0.881621	1	1	1
685	PARP12	Q8BZ20	Poly [ADP-ribose] polymerase 12 OS=Mus musculus GN=Parp12 PE=1 SV=3	1	3	13	7.40849	475907000	625670000	407142000	642146000	1145710000	869814000	1	0.734544	1	0.571829	1	0.519177	5.62215e+08	4.82607e+08	4.46805e+08	7.58602e+08	8.83736e+08	9.54549e+08	5.59715e+08	4.93846e+08	4.70561e+08	7.6199e+08	8.63624e+08	9.06359e+08	0.734544	0.571829	0.519177	1	1	1
686	ANKRD28	Q505D1	Serine/threonine-protein phosphatase 6 regulatory ankyrin repeat subunit A OS=Mus musculus GN=Ankrd28 PE=1 SV=1	1	3	14	7.41691	813180000	700897000	741878000	795767000	727365000	656666000	1	1.01282	1	1.00901	1	1.25309	7.45378e+08	7.23814e+08	7.83736e+08	7.29417e+08	7.51147e+08	6.93717e+08	7.42064e+08	7.4067e+08	8.25406e+08	7.32674e+08	7.34053e+08	6.58695e+08	1.01282	1.00901	1.25309	1	1	1
687	NF2	P46662	Merlin OS=Mus musculus GN=Nf2 PE=1 SV=2	1	3	3	6.38051	121459000	104616000	87580900	107710000	110363000	90920700	1	1.11764	1	0.992591	1	1.06842	1.09509e+08	1.00404e+08	1.01213e+08	9.71128e+07	1.0592e+08	1.05073e+08	1.09022e+08	1.02742e+08	1.06594e+08	9.75465e+07	1.03509e+08	9.97682e+07	1.11764	0.992591	1.06842	1	1	1
688	USP33	A0A0H2UKB8|Q8R5K2|Q8R5K2-2	Ubiquitin carboxyl-terminal hydrolase 33 OS=Mus musculus GN=Usp33 PE=1 SV=1|Ubiquitin carboxyl-terminal hydrolase 33 OS=Mus musculus GN=Usp33 PE=1 SV=2|Isoform 2 of Ubiquitin carboxyl-terminal hydrolase 33 OS=Mus musculus GN=Usp33	1	3	8	7.121	289708000	490474000	267370000	278442000	577390000	353400000	1	1.03123	1	0.889493	1	0.839154	3.66696e+08	3.31334e+08	3.12692e+08	3.52436e+08	3.9005e+08	4.13305e+08	3.65066e+08	3.39051e+08	3.29317e+08	3.5401e+08	3.81173e+08	3.92439e+08	1.03123	0.889493	0.839154	1	1	1
689	SYF2	Q9D198	Pre-mRNA-splicing factor SYF2 OS=Mus musculus GN=Syf2 PE=2 SV=1	1	3	6	6.94546	241919000	310312000	198723000	261219000	311543000	241791000	1	0.917899	1	1.04298	1	0.911599	2.48092e+08	2.57288e+08	2.33714e+08	2.67884e+08	2.58309e+08	2.84365e+08	2.46989e+08	2.6328e+08	2.4614e+08	2.69081e+08	2.5243e+08	2.70009e+08	0.917899	1.04298	0.911599	1	1	1
690	AP2M1	P84091|Q5FWI9	AP-2 complex subunit mu OS=Mus musculus GN=Ap2m1 PE=1 SV=1|AP-2 complex subunit mu OS=Mus musculus GN=Ap2m1 PE=1 SV=1	1	3	20	8.38303	2784630000	2347240000	2581990000	2485920000	2527970000	2503970000	1	1.11022	1	0.972258	1	1.14372	2.68329e+09	2.44298e+09	2.57449e+09	2.39545e+09	2.63109e+09	2.49669e+09	2.67136e+09	2.49988e+09	2.71137e+09	2.40615e+09	2.57121e+09	2.37065e+09	1.11022	0.972258	1.14372	1	1	1
691	TMEM2	Q5FWI3	Transmembrane protein 2 OS=Mus musculus GN=Tmem2 PE=1 SV=1	1	3	20	7.36579	1060590000	1026530000	836050000	1196290000	1198940000	1355440000	1	0.8787	1	0.896541	1	0.684144	1.03554e+09	1.01765e+09	8.63748e+08	1.16803e+09	1.18857e+09	1.40034e+09	1.03094e+09	1.04135e+09	9.09672e+08	1.17325e+09	1.16152e+09	1.32965e+09	0.8787	0.896541	0.684144	1	1	1
692	CAPN1	O35350|Q3TI07	Calpain-1 catalytic subunit OS=Mus musculus GN=Capn1 PE=1 SV=1|Calpain-1 catalytic subunit OS=Mus musculus GN=Capn1 PE=1 SV=1	1	3	29	8.13776	3486790000	2780460000	2782880000	3472440000	3151710000	3408200000	1	0.995224	1	0.923775	1	0.90566	3.17214e+09	2.97332e+09	2.8605e+09	3.15909e+09	3.37033e+09	3.50326e+09	3.15804e+09	3.04257e+09	3.01259e+09	3.1732e+09	3.29362e+09	3.3264e+09	0.995224	0.923775	0.90566	1	1	1
693	REXO4	A2ALB2|Q6PAQ4	RNA exonuclease 4 OS=Mus musculus GN=Rexo4 PE=1 SV=1|RNA exonuclease 4 OS=Mus musculus GN=Rexo4 PE=2 SV=2	1	3	16	7.85092	1457780000	1303160000	1133330000	1766320000	1661470000	1253880000	1	0.817998	1	0.821299	1	1.00253	1.28269e+09	1.25044e+09	1.34233e+09	1.55417e+09	1.59426e+09	1.48512e+09	1.27699e+09	1.27956e+09	1.4137e+09	1.56111e+09	1.55797e+09	1.41014e+09	0.817998	0.821299	1.00253	1	1	1
694	SLC5A3	Q9JKZ2	Sodium/myo-inositol cotransporter OS=Mus musculus GN=Slc5a3 PE=1 SV=2	1	3	4	7.0632	240331000	230527000	219406000	176199000	195295000	203901000	1	1.35187	1	1.23602	1	1.19351	2.4503e+08	2.27945e+08	2.17636e+08	1.79644e+08	1.93108e+08	2.02256e+08	2.4394e+08	2.33254e+08	2.29207e+08	1.80446e+08	1.88713e+08	1.92045e+08	1.35187	1.23602	1.19351	1	1	1
695	HAUS8	Q99L00|Q99L00-2	HAUS augmin-like complex subunit 8 OS=Mus musculus GN=Haus8 PE=1 SV=2|Isoform 2 of HAUS augmin-like complex subunit 8 OS=Mus musculus GN=Haus8	1	3	7	7.65669	537318000	570640000	312777000	616479000	653891000	461446000	1	0.863859	1	0.913803	1	0.751812	4.7722e+08	4.77519e+08	4.20842e+08	5.47527e+08	5.47184e+08	6.20876e+08	4.75098e+08	4.88639e+08	4.43218e+08	5.49972e+08	5.34732e+08	5.89532e+08	0.863859	0.913803	0.751812	1	1	1
696	ATAD2	G3X963	ATPase family AAA domain-containing protein 2 OS=Mus musculus GN=Atad2 PE=1 SV=1	1	3	29	7.84666	4259440000	3556300000	3250800000	3138220000	3091500000	2654680000	1	1.34524	1	1.20455	1	1.35823	3.83297e+09	3.52871e+09	3.64074e+09	2.82401e+09	3.06751e+09	2.97312e+09	3.81593e+09	3.61088e+09	3.83432e+09	2.83662e+09	2.9977e+09	2.82302e+09	1.34524	1.20455	1.35823	1	1	1
697	KLHDC4	G3UZ63|G3X961	Kelch domain-containing protein 4 OS=Mus musculus GN=Klhdc4 PE=1 SV=1|Kelch domain containing 4, isoform CRA_a OS=Mus musculus GN=Klhdc4 PE=1 SV=1	1	3	16	7.78601	1213910000	1279930000	1054130000	1174530000	1397710000	1272650000	1	1.02436	1	0.958882	1	0.918715	1.24797e+09	1.1747e+09	1.11721e+09	1.20748e+09	1.2828e+09	1.34881e+09	1.24242e+09	1.20206e+09	1.17661e+09	1.21288e+09	1.2536e+09	1.28071e+09	1.02436	0.958882	0.918715	1	1	1
698	ANAPC1	P53995	Anaphase-promoting complex subunit 1 OS=Mus musculus GN=Anapc1 PE=1 SV=2	1	3	22	7.65049	1338290000	1229780000	1064780000	1239170000	1351020000	1278460000	1	1.07041	1	0.95315	1	0.92378	1.29538e+09	1.18924e+09	1.13756e+09	1.19943e+09	1.30648e+09	1.36584e+09	1.28962e+09	1.21693e+09	1.19804e+09	1.20479e+09	1.27675e+09	1.29689e+09	1.07041	0.95315	0.92378	1	1	1
699	CLCN5	B1ATV0	Chloride channel protein OS=Mus musculus GN=Clcn5 PE=1 SV=1	1	3	8	7.47384	264605000	222700000	223979000	308238000	289681000	296102000	1	0.850827	1	0.805	1	0.838999	2.45839e+08	2.32646e+08	2.3077e+08	2.86378e+08	3.02618e+08	3.05079e+08	2.44746e+08	2.38064e+08	2.43039e+08	2.87657e+08	2.95731e+08	2.89677e+08	0.850827	0.805	0.838999	1	1	1
700	NDUFA12	A0A0R4J275|Q7TMF3	MCG11204, isoform CRA_b OS=Mus musculus GN=Ndufa12 PE=1 SV=1|NADH dehydrogenase [ubiquinone] 1 alpha subcomplex subunit 12 OS=Mus musculus GN=Ndufa12 PE=1 SV=2	1	3	8	7.55912	457060000	380427000	350396000	364797000	386213000	392154000	1	1.2418	1	1.03143	1	0.991056	4.33329e+08	3.84219e+08	3.65938e+08	3.45856e+08	3.90062e+08	4.09548e+08	4.31402e+08	3.93167e+08	3.85394e+08	3.47401e+08	3.81185e+08	3.88873e+08	1.2418	1.03143	0.991056	1	1	1
701	PIBF1	E9Q6K3	Protein Pibf1 OS=Mus musculus GN=Pibf1 PE=1 SV=1	1	3	2	5.9234	37170400	42478400	35061800	35615500	54912900	47157500	1	1.0344	1	0.810009	1	0.824668	4.23926e+07	3.6497e+07	3.5781e+07	4.06192e+07	4.71806e+07	4.81248e+07	4.22041e+07	3.7347e+07	3.76834e+07	4.08006e+07	4.61069e+07	4.56953e+07	1.0344	0.810009	0.824668	1	1	1
702	EPPK1	Q8R0W0	Epiplakin OS=Mus musculus GN=Eppk1 PE=1 SV=2	1	3	59	8.19951	3238740000	2533610000	2517480000	5712320000	5870150000	5177020000	1	0.561944	1	0.451946	1	0.539364	2.94591e+09	2.57029e+09	2.72823e+09	5.19584e+09	5.95514e+09	5.6104e+09	2.93281e+09	2.63015e+09	2.87328e+09	5.21904e+09	5.81961e+09	5.32717e+09	0.561944	0.451946	0.539364	1	1	1
703	GALNS	Q571E4	N-acetylgalactosamine-6-sulfatase OS=Mus musculus GN=Galns PE=1 SV=2	1	3	5	7.29926	393666000	301393000	315217000	232189000	185595000	199673000	1	1.68041	1	1.70045	1	1.751	3.4086e+08	3.33593e+08	3.28911e+08	2.01043e+08	2.05423e+08	2.08347e+08	3.39345e+08	3.41361e+08	3.46398e+08	2.01941e+08	2.00748e+08	1.97829e+08	1.68041	1.70045	1.751	1	1	1
704	CHMP1B2	Q9CQD4	Charged multivesicular body protein 1b-2 OS=Mus musculus GN=Chmp1b2 PE=2 SV=2	1	3	2	7.55209	142760000	145019000	138857000	171101000	154295000	171665000	1	0.826958	1	0.984167	1	0.897184	1.40117e+08	1.48714e+08	1.37961e+08	1.67933e+08	1.58226e+08	1.70558e+08	1.39494e+08	1.52177e+08	1.45296e+08	1.68683e+08	1.54625e+08	1.61947e+08	0.826958	0.984167	0.897184	1	1	1
705	RAB5A	Q9CQD1	Ras-related protein Rab-5A OS=Mus musculus GN=Rab5a PE=1 SV=1	1	3	6	7.99379	345136000	598643000	344438000	399245000	422171000	329623000	1	0.856802	1	1.48483	1	1.15902	3.69724e+08	4.73524e+08	4.06489e+08	4.27688e+08	3.33936e+08	3.89005e+08	3.6808e+08	4.84552e+08	4.28102e+08	4.29598e+08	3.26336e+08	3.69367e+08	0.856802	1.48483	1.15902	1	1	1
706	AMN1	B8JKU8|B8JKV0	Protein Amn1 OS=Mus musculus GN=Amn1 PE=1 SV=1|Protein Amn1 OS=Mus musculus GN=Amn1 PE=1 SV=1	1	3	2	7.56469	184009000	157787000	177190000	210762000	175667000	154007000	1	0.865319	1	0.940539	1	1.27613	1.64091e+08	1.66438e+08	1.8837e+08	1.87948e+08	1.85298e+08	1.63724e+08	1.63362e+08	1.70314e+08	1.98385e+08	1.88788e+08	1.81081e+08	1.55459e+08	0.865319	0.940539	1.27613	1	1	1
707	NAPG	Q9CWZ7	Gamma-soluble NSF attachment protein OS=Mus musculus GN=Napg PE=1 SV=1	1	3	14	7.82723	1868310000	1785340000	1551870000	1983190000	1727660000	1625480000	1	0.933715	1	1.08208	1	1.05894	1.6996e+09	1.78007e+09	1.71097e+09	1.80411e+09	1.72256e+09	1.79212e+09	1.69205e+09	1.82152e+09	1.80194e+09	1.81217e+09	1.68335e+09	1.70165e+09	0.933715	1.08208	1.05894	1	1	1
708	SMG6	P61406	Telomerase-binding protein EST1A OS=Mus musculus GN=Smg6 PE=1 SV=1	1	3	14	7.75132	783402000	706295000	517762000	752218000	769489000	556806000	1	1.03222	1	0.961124	1	1.03139	6.86087e+08	6.44096e+08	6.48293e+08	6.58776e+08	7.01725e+08	6.97181e+08	6.83036e+08	6.59095e+08	6.82762e+08	6.61718e+08	6.85755e+08	6.61984e+08	1.03222	0.961124	1.03139	1	1	1
709	USP30	Q3UN04	Ubiquitin carboxyl-terminal hydrolase 30 OS=Mus musculus GN=Usp30 PE=1 SV=1	1	3	5	6.85252	207038000	161973000	162218000	160343000	165524000	141915000	1	1.27976	1	1.02465	1	1.26785	1.8797e+08	1.63636e+08	1.76858e+08	1.45576e+08	1.67224e+08	1.54722e+08	1.87134e+08	1.67447e+08	1.86261e+08	1.46226e+08	1.63418e+08	1.46911e+08	1.27976	1.02465	1.26785	1	1	1
710	LCLAT1	B0V2Q7|Q3UN02	Lclat1 protein OS=Mus musculus GN=Lclat1 PE=1 SV=1|Lysocardiolipin acyltransferase 1 OS=Mus musculus GN=Lclat1 PE=1 SV=2	1	3	4	7.33069	353768000	282199000	333940000	260130000	282066000	255186000	1	1.3479	1	1.04761	1	1.45147	3.40921e+08	2.9241e+08	3.34423e+08	2.50684e+08	2.92272e+08	2.55555e+08	3.39406e+08	2.9922e+08	3.52204e+08	2.51803e+08	2.85621e+08	2.42653e+08	1.3479	1.04761	1.45147	1	1	1
711	EHD4	Q3TM70|Q9EQP2	EH domain-containing protein 4 OS=Mus musculus GN=Ehd4 PE=1 SV=1|EH domain-containing protein 4 OS=Mus musculus GN=Ehd4 PE=1 SV=1	1	3	19	8.12495	3043150000	2486830000	2055020000	3771100000	3419240000	3058610000	1	0.799807	1	0.761574	1	0.745225	2.61846e+09	2.48586e+09	2.38926e+09	3.24482e+09	3.4179e+09	3.55608e+09	2.60682e+09	2.54375e+09	2.5163e+09	3.25931e+09	3.34012e+09	3.37656e+09	0.799807	0.761574	0.745225	1	1	1
712	CNPY3	Q9DAU1	Protein canopy homolog 3 OS=Mus musculus GN=Cnpy3 PE=1 SV=1	1	3	6	7.5118	836728000	1004620000	911298000	1000890000	725550000	763900000	1	0.828567	1	1.44987	1	1.32318	7.92784e+08	1.02029e+09	9.47039e+08	9.48325e+08	7.36867e+08	7.9386e+08	7.8926e+08	1.04405e+09	9.97392e+08	9.5256e+08	7.20097e+08	7.53783e+08	0.828567	1.44987	1.32318	1	1	1
713	CASP8	A0A087WQT6|O89110|Q3U607	Caspase-8 OS=Mus musculus GN=Casp8 PE=1 SV=1|Caspase-8 OS=Mus musculus GN=Casp8 PE=1 SV=1|Caspase 8, isoform CRA_a OS=Mus musculus GN=Casp8 PE=1 SV=1	1	3	21	7.98099	2783940000	2500640000	2280050000	2675240000	2200050000	2164290000	1	1.0314	1	1.19018	1	1.16849	2.4714e+09	2.58288e+09	2.48662e+09	2.3749e+09	2.2724e+09	2.36037e+09	2.46041e+09	2.64303e+09	2.61883e+09	2.38551e+09	2.22069e+09	2.24121e+09	1.0314	1.19018	1.16849	1	1	1
714	MBOAT2	Q8R3I2|Q8R3I2-2|Q8R3I2-3	Lysophospholipid acyltransferase 2 OS=Mus musculus GN=Mboat2 PE=1 SV=1|Isoform 2 of Lysophospholipid acyltransferase 2 OS=Mus musculus GN=Mboat2|Isoform 3 of Lysophospholipid acyltransferase 2 OS=Mus musculus GN=Mboat2	1	3	3	6.51011	69427900	58678000	60801300	64529100	70013600	61181500	1	1.06637	1	0.877584	1	1.10227	6.63441e+07	5.85544e+07	6.37617e+07	6.16629e+07	6.98662e+07	6.41604e+07	6.60492e+07	5.99181e+07	6.71518e+07	6.19383e+07	6.82762e+07	6.09213e+07	1.06637	0.877584	1.10227	1	1	1
715	LRR1	D3YY91	Protein Lrr1 OS=Mus musculus GN=Lrr1 PE=1 SV=1	1	3	5	6.82683	337443000	284937000	358897000	282782000	251669000	215650000	1	1.18271	1	1.18554	1	1.84593	3.10718e+08	3.02657e+08	3.66946e+08	2.60386e+08	2.6732e+08	2.20486e+08	3.09336e+08	3.09706e+08	3.86456e+08	2.61549e+08	2.61237e+08	2.09355e+08	1.18271	1.18554	1.84593	1	1	1
716	ATPAF1	H3BLL2|Q811I0	ATP synthase mitochondrial F1 complex assembly factor 1 OS=Mus musculus GN=Atpaf1 PE=1 SV=1|ATP synthase mitochondrial F1 complex assembly factor 1 OS=Mus musculus GN=Atpaf1 PE=1 SV=1	1	3	4	7.28473	265000000	292484000	263286000	300075000	262498000	258901000	1	0.875277	1	1.16673	1	1.12795	2.56775e+08	2.88425e+08	2.75544e+08	2.90761e+08	2.58855e+08	2.70955e+08	2.55633e+08	2.95141e+08	2.90194e+08	2.9206e+08	2.52964e+08	2.57276e+08	0.875277	1.16673	1.12795	1	1	1
717	NAMPT	Q99KQ4	Nicotinamide phosphoribosyltransferase OS=Mus musculus GN=Nampt PE=1 SV=1	1	3	26	8.41504	3220140000	2735440000	3205780000	3807930000	3126600000	2757620000	1	0.838138	1	0.916116	1	1.28942	2.87154e+09	2.92078e+09	3.36683e+09	3.3957e+09	3.33845e+09	2.89616e+09	2.85877e+09	2.9888e+09	3.54584e+09	3.41086e+09	3.26247e+09	2.74995e+09	0.838138	0.916116	1.28942	1	1	1
718	CHMP4C	Q9D7F7	Charged multivesicular body protein 4c OS=Mus musculus GN=Chmp4c PE=2 SV=1	1	3	2	6.85846	94883100	107965000	73654100	111507000	125970000	113208000	1	0.843367	1	0.897453	1	0.721631	9.50888e+07	9.54319e+07	8.31468e+07	1.11749e+08	1.11347e+08	1.27799e+08	9.4666e+07	9.76544e+07	8.75676e+07	1.12248e+08	1.08813e+08	1.21347e+08	0.843367	0.897453	0.721631	1	1	1
719	PALD1	A0A0R4J007	Paladin OS=Mus musculus GN=Pald1 PE=1 SV=1	1	3	21	7.52549	1180500000	967951000	986155000	805052000	764713000	741560000	1	1.45335	1	1.32541	1	1.47501	1.08395e+09	1.00709e+09	1.03226e+09	7.3921e+08	7.95631e+08	7.76228e+08	1.07913e+09	1.03054e+09	1.08714e+09	7.42511e+08	7.77523e+08	7.37041e+08	1.45335	1.32541	1.47501	1	1	1
720	KDM3B	B9EKS2	Jumonji domain containing 1B OS=Mus musculus GN=Kdm3b PE=1 SV=1	1	3	27	7.39333	2347150000	2164580000	1425390000	2993280000	2642570000	2272110000	1	0.777183	1	0.857715	1	0.695825	1.99345e+09	2.03743e+09	1.78304e+09	2.54221e+09	2.48734e+09	2.84221e+09	1.98459e+09	2.08488e+09	1.87784e+09	2.55357e+09	2.43073e+09	2.69872e+09	0.777183	0.857715	0.695825	1	1	1
721	TBRG1	Q3UB74	Transforming growth factor beta regulator 1 OS=Mus musculus GN=Tbrg1 PE=1 SV=2	1	3	2	7.19325	428360000	350320000	243275000	486742000	378419000	209099000	1	0.872247	1	0.969366	1	1.29045	3.13994e+08	3.22041e+08	3.61026e+08	3.56788e+08	3.47872e+08	3.10308e+08	3.12598e+08	3.29541e+08	3.80221e+08	3.58382e+08	3.39955e+08	2.94642e+08	0.872247	0.969366	1.29045	1	1	1
722	SARG	Q8BI29	Specifically androgen-regulated gene protein OS=Mus musculus GN=Sarg PE=1 SV=2	1	3	7	7.00753	500792000	408789000	246482000	457365000	393123000	277617000	1	1.08524	1	1.08885	1	0.98477	3.85976e+08	3.76139e+08	3.47562e+08	3.52506e+08	3.61724e+08	3.91466e+08	3.8426e+08	3.84899e+08	3.66042e+08	3.5408e+08	3.53492e+08	3.71703e+08	1.08524	1.08885	0.98477	1	1	1
723	ANXA3	O35639	Annexin A3 OS=Mus musculus GN=Anxa3 PE=1 SV=4	1	3	30	9.16438	8419870000	7359070000	7757790000	10835100000	8000200000	7943280000	1	0.770197	1	0.963203	1	1.08326	7.33167e+09	7.97678e+09	8.21932e+09	9.43475e+09	8.67173e+09	8.41584e+09	7.29907e+09	8.16255e+09	8.65632e+09	9.47689e+09	8.47438e+09	7.99098e+09	0.770197	0.963203	1.08326	1	1	1
724	QKI	Q9QYS9|Q9QYS9-7	Protein quaking OS=Mus musculus GN=Qki PE=1 SV=1|Isoform 7 of Protein quaking OS=Mus musculus GN=Qki	1	3	12	7.73969	1307820000	1379040000	1210160000	1557680000	1466530000	1327840000	1	0.832146	1	0.98465	1	1.01086	1.25559e+09	1.32879e+09	1.30816e+09	1.49547e+09	1.41309e+09	1.43537e+09	1.25001e+09	1.35974e+09	1.37772e+09	1.50215e+09	1.38093e+09	1.36291e+09	0.832146	0.98465	1.01086	1	1	1
725	VPS33A	Q9D2N9	Vacuolar protein sorting-associated protein 33A OS=Mus musculus GN=Vps33a PE=1 SV=2	1	3	11	7.41175	570452000	574526000	481859000	482076000	590901000	537623000	1	1.17283	1	1.0181	1	0.994118	5.84985e+08	5.30262e+08	5.09113e+08	4.94357e+08	5.45375e+08	5.68031e+08	5.82384e+08	5.42611e+08	5.36181e+08	4.96565e+08	5.32963e+08	5.39354e+08	1.17283	1.0181	0.994118	1	1	1
726	MED13	Q5SWW4	Mediator of RNA polymerase II transcription subunit 13 OS=Mus musculus GN=Med13 PE=1 SV=1	1	3	13	7.12182	561901000	578839000	427720000	458386000	522832000	490874000	1	1.21495	1	1.15929	1	0.966463	5.57876e+08	5.30177e+08	4.70347e+08	4.55102e+08	4.78879e+08	5.39795e+08	5.55396e+08	5.42524e+08	4.95354e+08	4.57135e+08	4.6798e+08	5.12544e+08	1.21495	1.15929	0.966463	1	1	1
727	IGSF3	A0A0A6YX40|Q6ZQA6	Immunoglobulin superfamily member 3 OS=Mus musculus GN=Igsf3 PE=1 SV=1|Immunoglobulin superfamily member 3 OS=Mus musculus GN=Igsf3 PE=1 SV=2	1	3	10	7.12356	410770000	475540000	362918000	282988000	297313000	294265000	1	1.43867	1	1.67482	1	1.36794	4.18441e+08	4.39244e+08	3.85704e+08	2.88273e+08	2.7462e+08	3.12741e+08	4.16581e+08	4.49473e+08	4.06211e+08	2.8956e+08	2.6837e+08	2.96952e+08	1.43867	1.67482	1.36794	1	1	1
728	KDM3A	Q6PCM1	Lysine-specific demethylase 3A OS=Mus musculus GN=Kdm3a PE=1 SV=1	1	3	18	7.37908	906995000	1266200000	737853000	872688000	1265590000	1026030000	1	1.03009	1	1.04762	1	0.797637	1.0126e+09	9.93504e+08	8.42306e+08	9.74298e+08	9.93025e+08	1.17128e+09	1.0081e+09	1.01664e+09	8.8709e+08	9.78649e+08	9.70426e+08	1.11215e+09	1.03009	1.04762	0.797637	1	1	1
729	RALGAPB	F8WHN4	Ral GTPase-activating protein subunit beta OS=Mus musculus GN=Ralgapb PE=1 SV=1	1	3	12	7.23058	760096000	664279000	681839000	642356000	636851000	665557000	1	1.1728	1	1.09222	1	1.1363	7.33156e+08	6.88345e+08	6.82179e+08	6.19589e+08	6.59924e+08	6.65889e+08	7.29896e+08	7.04375e+08	7.18449e+08	6.22356e+08	6.44905e+08	6.32272e+08	1.1728	1.09222	1.1363	1	1	1
730	STAMBP	Q9CQ26	STAM-binding protein OS=Mus musculus GN=Stambp PE=1 SV=1	1	3	10	7.37006	843507000	742613000	672956000	908403000	880305000	837159000	1	0.920322	1	0.883334	1	0.891609	7.80425e+08	7.4386e+08	7.26132e+08	8.40468e+08	8.81783e+08	9.0331e+08	7.76956e+08	7.61183e+08	7.64739e+08	8.44221e+08	8.61715e+08	8.57707e+08	0.920322	0.883334	0.891609	1	1	1
731	LAMTOR1	A0A0A6YX02|Q9CQ22	Ragulator complex protein LAMTOR1 OS=Mus musculus GN=Lamtor1 PE=1 SV=1|Ragulator complex protein LAMTOR1 OS=Mus musculus GN=Lamtor1 PE=1 SV=1	1	3	4	7.24387	200422000	143129000	131753000	166088000	154056000	146840000	1	1.19602	1	0.972848	1	0.995203	1.70944e+08	1.49994e+08	1.47403e+08	1.41659e+08	1.61445e+08	1.64282e+08	1.70184e+08	1.53487e+08	1.5524e+08	1.42292e+08	1.57771e+08	1.55989e+08	1.19602	0.972848	0.995203	1	1	1
732	MCTS2	Q9CQ21	Malignant T-cell-amplified sequence 2 OS=Mus musculus GN=Mcts2 PE=1 SV=1	1	3	2	7.28334	209579000	162962000	193551000	172867000	145871000	150637000	1	1.20161	1	1.1698	1	1.42515	1.88419e+08	1.8087e+08	1.93972e+08	1.55414e+08	1.61901e+08	1.50965e+08	1.87581e+08	1.85082e+08	2.04285e+08	1.56108e+08	1.58216e+08	1.43343e+08	1.20161	1.1698	1.42515	1	1	1
733	ERLIN2	Q8BFZ9	Erlin-2 OS=Mus musculus GN=Erlin2 PE=1 SV=1	1	3	11	8.02453	1776080000	1571630000	1611840000	1512760000	1423610000	1422370000	1	1.16365	1	1.15599	1	1.25691	1.67776e+09	1.62691e+09	1.64831e+09	1.42902e+09	1.47369e+09	1.45455e+09	1.67031e+09	1.6648e+09	1.73595e+09	1.4354e+09	1.44015e+09	1.38112e+09	1.16365	1.15599	1.25691	1	1	1
734	OSMR	A0A0R4J268|G3X8V6|O70458|O70458-2	Oncostatin-M-specific receptor subunit beta OS=Mus musculus GN=Osmr PE=1 SV=1|Oncostatin M receptor, isoform CRA_b OS=Mus musculus GN=Osmr PE=1 SV=1|Oncostatin-M-specific receptor subunit beta OS=Mus musculus GN=Osmr PE=1 SV=1|Isoform 2 of Oncostatin-M-specific receptor subunit beta OS=Mus musculus GN=Osmr	1	3	6	6.70441	328147000	271319000	308206000	427730000	306501000	439163000	1	0.760376	1	0.926924	1	0.778415	2.98918e+08	3.2109e+08	2.85898e+08	3.89631e+08	3.62726e+08	4.07376e+08	2.97589e+08	3.28568e+08	3.01098e+08	3.91371e+08	3.54471e+08	3.8681e+08	0.760376	0.926924	0.778415	1	1	1
735	NUB1	A0A0G2JGQ4|P54729|Q3UYM1	NEDD8 ultimate buster 1 OS=Mus musculus GN=Nub1 PE=1 SV=1|NEDD8 ultimate buster 1 OS=Mus musculus GN=Nub1 PE=1 SV=2|NEDD8 ultimate buster 1 OS=Mus musculus GN=Nub1 PE=1 SV=1	1	3	23	8.05008	2094230000	1834840000	1559260000	2061530000	2051600000	1779920000	1	1.00685	1	0.936486	1	0.971658	1.90161e+09	1.78425e+09	1.76589e+09	1.87192e+09	1.99504e+09	2.01579e+09	1.89315e+09	1.82581e+09	1.85978e+09	1.88028e+09	1.94964e+09	1.91402e+09	1.00685	0.936486	0.971658	1	1	1
736	EPB41L4A	P52963	Band 4.1-like protein 4A OS=Mus musculus GN=Epb41l4a PE=2 SV=2	1	3	11	7.05392	299795000	249808000	179742000	430571000	375140000	359445000	1	0.690096	1	0.697283	1	0.554642	2.53249e+08	2.47665e+08	2.14618e+08	3.63721e+08	3.71922e+08	4.2919e+08	2.52123e+08	2.53433e+08	2.26029e+08	3.65346e+08	3.63458e+08	4.07523e+08	0.690096	0.697283	0.554642	1	1	1
737	D2WSU81E	Q3UHX9	Putative methyltransferase C9orf114 homolog OS=Mus musculus GN=D2Wsu81e PE=1 SV=1	1	3	11	7.80772	531769000	545846000	522940000	693319000	790004000	631551000	1	0.760185	1	0.723497	1	0.918415	5.35917e+08	5.08655e+08	5.56832e+08	6.98727e+08	7.36177e+08	6.72482e+08	5.33534e+08	5.205e+08	5.86438e+08	7.01848e+08	7.19423e+08	6.38533e+08	0.760185	0.723497	0.918415	1	1	1
738	HNRNPH3	D3YWT1|D3Z3N4	MCG11326, isoform CRA_b OS=Mus musculus GN=Hnrnph3 PE=1 SV=1|MCG11326, isoform CRA_a OS=Mus musculus GN=Hnrnph3 PE=1 SV=1	1	3	8	7.81189	1455680000	1038240000	1068090000	731704000	591833000	477484000	1	1.97179	1	1.83694	1	2.4811	1.17474e+09	1.10313e+09	1.24567e+09	5.9049e+08	6.28823e+08	5.56869e+08	1.16952e+09	1.12882e+09	1.3119e+09	5.93127e+08	6.14512e+08	5.28756e+08	1.97179	1.83694	2.4811	1	1	1
739	EIF3F	Q9DCH4	Eukaryotic translation initiation factor 3 subunit F OS=Mus musculus GN=Eif3f PE=1 SV=2	1	3	10	8.51934	675733000	683069000	596270000	806954000	741830000	712049000	1	0.829958	1	0.964175	1	0.928814	6.40257e+08	6.71384e+08	6.40262e+08	7.64589e+08	7.2914e+08	7.64583e+08	6.3741e+08	6.87019e+08	6.74303e+08	7.68003e+08	7.12546e+08	7.25983e+08	0.829958	0.964175	0.928814	1	1	1
740	DCTN1	E9Q3M3|E9Q586	Dynactin subunit 1 OS=Mus musculus GN=Dctn1 PE=1 SV=1|Dynactin subunit 1 OS=Mus musculus GN=Dctn1 PE=1 SV=1	1	3	56	8.14273	6302910000	5205910000	4665060000	5783050000	5181940000	4694050000	1	1.08022	1	1.05196	1	1.10231	5.50648e+09	5.28669e+09	5.2582e+09	5.05231e+09	5.26235e+09	5.29087e+09	5.482e+09	5.40981e+09	5.53777e+09	5.07487e+09	5.14259e+09	5.02377e+09	1.08022	1.05196	1.10231	1	1	1
741	VKORC1	Q9CRC0	Vitamin K epoxide reductase complex subunit 1 OS=Mus musculus GN=Vkorc1 PE=1 SV=1	1	3	2	7.22437	110191000	92383100	89642300	92885300	93046500	85800700	1	1.17579	1	1.03965	1	1.15882	1.02054e+08	9.33637e+07	9.57729e+07	8.60265e+07	9.40341e+07	9.16686e+07	1.01601e+08	9.55379e+07	1.00865e+08	8.64106e+07	9.18941e+07	8.70408e+07	1.17579	1.03965	1.15882	1	1	1
742	COQ6	D3YW66|D6RG57|Q8R1S0	Ubiquinone biosynthesis monooxygenase COQ6, mitochondrial OS=Mus musculus GN=Coq6 PE=1 SV=1|Ubiquinone biosynthesis monooxygenase COQ6, mitochondrial OS=Mus musculus GN=Coq6 PE=1 SV=1|Ubiquinone biosynthesis monooxygenase COQ6, mitochondrial OS=Mus musculus GN=Coq6 PE=1 SV=3	1	3	2	6.89346	101904000	109353000	101870000	121499000	133301000	130959000	1	0.831282	1	0.859	1	0.862793	1.06026e+08	1.04858e+08	1.02107e+08	1.26413e+08	1.27821e+08	1.31264e+08	1.05554e+08	1.073e+08	1.07536e+08	1.26978e+08	1.24912e+08	1.24637e+08	0.831282	0.859	0.862793	1	1	1
743	PPP2R3A	B2RXC8	3222402P14Rik protein OS=Mus musculus GN=Ppp2r3a PE=1 SV=1	1	3	4	6.85071	411992000	407233000	275632000	266143000	262734000	250075000	1	1.53428	1	1.62301	1	1.22252	3.79764e+08	3.80006e+08	3.20447e+08	2.45324e+08	2.45168e+08	2.90735e+08	3.78076e+08	3.88856e+08	3.37485e+08	2.4642e+08	2.39588e+08	2.76058e+08	1.53428	1.62301	1.22252	1	1	1
744	TRAPPC11	B2RXC1	Trafficking protein particle complex subunit 11 OS=Mus musculus GN=Trappc11 PE=1 SV=1	1	3	15	7.20216	716403000	656350000	657621000	642468000	687671000	665321000	1	1.10519	1	0.999426	1	1.09633	7.08068e+08	6.55088e+08	6.66644e+08	6.34993e+08	6.86348e+08	6.7445e+08	7.0492e+08	6.70343e+08	7.02089e+08	6.37829e+08	6.70728e+08	6.40401e+08	1.10519	0.999426	1.09633	1	1	1
745	POLR3A	B2RXC6	DNA-directed RNA polymerase subunit OS=Mus musculus GN=Polr3a PE=1 SV=1	1	3	18	7.13648	855630000	763918000	715322000	841222000	935472000	799087000	1	1.0081	1	0.85509	1	0.992895	8.22399e+08	7.3689e+08	7.71523e+08	8.08551e+08	9.02375e+08	8.61869e+08	8.18743e+08	7.54051e+08	8.12543e+08	8.12162e+08	8.81839e+08	8.18358e+08	1.0081	0.85509	0.992895	1	1	1
746	SNCA|SNCB	O55042|O55042-2|Q91ZZ3	Alpha-synuclein OS=Mus musculus GN=Snca PE=1 SV=2|Isoform 2 of Alpha-synuclein OS=Mus musculus GN=Snca|Beta-synuclein OS=Mus musculus GN=Sncb PE=1 SV=1	1	3	2	6.6217	36639900	33727100	21157500	102604000	83433300	58281400	1	0.353932	1	0.423287	1	0.402652	2.89935e+07	3.08479e+07	2.92329e+07	8.11914e+07	7.63107e+07	8.05264e+07	2.88646e+07	3.15662e+07	3.07872e+07	8.1554e+07	7.4574e+07	7.6461e+07	0.353932	0.423287	0.402652	1	1	1
747	ACAD9	Q8JZN5	Acyl-CoA dehydrogenase family member 9, mitochondrial OS=Mus musculus GN=Acad9 PE=1 SV=2	1	3	22	8.24928	3692270000	2952450000	3156340000	3223400000	3000860000	2851510000	1	1.1353	1	1.03023	1	1.22773	3.3551e+09	3.10945e+09	3.29815e+09	2.92905e+09	3.16044e+09	2.97962e+09	3.34018e+09	3.18187e+09	3.47351e+09	2.94213e+09	3.08851e+09	2.8292e+09	1.1353	1.03023	1.22773	1	1	1
748	CYFIP1	Q7TMB8	Cytoplasmic FMR1-interacting protein 1 OS=Mus musculus GN=Cyfip1 PE=1 SV=1	1	3	21	7.87818	1782070000	1578120000	1505660000	1935830000	1982650000	1886980000	1	0.912404	1	0.83347	1	0.885024	1.69749e+09	1.57843e+09	1.58037e+09	1.84395e+09	1.98304e+09	1.98061e+09	1.68994e+09	1.61519e+09	1.66439e+09	1.85219e+09	1.93791e+09	1.88062e+09	0.912404	0.83347	0.885024	1	1	1
749	SZT2	A2A9C3|A2A9C3-2	Protein SZT2 OS=Mus musculus GN=Szt2 PE=1 SV=1|Isoform 2 of Protein SZT2 OS=Mus musculus GN=Szt2	1	3	5	6.40404	276404000	254777000	205466000	298837000	306766000	267814000	1	0.916726	1	0.869659	1	0.850947	2.55942e+08	2.42529e+08	2.33099e+08	2.76714e+08	2.92018e+08	3.03832e+08	2.54804e+08	2.48177e+08	2.45492e+08	2.7795e+08	2.85373e+08	2.88493e+08	0.916726	0.869659	0.850947	1	1	1
750	WDR48	Q8BH57|Q8BH57-2	WD repeat-containing protein 48 OS=Mus musculus GN=Wdr48 PE=1 SV=1|Isoform 2 of WD repeat-containing protein 48 OS=Mus musculus GN=Wdr48	1	3	20	7.67477	1371870000	1211610000	1314400000	1335890000	1298580000	1160270000	1	1.01782	1	0.97699	1	1.2565	1.29709e+09	1.23637e+09	1.36234e+09	1.26308e+09	1.32511e+09	1.20259e+09	1.29133e+09	1.26516e+09	1.43477e+09	1.26872e+09	1.29496e+09	1.14187e+09	1.01782	0.97699	1.2565	1	1	1
751	GDPD1	Q9CRY7	Glycerophosphodiester phosphodiesterase domain-containing protein 1 OS=Mus musculus GN=Gdpd1 PE=1 SV=1	1	3	11	7.92507	1641080000	1394250000	1597860000	1174240000	1230860000	1222330000	1	1.38517	1	1.18612	1	1.44993	1.61329e+09	1.45242e+09	1.56028e+09	1.15436e+09	1.28222e+09	1.19358e+09	1.60612e+09	1.48625e+09	1.64324e+09	1.15951e+09	1.25304e+09	1.13332e+09	1.38517	1.18612	1.44993	1	1	1
752	CHKA	O54804|O54804-2	Choline kinase alpha OS=Mus musculus GN=Chka PE=1 SV=3|Isoform 2 of Choline kinase alpha OS=Mus musculus GN=Chka	1	3	11	7.3966	661214000	685567000	629267000	736031000	781851000	664791000	1	0.89038	1	0.918167	1	1.04989	6.55207e+08	6.47319e+08	6.72559e+08	7.29344e+08	7.38231e+08	7.10527e+08	6.52294e+08	6.62394e+08	7.08318e+08	7.32601e+08	7.2143e+08	6.74656e+08	0.89038	0.918167	1.04989	1	1	1
753	SIRT2	A0A140LHL5|Q8VDQ8|Q8VDQ8-2	NAD-dependent protein deacetylase sirtuin-2 OS=Mus musculus GN=Sirt2 PE=1 SV=1|NAD-dependent protein deacetylase sirtuin-2 OS=Mus musculus GN=Sirt2 PE=1 SV=2|Isoform 2 of NAD-dependent protein deacetylase sirtuin-2 OS=Mus musculus GN=Sirt2	1	3	6	7.66568	831562000	776984000	659665000	536843000	538872000	495248000	1	1.53524	1	1.50981	1	1.47739	7.81006e+08	7.53519e+08	7.24238e+08	5.04205e+08	5.22598e+08	5.43727e+08	7.77534e+08	7.71067e+08	7.62745e+08	5.06457e+08	5.10705e+08	5.16277e+08	1.53524	1.50981	1.47739	1	1	1
754	TMX1	Q8VBT0	Thioredoxin-related transmembrane protein 1 OS=Mus musculus GN=Tmx1 PE=1 SV=1	1	3	6	8.13693	784443000	695123000	636500000	521713000	529259000	480770000	1	1.49025	1	1.37527	1	1.46844	7.34189e+08	6.86183e+08	6.88928e+08	4.8829e+08	5.22452e+08	5.2037e+08	7.30925e+08	7.02163e+08	7.25557e+08	4.90471e+08	5.10562e+08	4.941e+08	1.49025	1.37527	1.46844	1	1	1
755	SERPINB6A|SERPINB6	Q4FJQ6|Q60854	Serine (Or cysteine) peptidase inhibitor, clade B, member 6a, isoform CRA_a OS=Mus musculus GN=Serpinb6a PE=1 SV=1|Serpin B6 OS=Mus musculus GN=Serpinb6 PE=1 SV=1	1	3	18	8.73207	6512550000	5703500000	5656870000	5142810000	4361180000	4408890000	1	1.25511	1	1.36941	1	1.42312	5.90032e+09	5.9961e+09	5.93914e+09	4.65935e+09	4.58492e+09	4.62889e+09	5.87409e+09	6.13574e+09	6.25492e+09	4.68016e+09	4.48058e+09	4.39521e+09	1.25511	1.36941	1.42312	1	1	1
756	RIPK1	Q60855	Receptor-interacting serine/threonine-protein kinase 1 OS=Mus musculus GN=Ripk1 PE=1 SV=1	1	3	17	7.32238	1006030000	991161000	733830000	865549000	910938000	830528000	1	1.15199	1	1.13933	1	0.980024	9.5369e+08	9.22731e+08	8.31511e+08	8.20518e+08	8.48047e+08	9.41081e+08	9.4945e+08	9.4422e+08	8.75721e+08	8.24182e+08	8.28747e+08	8.93571e+08	1.15199	1.13933	0.980024	1	1	1
757	RSRC2	A2RTL5|S4R265|S4R2L4	Arginine/serine-rich coiled-coil protein 2 OS=Mus musculus GN=Rsrc2 PE=2 SV=1|Arginine/serine-rich coiled-coil protein 2 OS=Mus musculus GN=Rsrc2 PE=1 SV=1|Arginine/serine-rich coiled-coil protein 2 OS=Mus musculus GN=Rsrc2 PE=1 SV=1	1	3	6	7.29157	502018000	451108000	394950000	658177000	622447000	507482000	1	0.755973	1	0.758881	1	0.863211	4.49527e+08	4.38185e+08	4.54076e+08	5.89359e+08	6.04615e+08	5.83455e+08	4.47529e+08	4.48389e+08	4.78219e+08	5.91991e+08	5.90855e+08	5.54e+08	0.755973	0.758881	0.863211	1	1	1
758	TCIRG1	Q9JHF5	V-type proton ATPase subunit a OS=Mus musculus GN=Tcirg1 PE=1 SV=1	1	3	15	7.38561	917458000	825417000	769705000	709730000	743970000	703448000	1	1.28122	1	1.16175	1	1.21363	8.8103e+08	8.16212e+08	8.10569e+08	6.8155e+08	7.35673e+08	7.40795e+08	8.77113e+08	8.3522e+08	8.53666e+08	6.84593e+08	7.18931e+08	7.03396e+08	1.28122	1.16175	1.21363	1	1	1
759	UHRF1	Q8VDF2	E3 ubiquitin-protein ligase UHRF1 OS=Mus musculus GN=Uhrf1 PE=1 SV=2	1	3	29	7.89292	1796960000	3026430000	1190450000	1432290000	2916160000	2529210000	1	1.24348	1	1.08671	1	0.522062	2.2651e+09	2.06013e+09	1.38739e+09	1.80543e+09	1.98507e+09	2.94762e+09	2.25503e+09	2.1081e+09	1.46115e+09	1.81349e+09	1.93989e+09	2.79881e+09	1.24348	1.08671	0.522062	1	1	1
760	NCBP1	Q3UYV9	Nuclear cap-binding protein subunit 1 OS=Mus musculus GN=Ncbp1 PE=1 SV=2	1	3	18	8.06083	2176050000	1937420000	2130600000	2166400000	2209030000	2096220000	1	0.995543	1	0.918371	1	1.12735	2.12207e+09	1.98293e+09	2.13466e+09	2.11266e+09	2.26091e+09	2.10021e+09	2.11264e+09	2.0291e+09	2.24815e+09	2.1221e+09	2.20946e+09	1.99418e+09	0.995543	0.918371	1.12735	1	1	1
761	FURIN	P23188	Furin OS=Mus musculus GN=Furin PE=1 SV=2	1	3	2	6.30264	28702100	39601900	16981300	26326600	39578500	41412100	1	1.08056	1	1.04774	1	0.45482	3.20275e+07	3.06826e+07	1.9642e+07	2.93768e+07	3.06645e+07	4.79007e+07	3.18851e+07	3.13971e+07	2.06863e+07	2.9508e+07	2.99666e+07	4.54825e+07	1.08056	1.04774	0.45482	1	1	1
762	FAM120A	Q6A0A9	Constitutive coactivator of PPAR-gamma-like protein 1 OS=Mus musculus GN=FAM120A PE=1 SV=2	1	3	22	7.92686	2401790000	1910310000	1444360000	1787180000	1730630000	1358220000	1	1.33198	1	1.15583	1	1.17951	2.01818e+09	1.82905e+09	1.79527e+09	1.50173e+09	1.65701e+09	1.6882e+09	2.00921e+09	1.87165e+09	1.89072e+09	1.50844e+09	1.6193e+09	1.60297e+09	1.33198	1.15583	1.17951	1	1	1
763	LARP4B	Q6A0A2	La-related protein 4B OS=Mus musculus GN=Larp4b PE=1 SV=2	1	3	18	7.56621	1487270000	1399310000	725275000	1241170000	1157790000	685518000	1	1.18765	1	1.26555	1	1.17349	1.16948e+09	1.17451e+09	1.0989e+09	9.75967e+08	9.7179e+08	1.03866e+09	1.16428e+09	1.20186e+09	1.15732e+09	9.80326e+08	9.49674e+08	9.86222e+08	1.18765	1.26555	1.17349	1	1	1
764	SPCS2	A0A140LJ01|Q9CYN2	Signal peptidase complex subunit 2 (Fragment) OS=Mus musculus GN=Spcs2 PE=1 SV=1|Signal peptidase complex subunit 2 OS=Mus musculus GN=Spcs2 PE=1 SV=1	1	3	15	8.27838	1457390000	1360230000	1282990000	1271940000	1254300000	1198060000	1	1.13564	1	1.13555	1	1.18779	1.3932e+09	1.35539e+09	1.34689e+09	1.21592e+09	1.24984e+09	1.25773e+09	1.38701e+09	1.38696e+09	1.4185e+09	1.22135e+09	1.2214e+09	1.19423e+09	1.13564	1.13555	1.18779	1	1	1
765	ZFYVE1	Q810J8	Zinc finger FYVE domain-containing protein 1 OS=Mus musculus GN=Zfyve1 PE=1 SV=2	1	3	8	7.16301	782132000	638495000	643716000	531657000	495366000	484327000	1	1.45807	1	1.34967	1	1.47418	7.12244e+08	6.66685e+08	6.7699e+08	4.84151e+08	5.17236e+08	5.09362e+08	7.09078e+08	6.8221e+08	7.12985e+08	4.86313e+08	5.05465e+08	4.83648e+08	1.45807	1.34967	1.47418	1	1	1
766	UGGT1	Q6P5E4	UDP-glucose:glycoprotein glucosyltransferase 1 OS=Mus musculus GN=Uggt1 PE=1 SV=4	1	3	50	8.32135	7320930000	6086580000	5771430000	6847310000	6508770000	5888450000	1	1.05968	1	0.979197	1	1.08712	6.59777e+09	6.17037e+09	6.31706e+09	6.17093e+09	6.59837e+09	6.44514e+09	6.56843e+09	6.31406e+09	6.65293e+09	6.19849e+09	6.4482e+09	6.11977e+09	1.05968	0.979197	1.08712	1	1	1
767	GGA2	Q6P5E6	ADP-ribosylation factor-binding protein GGA2 OS=Mus musculus GN=Gga2 PE=1 SV=1	1	3	15	7.34284	754097000	853960000	682084000	716603000	698845000	652186000	1	1.04299	1	1.27954	1	1.16001	7.42215e+08	7.99805e+08	7.39927e+08	7.05312e+08	6.54527e+08	7.07493e+08	7.38915e+08	8.18431e+08	7.79268e+08	7.08462e+08	6.39631e+08	6.71776e+08	1.04299	1.27954	1.16001	1	1	1
768	CCNA2	P51943	Cyclin-A2 OS=Mus musculus GN=Ccna2 PE=1 SV=2	1	3	9	7.69466	531631000	507097000	459241000	428819000	471637000	397865000	1	1.22876	1	1.12585	1	1.28027	5.16489e+08	4.80989e+08	4.98363e+08	4.16606e+08	4.47354e+08	4.31758e+08	5.14193e+08	4.9219e+08	5.2486e+08	4.18466e+08	4.37173e+08	4.09961e+08	1.22876	1.12585	1.28027	1	1	1
769	MNAT1	P51949	CDK-activating kinase assembly factor MAT1 OS=Mus musculus GN=Mnat1 PE=1 SV=2	1	3	10	7.21995	605391000	609815000	384533000	495361000	481008000	359134000	1	1.21128	1	1.32752	1	1.18761	5.30038e+08	5.39849e+08	4.96122e+08	4.33703e+08	4.25821e+08	4.63352e+08	5.27681e+08	5.52421e+08	5.225e+08	4.3564e+08	4.1613e+08	4.3996e+08	1.21128	1.32752	1.18761	1	1	1
770	CHERP	G5E8I8|Q8CGZ0	Calcium homeostasis endoplasmic reticulum protein OS=Mus musculus GN=Cherp PE=1 SV=1|Calcium homeostasis endoplasmic reticulum protein OS=Mus musculus GN=Cherp PE=1 SV=1	1	3	17	7.89765	1192410000	1436380000	795234000	1410550000	1602910000	1150850000	1	0.837851	1	0.938331	1	0.766429	1.13528e+09	1.16887e+09	1.02641e+09	1.34297e+09	1.30438e+09	1.48541e+09	1.13023e+09	1.19609e+09	1.08099e+09	1.34897e+09	1.2747e+09	1.41042e+09	0.837851	0.938331	0.766429	1	1	1
771	ACOT2	Q9QYR9	Acyl-coenzyme A thioesterase 2, mitochondrial OS=Mus musculus GN=Acot2 PE=1 SV=2	1	3	2	6.84866	122298000	90011000	87122100	103840000	95369300	77799400	1	1.1673	1	0.988286	1	1.24207	1.03187e+08	9.23724e+07	1.00618e+08	8.76136e+07	9.78713e+07	8.9851e+07	1.02729e+08	9.45236e+07	1.05967e+08	8.80049e+07	9.56439e+07	8.53149e+07	1.1673	0.988286	1.24207	1	1	1
772	GALC	P54818	Galactocerebrosidase OS=Mus musculus GN=Galc PE=1 SV=2	1	3	2	7.3548	187369000	157794000	157563000	129324000	112409000	121954000	1	1.43598	1	1.46989	1	1.43303	1.71131e+08	1.68447e+08	1.61603e+08	1.18116e+08	1.19998e+08	1.25081e+08	1.7037e+08	1.7237e+08	1.70195e+08	1.18644e+08	1.17267e+08	1.18766e+08	1.43598	1.46989	1.43303	1	1	1
773	RNF4	Q9QZS2	E3 ubiquitin-protein ligase RNF4 OS=Mus musculus GN=Rnf4 PE=1 SV=1	1	3	3	6.84539	73242700	86976700	60914800	79639600	110191000	81225300	1	0.911517	1	0.826519	1	0.831816	7.74094e+07	7.17141e+07	6.99024e+07	8.41702e+07	9.08548e+07	9.32095e+07	7.70652e+07	7.33842e+07	7.3619e+07	8.45461e+07	8.87871e+07	8.85039e+07	0.911517	0.826519	0.831816	1	1	1
774	DEGS1	O09005	Sphingolipid delta(4)-desaturase DES1 OS=Mus musculus GN=Degs1 PE=1 SV=1	1	3	5	7.50991	241546000	236456000	139055000	207238000	256056000	211955000	1	1.15521	1	0.966966	1	0.727677	2.2826e+08	2.03176e+08	1.71252e+08	1.95839e+08	2.20017e+08	2.61031e+08	2.27245e+08	2.07907e+08	1.80357e+08	1.96713e+08	2.1501e+08	2.47853e+08	1.15521	0.966966	0.727677	1	1	1
775	UNG	P97931-2	Isoform 1 of Uracil-DNA glycosylase OS=Mus musculus GN=Ung	1	3	3	6.34846	55978000	32735300	27965100	33820800	36611300	40282700	1	1.64045	1	0.936261	1	0.770005	4.75713e+07	3.49646e+07	3.08089e+07	2.87416e+07	3.91046e+07	4.43792e+07	4.73598e+07	3.57789e+07	3.2447e+07	2.887e+07	3.82146e+07	4.21387e+07	1.64045	0.936261	0.770005	1	1	1
776	DNM2	P39054|Q3T9X3|Q3TCR7	Dynamin-2 OS=Mus musculus GN=Dnm2 PE=1 SV=2|Dynamin-2 OS=Mus musculus GN=Dnm2 PE=1 SV=1|Dynamin-2 OS=Mus musculus GN=Dnm2 PE=1 SV=1	1	3	15	7.83785	1712360000	1442080000	1492690000	1464540000	1362320000	1317390000	1	1.15884	1	1.10842	1	1.25676	1.57878e+09	1.50221e+09	1.55418e+09	1.35029e+09	1.41912e+09	1.37166e+09	1.57176e+09	1.53719e+09	1.63682e+09	1.35632e+09	1.38683e+09	1.30241e+09	1.15884	1.10842	1.25676	1	1	1
777	SRC	P05480|Q80XU2	Neuronal proto-oncogene tyrosine-protein kinase Src OS=Mus musculus GN=Src PE=1 SV=4|Tyrosine-protein kinase OS=Mus musculus GN=Src PE=1 SV=1	1	3	8	7.73455	889414000	815245000	775253000	962259000	944445000	873984000	1	0.916097	1	0.903873	1	0.983865	8.40506e+08	8.12251e+08	8.23388e+08	9.09345e+08	9.40977e+08	9.28249e+08	8.36769e+08	8.31167e+08	8.67166e+08	9.13406e+08	9.19562e+08	8.81387e+08	0.916097	0.903873	0.983865	1	1	1
778	NUCKS1	A0A087WRY3|Q80XU3	Nuclear ubiquitous casein and cyclin-dependent kinase substrate 1 OS=Mus musculus GN=Nucks1 PE=1 SV=1|Nuclear ubiquitous casein and cyclin-dependent kinase substrate 1 OS=Mus musculus GN=Nucks1 PE=1 SV=1	1	3	6	8.42353	581954000	786691000	304758000	862679000	755299000	509890000	1	0.668604	1	1.09064	1	0.66294	4.92268e+08	6.11681e+08	4.63363e+08	7.2973e+08	5.87272e+08	7.75252e+08	4.9008e+08	6.25925e+08	4.87999e+08	7.32989e+08	5.73907e+08	7.36114e+08	0.668604	1.09064	0.66294	1	1	1
779	KIAA0391	Q8JZY4	Mitochondrial ribonuclease P protein 3 OS=Mus musculus GN=Kiaa0391 PE=2 SV=1	1	3	2	6.37092	32360200	32360200	26976100	36287400	33014100	32010200	1	0.883863	1	1.02638	1	0.93473	3.02635e+07	3.17283e+07	2.94196e+07	3.39362e+07	3.23694e+07	3.49096e+07	3.01289e+07	3.24672e+07	3.09838e+07	3.40878e+07	3.16328e+07	3.31473e+07	0.883863	1.02638	0.93473	1	1	1
780	COMMD10	Q3TKN7|Q8JZY2	COMM domain containing 10, isoform CRA_c OS=Mus musculus GN=Commd10 PE=1 SV=1|COMM domain-containing protein 10 OS=Mus musculus GN=Commd10 PE=1 SV=1	1	3	3	7.08516	333201000	324198000	318306000	318576000	303248000	341649000	1	1.03663	1	1.11946	1	1.03338	3.30298e+08	3.33937e+08	3.11739e+08	3.158e+08	3.12358e+08	3.346e+08	3.28829e+08	3.41714e+08	3.28314e+08	3.1721e+08	3.05249e+08	3.17708e+08	1.03663	1.11946	1.03338	1	1	1
781	FTSJ1	Q8CBC7|Q8JZY1	Putative tRNA (cytidine(32)/guanosine(34)-2'-O)-methyltransferase OS=Mus musculus GN=Ftsj1 PE=1 SV=1|Putative tRNA (cytidine(32)/guanosine(34)-2'-O)-methyltransferase OS=Mus musculus GN=Ftsj1 PE=1 SV=1	1	3	4	6.99853	229141000	238206000	135018000	227345000	225259000	177115000	1	0.998958	1	1.1073	1	0.845536	2.02249e+08	2.07164e+08	1.75892e+08	2.00664e+08	1.95904e+08	2.30733e+08	2.0135e+08	2.11988e+08	1.85244e+08	2.0156e+08	1.91446e+08	2.19085e+08	0.998958	1.1073	0.845536	1	1	1
782	SNF8	Q9CZ28	Vacuolar-sorting protein SNF8 OS=Mus musculus GN=Snf8 PE=1 SV=1	1	3	5	7.77989	708138000	681934000	650678000	674247000	552462000	595327000	1	1.04095	1	1.29252	1	1.21229	6.57406e+08	7.12695e+08	6.7064e+08	6.25943e+08	5.77383e+08	6.1359e+08	6.54483e+08	7.29293e+08	7.06296e+08	6.28738e+08	5.64243e+08	5.82614e+08	1.04095	1.29252	1.21229	1	1	1
783	KLHL7	A0A0G2JF30|G3UW75|Q8BUL5	Kelch-like 7 (Drosophila), isoform CRA_c OS=Mus musculus GN=Klhl7 PE=1 SV=1|Kelch-like 7 (Drosophila), isoform CRA_a OS=Mus musculus GN=Klhl7 PE=1 SV=1|Kelch-like protein 7 OS=Mus musculus GN=Klhl7 PE=2 SV=1	1	3	2	6.73082	62933900	63174100	69529200	58240400	84939600	80056000	1	1.071	1	0.778798	1	0.963316	7.1898e+07	5.96487e+07	6.44575e+07	6.6536e+07	8.01996e+07	7.42164e+07	7.15783e+07	6.10378e+07	6.78846e+07	6.68331e+07	7.83744e+07	7.04696e+07	1.071	0.778798	0.963316	1	1	1
784	COPG2	A0A0M3HEQ7|Q9QXK3|Q9QXK3-4	Coatomer subunit gamma OS=Mus musculus GN=Copg2 PE=1 SV=2|Coatomer subunit gamma-2 OS=Mus musculus GN=Copg2 PE=1 SV=1|Isoform 4 of Coatomer subunit gamma-2 OS=Mus musculus GN=Copg2	1	3	17	8.0352	1262580000	991914000	1211950000	1485960000	1369820000	1339390000	1	0.842134	1	0.758239	1	1.00363	1.16795e+09	1.07821e+09	1.20528e+09	1.37459e+09	1.489e+09	1.33202e+09	1.16276e+09	1.10332e+09	1.26936e+09	1.38073e+09	1.45511e+09	1.26477e+09	0.842134	0.758239	1.00363	1	1	1
785	SAE1	Q9R1T2	SUMO-activating enzyme subunit 1 OS=Mus musculus GN=Sae1 PE=1 SV=1	1	3	18	8.45207	3176520000	3073500000	3062550000	2965800000	2707950000	2497490000	1	1.06155	1	1.18847	1	1.36011	3.00537e+09	3.09377e+09	3.21575e+09	2.806e+09	2.72581e+09	2.62242e+09	2.992e+09	3.16582e+09	3.38672e+09	2.81853e+09	2.66378e+09	2.49003e+09	1.06155	1.18847	1.36011	1	1	1
786	ALAD	P10518	Delta-aminolevulinic acid dehydratase OS=Mus musculus GN=Alad PE=1 SV=1	1	3	13	8.27731	1901480000	1703490000	1639870000	2450470000	2224950000	1964690000	1	0.769081	1	0.801706	1	0.925787	1.72758e+09	1.71604e+09	1.79174e+09	2.22636e+09	2.24134e+09	2.14664e+09	1.7199e+09	1.756e+09	1.887e+09	2.23631e+09	2.19033e+09	2.03827e+09	0.769081	0.801706	0.925787	1	1	1
787	NCS1	Q8BNY6	Neuronal calcium sensor 1 OS=Mus musculus GN=Ncs1 PE=1 SV=3	1	3	4	6.67361	140736000	131780000	137409000	149776000	134202000	156387000	1	0.931306	1	1.02822	1	0.974563	1.37118e+08	1.40171e+08	1.32593e+08	1.45925e+08	1.42747e+08	1.50905e+08	1.36508e+08	1.43435e+08	1.39642e+08	1.46577e+08	1.39498e+08	1.43287e+08	0.931306	1.02822	0.974563	1	1	1
788	MAU2	Q9D2X5|Q9D2X5-2|Z4YNA3	MAU2 chromatid cohesion factor homolog OS=Mus musculus GN=Mau2 PE=1 SV=3|Isoform 2 of MAU2 chromatid cohesion factor homolog OS=Mus musculus GN=Mau2|MAU2 chromatid cohesion factor homolog OS=Mus musculus GN=Mau2 PE=1 SV=1	1	3	3	6.80573	146125000	133427000	101724000	145711000	146687000	107550000	1	0.993944	1	0.952463	1	1.04908	1.28953e+08	1.22812e+08	1.25234e+08	1.28587e+08	1.35017e+08	1.32406e+08	1.28379e+08	1.25672e+08	1.31892e+08	1.29162e+08	1.31944e+08	1.25722e+08	0.993944	0.952463	1.04908	1	1	1
789	PRPF3	Q922U1	U4/U6 small nuclear ribonucleoprotein Prp3 OS=Mus musculus GN=Prpf3 PE=1 SV=1	1	3	20	7.94113	2630430000	2737260000	1789770000	2550790000	2686050000	1769900000	1	1.02207	1	1.06708	1	1.12162	2.3568e+09	2.34286e+09	2.33384e+09	2.28544e+09	2.29903e+09	2.30793e+09	2.34632e+09	2.39743e+09	2.45792e+09	2.29565e+09	2.24671e+09	2.19141e+09	1.02207	1.06708	1.12162	1	1	1
790	HNRNPC	Q9Z204-2	Isoform C1 of Heterogeneous nuclear ribonucleoproteins C1/C2 OS=Mus musculus GN=Hnrnpc	1	3	25	9.05631	6655290000	6331000000	4949290000	6702580000	6402230000	5310000000	1	0.984135	1	1.03547	1	1.03382	5.99705e+09	5.98474e+09	5.81031e+09	6.03966e+09	6.05208e+09	6.23377e+09	5.97038e+09	6.12412e+09	6.11923e+09	6.06663e+09	5.91434e+09	5.91906e+09	0.984135	1.03547	1.03382	1	1	1
791	RBM22	Q8BHS3	Pre-mRNA-splicing factor RBM22 OS=Mus musculus GN=Rbm22 PE=1 SV=1	1	3	19	7.9745	2791820000	2791770000	2059830000	2850320000	2988000000	2108300000	1	0.970786	1	0.978351	1	1.08366	2.54369e+09	2.48437e+09	2.54049e+09	2.59699e+09	2.659e+09	2.60027e+09	2.53238e+09	2.54223e+09	2.67556e+09	2.60859e+09	2.59848e+09	2.469e+09	0.970786	0.978351	1.08366	1	1	1
792	CYB5A	P56395|Q544Z9	Cytochrome b5 OS=Mus musculus GN=Cyb5a PE=1 SV=2|Cytochrome b-5, isoform CRA_d OS=Mus musculus GN=Cyb5a PE=1 SV=1	1	3	5	8.13957	578355000	450887000	440318000	702149000	551041000	575813000	1	0.816385	1	0.8568	1	0.848165	4.92648e+08	4.91016e+08	4.74675e+08	5.98097e+08	6.00084e+08	6.20742e+08	4.90457e+08	5.02451e+08	4.99913e+08	6.00768e+08	5.86427e+08	5.89405e+08	0.816385	0.8568	0.848165	1	1	1
793	FGD3	Q3TNB8	FYVE, RhoGEF and PH domain containing 3, isoform CRA_b OS=Mus musculus GN=Fgd3 PE=1 SV=1	1	3	10	7.40152	345362000	417633000	219770000	347158000	343762000	309368000	1	0.986	1	1.27213	1	0.787932	3.23785e+08	3.57809e+08	2.73608e+08	3.25469e+08	2.9452e+08	3.85156e+08	3.22345e+08	3.66142e+08	2.88156e+08	3.26922e+08	2.87817e+08	3.65712e+08	0.986	1.27213	0.787932	1	1	1
794	DAD1	P61804	Dolichyl-diphosphooligosaccharide--protein glycosyltransferase subunit DAD1 OS=Mus musculus GN=Dad1 PE=1 SV=3	1	3	4	7.95023	642790000	515546000	614081000	568766000	573138000	606670000	1	1.12012	1	0.941898	1	1.12271	6.22328e+08	5.55208e+08	5.88963e+08	5.5066e+08	6.1723e+08	5.81855e+08	6.19561e+08	5.68137e+08	6.20277e+08	5.53119e+08	6.03183e+08	5.5248e+08	1.12012	0.941898	1.12271	1	1	1
795	CBR3	Q8K354	Carbonyl reductase [NADPH] 3 OS=Mus musculus GN=Cbr3 PE=1 SV=1	1	3	6	7.11207	177194000	156019000	140057000	313029000	293776000	281029000	1	0.56104	1	0.556105	1	0.552776	1.62111e+08	1.57022e+08	1.5211e+08	2.86384e+08	2.95665e+08	3.05213e+08	1.6139e+08	1.60679e+08	1.60197e+08	2.87663e+08	2.88936e+08	2.89805e+08	0.56104	0.556105	0.552776	1	1	1
796	PIGU	Q3TAA8|Q8K358	Phosphatidylinositol glycan anchor biosynthesis class U protein OS=Mus musculus GN=Pigu PE=1 SV=1|Phosphatidylinositol glycan anchor biosynthesis class U protein OS=Mus musculus GN=Pigu PE=1 SV=4	1	3	2	6.88873	89643200	78098300	86723000	98820500	97488800	96043500	1	0.899083	1	0.838847	1	1.00153	8.65158e+07	8.13025e+07	8.63165e+07	9.5373e+07	1.01489e+08	9.55933e+07	8.61312e+07	8.31959e+07	9.09058e+07	9.57989e+07	9.91789e+07	9.07673e+07	0.899083	0.838847	1.00153	1	1	1
797	TTC37	F8VPK0	Protein Ttc37 OS=Mus musculus GN=Ttc37 PE=1 SV=1	1	3	37	7.68588	3281300000	2675240000	2841270000	3015810000	2685380000	2655470000	1	1.07838	1	1.04316	1	1.18677	2.97326e+09	2.84505e+09	2.94848e+09	2.73269e+09	2.85584e+09	2.75567e+09	2.96004e+09	2.91131e+09	3.10524e+09	2.7449e+09	2.79084e+09	2.61655e+09	1.07838	1.04316	1.18677	1	1	1
798	MRPS7	Q80X85	28S ribosomal protein S7, mitochondrial OS=Mus musculus GN=Mrps7 PE=1 SV=1	1	3	9	7.72136	864100000	764763000	581724000	760515000	796399000	706998000	1	1.12612	1	1.00552	1	0.912629	7.89112e+08	7.25452e+08	6.71522e+08	6.94517e+08	7.55462e+08	8.16134e+08	7.85604e+08	7.42347e+08	7.07226e+08	6.97618e+08	7.38269e+08	7.74932e+08	1.12612	1.00552	0.912629	1	1	1
799	SYMPK	F8WJD4|Q80X82	Symplekin OS=Mus musculus GN=Sympk PE=1 SV=1|Symplekin OS=Mus musculus GN=Sympk PE=1 SV=1	1	3	28	8.29181	2596590000	2193020000	1797760000	2207500000	2166000000	1926890000	1	1.16582	1	1.06018	1	1.03483	2.31393e+09	2.1468e+09	2.0608e+09	1.9672e+09	2.12035e+09	2.20883e+09	2.30364e+09	2.19679e+09	2.17037e+09	1.97598e+09	2.07209e+09	2.09732e+09	1.16582	1.06018	1.03483	1	1	1
800	TRAF1	P39428	TNF receptor-associated factor 1 OS=Mus musculus GN=Traf1 PE=1 SV=2	1	3	3	6.59717	252443000	217815000	169754000	102574000	100324000	87435000	1	2.43925	1	2.27342	1	2.15343	2.23664e+08	2.10075e+08	1.98655e+08	9.08804e+07	9.67591e+07	1.02321e+08	2.2267e+08	2.14967e+08	2.09218e+08	9.12862e+07	9.4557e+07	9.71556e+07	2.43925	2.27342	2.15343	1	1	1
801	CAMK1	Q3UY68|Q91YS8	Calcium/calmodulin-dependent protein kinase I OS=Mus musculus GN=Camk1 PE=1 SV=1|Calcium/calmodulin-dependent protein kinase type 1 OS=Mus musculus GN=Camk1 PE=1 SV=1	1	3	5	7.52545	526981000	504322000	440082000	508657000	443079000	455905000	1	1.02683	1	1.19185	1	1.07067	4.87141e+08	5.10602e+08	4.70218e+08	4.70202e+08	4.48597e+08	4.87124e+08	4.84975e+08	5.22493e+08	4.95219e+08	4.72302e+08	4.38388e+08	4.62532e+08	1.02683	1.19185	1.07067	1	1	1
802	MAP2K2	Q63932|Q91YS7	Dual specificity mitogen-activated protein kinase kinase 2 OS=Mus musculus GN=Map2k2 PE=1 SV=2|Dual-specificity mitogen-activated protein kinase kinase 2 OS=Mus musculus GN=Map2k2 PE=1 SV=1	1	3	10	7.97833	2116790000	1932440000	1857070000	1973580000	1835220000	1653330000	1	1.06305	1	1.10259	1	1.24585	1.95673e+09	1.93878e+09	2.00241e+09	1.82435e+09	1.84124e+09	1.78273e+09	1.94803e+09	1.98393e+09	2.10888e+09	1.83249e+09	1.79934e+09	1.69273e+09	1.06305	1.10259	1.24585	1	1	1
803	KLC2	D3YXZ3|Q91YS4	Kinesin light chain 2 OS=Mus musculus GN=Klc2 PE=1 SV=1|Kinesin light chain 2 OS=Mus musculus GN=Klc2 PE=1 SV=1	1	3	21	7.75625	1999250000	1784630000	1078410000	2192940000	1817950000	1338980000	1	0.903587	1	1.02793	1	0.893317	1.5801e+09	1.63963e+09	1.48514e+09	1.73318e+09	1.67025e+09	1.84399e+09	1.57307e+09	1.67782e+09	1.56411e+09	1.74092e+09	1.63223e+09	1.7509e+09	0.903587	1.02793	0.893317	1	1	1
804	ANXA1	P10107|Q4FJV4	Annexin A1 OS=Mus musculus GN=Anxa1 PE=1 SV=2|Annexin OS=Mus musculus GN=Anxa1 PE=1 SV=1	1	3	31	9.03596	8857860000	7046470000	6916750000	13097200000	10064900000	12275800000	1	0.670317	1	0.733091	1	0.624954	7.74667e+09	7.88172e+09	7.07076e+09	1.14542e+10	1.12579e+10	1.25491e+10	7.71223e+09	8.06527e+09	7.4467e+09	1.15054e+10	1.10017e+10	1.19156e+10	0.670317	0.733091	0.624954	1	1	1
805	BZW2	Q91VK1	Basic leucine zipper and W2 domain-containing protein 2 OS=Mus musculus GN=Bzw2 PE=1 SV=1	1	3	23	8.32661	2937250000	2897030000	2993410000	3296720000	3002010000	3129880000	1	0.883056	1	1.0105	1	1.0608	2.8693e+09	2.98619e+09	2.9728e+09	3.22046e+09	3.0944e+09	3.10833e+09	2.85655e+09	3.05573e+09	3.13086e+09	3.23484e+09	3.02398e+09	2.95141e+09	0.883056	1.0105	1.0608	1	1	1
806	ITM2C	Q91VK4	Integral membrane protein 2C OS=Mus musculus GN=Itm2c PE=1 SV=2	1	3	3	6.72874	119237000	209183000	106999000	155833000	232370000	202816000	1	0.75837	1	0.942632	1	0.585158	1.43632e+08	1.55794e+08	1.19266e+08	1.87716e+08	1.73063e+08	2.26067e+08	1.42994e+08	1.59422e+08	1.25607e+08	1.88554e+08	1.69124e+08	2.14654e+08	0.75837	0.942632	0.585158	1	1	1
807	MFN1	Q811U4	Mitofusin-1 OS=Mus musculus GN=Mfn1 PE=1 SV=3	1	3	17	7.45814	1080060000	1104450000	865630000	956805000	1094900000	905923000	1	1.1188	1	1.05625	1	1.05983	1.05888e+09	1.00097e+09	9.74219e+08	9.38045e+08	9.92316e+08	1.01957e+09	1.05418e+09	1.02428e+09	1.02602e+09	9.42234e+08	9.69733e+08	9.68094e+08	1.1188	1.05625	1.05983	1	1	1
808	GTF3C4	Q8BMQ2	General transcription factor 3C polypeptide 4 OS=Mus musculus GN=Gtf3c4 PE=1 SV=2	1	3	22	7.57513	1632660000	1355700000	1364120000	1698990000	1645380000	1478250000	1	0.952433	1	0.862766	1	1.02353	1.49293e+09	1.3824e+09	1.46298e+09	1.55358e+09	1.67779e+09	1.58538e+09	1.48629e+09	1.4146e+09	1.54076e+09	1.56052e+09	1.63961e+09	1.50534e+09	0.952433	0.862766	1.02353	1	1	1
809	CASKIN2	Q8VHK1	Caskin-2 OS=Mus musculus GN=Caskin2 PE=1 SV=3	1	3	5	6.76748	194965000	173599000	141331000	165373000	159783000	137596000	1	1.16848	1	1.13766	1	1.13927	1.74771e+08	1.67777e+08	1.63132e+08	1.48244e+08	1.54424e+08	1.58821e+08	1.73994e+08	1.71684e+08	1.71806e+08	1.48906e+08	1.5091e+08	1.50803e+08	1.16848	1.13766	1.13927	1	1	1
810	LMCD1	Q3TVW6|Q8VEE1	LIM and cysteine-rich domains 1 OS=Mus musculus GN=Lmcd1 PE=1 SV=1|LIM and cysteine-rich domains protein 1 OS=Mus musculus GN=Lmcd1 PE=1 SV=1	1	3	9	7.06879	632955000	722034000	389807000	406181000	435747000	352002000	1	1.54448	1	1.73508	1	1.22829	5.89576e+08	6.0796e+08	4.9701e+08	3.78344e+08	3.66903e+08	4.48808e+08	5.86955e+08	6.22118e+08	5.23436e+08	3.80033e+08	3.58553e+08	4.26151e+08	1.54448	1.73508	1.22829	1	1	1
811	RPE	B2KGF0|Q8VEE0	Ribulose-phosphate 3-epimerase OS=Mus musculus GN=Rpe PE=1 SV=1|Ribulose-phosphate 3-epimerase OS=Mus musculus GN=Rpe PE=1 SV=1	1	3	3	6.84696	381800000	300359000	371307000	547762000	393739000	400570000	1	0.690834	1	0.798782	1	1.02814	3.28022e+08	3.43161e+08	3.78276e+08	4.70608e+08	4.49847e+08	4.08088e+08	3.26564e+08	3.51152e+08	3.98388e+08	4.7271e+08	4.3961e+08	3.87486e+08	0.690834	0.798782	1.02814	1	1	1
812	DHX36	Q8VHK9	ATP-dependent RNA helicase DHX36 OS=Mus musculus GN=Dhx36 PE=1 SV=2	1	3	21	7.86044	2405900000	2238840000	2057300000	2093260000	2196690000	1915370000	1	1.13916	1	1.06721	1	1.19135	2.30039e+09	2.16621e+09	2.2238e+09	2.00146e+09	2.12543e+09	2.07039e+09	2.29016e+09	2.21666e+09	2.34204e+09	2.0104e+09	2.07706e+09	1.96586e+09	1.13916	1.06721	1.19135	1	1	1
813	RPA1	Q5SWN2|Q8VEE4	Replication protein A 70 kDa DNA-binding subunit OS=Mus musculus GN=Rpa1 PE=1 SV=2|Replication protein A 70 kDa DNA-binding subunit OS=Mus musculus GN=Rpa1 PE=1 SV=1	1	3	21	8.40798	3835060000	3585620000	3630920000	3503170000	3536630000	3233050000	1	1.08503	1	1.06162	1	1.24566	3.71385e+09	3.57402e+09	3.76159e+09	3.39245e+09	3.52519e+09	3.3494e+09	3.69734e+09	3.65725e+09	3.96159e+09	3.4076e+09	3.44496e+09	3.18031e+09	1.08503	1.06162	1.24566	1	1	1
814	FMNL2	A2APV2-3	Isoform 3 of Formin-like protein 2 OS=Mus musculus GN=Fmnl2	1	3	11	7.09906	650432000	659793000	497286000	548366000	589228000	602230000	1	1.1756	1	1.17252	1	0.915882	6.40896e+08	6.22708e+08	5.34742e+08	5.40327e+08	5.56109e+08	6.4759e+08	6.38047e+08	6.37209e+08	5.63173e+08	5.4274e+08	5.43453e+08	6.14897e+08	1.1756	1.17252	0.915882	1	1	1
815	KANK3	Q9Z1P7	KN motif and ankyrin repeat domain-containing protein 3 OS=Mus musculus GN=Kank3 PE=1 SV=1	1	3	4	6.63806	122277000	125935000	55362200	100017000	120171000	94472500	1	1.21172	1	1.09734	1	0.649985	1.09972e+08	1.01817e+08	7.6138e+07	8.99522e+07	9.71569e+07	1.29925e+08	1.09483e+08	1.04188e+08	8.01861e+07	9.03539e+07	9.49458e+07	1.23366e+08	1.21172	1.09734	0.649985	1	1	1
816	NDUFA7	Q9Z1P6	NADH dehydrogenase [ubiquinone] 1 alpha subcomplex subunit 7 OS=Mus musculus GN=Ndufa7 PE=1 SV=3	1	3	3	7.32274	558440000	459271000	283600000	469554000	436788000	330187000	1	1.17875	1	1.10102	1	0.952669	4.49839e+08	4.22971e+08	3.82283e+08	3.78239e+08	4.02265e+08	4.4508e+08	4.47839e+08	4.32821e+08	4.02608e+08	3.79928e+08	3.9311e+08	4.22611e+08	1.17875	1.10102	0.952669	1	1	1
817	BAG1	F6TCF9	BAG family molecular chaperone regulator 1 OS=Mus musculus GN=Bag1 PE=1 SV=1	1	3	13	7.71329	1135420000	1152960000	963316000	1234910000	1260350000	1285250000	1	0.911278	1	0.957897	1	0.831336	1.11876e+09	1.11593e+09	1.0101e+09	1.21679e+09	1.21987e+09	1.34767e+09	1.11378e+09	1.14192e+09	1.06381e+09	1.22222e+09	1.19211e+09	1.27964e+09	0.911278	0.957897	0.831336	1	1	1
818	USP36	B1AQJ2	Ubiquitin carboxyl-terminal hydrolase 36 OS=Mus musculus GN=Usp36 PE=1 SV=1	1	3	18	7.371	1524130000	1405520000	1167070000	1500910000	1417920000	985050000	1	1.00646	1	1.03796	1	1.31412	1.32812e+09	1.31219e+09	1.43457e+09	1.30789e+09	1.32376e+09	1.21083e+09	1.32221e+09	1.34275e+09	1.51085e+09	1.31373e+09	1.29364e+09	1.1497e+09	1.00646	1.03796	1.31412	1	1	1
819	2200002D01RIK	Q9D809	MCG22941 OS=Mus musculus GN=2200002D01Rik PE=1 SV=1	1	3	4	8.3988	953282000	827715000	601364000	1158170000	829461000	767258000	1	0.815791	1	1.04491	1	0.869344	7.61523e+08	8.38495e+08	7.43115e+08	9.25196e+08	8.40264e+08	9.48113e+08	7.58137e+08	8.58022e+08	7.82626e+08	9.29328e+08	8.21141e+08	9.00249e+08	0.815791	1.04491	0.869344	1	1	1
820	SSH1	F8WHT2|Q76I79|Q76I79-2	Protein phosphatase Slingshot homolog 1 OS=Mus musculus GN=Ssh1 PE=1 SV=1|Protein phosphatase Slingshot homolog 1 OS=Mus musculus GN=Ssh1 PE=1 SV=1|Isoform 2 of Protein phosphatase Slingshot homolog 1 OS=Mus musculus GN=Ssh1	1	3	2	6.71401	131447000	119674000	119130000	127325000	116978000	116305000	1	1.02321	1	1.07125	1	1.1361	1.23637e+08	1.23078e+08	1.23152e+08	1.1976e+08	1.20305e+08	1.20232e+08	1.23088e+08	1.25944e+08	1.297e+08	1.20295e+08	1.17567e+08	1.14162e+08	1.02321	1.07125	1.1361	1	1	1
821	CTDNEP1	Q3TP92	CTD nuclear envelope phosphatase 1 OS=Mus musculus GN=Ctdnep1 PE=1 SV=2	1	3	3	6.49849	80925700	75493900	57314800	64338800	78333400	65488800	1	1.24665	1	1.00916	1	0.970723	7.82736e+07	6.85159e+07	6.52918e+07	6.22303e+07	7.10929e+07	7.46034e+07	7.79256e+07	7.01115e+07	6.87632e+07	6.25082e+07	6.9475e+07	7.08371e+07	1.24665	1.00916	0.970723	1	1	1
822	COG5	Q8C0L8	Conserved oligomeric Golgi complex subunit 5 OS=Mus musculus GN=Cog5 PE=1 SV=3	1	3	11	7.33936	531973000	473570000	432775000	496076000	491709000	441752000	1	1.06285	1	1.00849	1	1.08662	4.93741e+08	4.67914e+08	4.71922e+08	4.60424e+08	4.85837e+08	4.81711e+08	4.91546e+08	4.78811e+08	4.97013e+08	4.6248e+08	4.7478e+08	4.57392e+08	1.06285	1.00849	1.08662	1	1	1
823	PAOX	Q8C0L6	Peroxisomal N(1)-acetyl-spermine/spermidine oxidase OS=Mus musculus GN=Paox PE=1 SV=3	1	3	4	6.84561	204057000	173823000	204523000	202909000	172138000	170652000	1	0.996735	1	1.05737	1	1.32931	1.87877e+08	1.88262e+08	2.05099e+08	1.8682e+08	1.86437e+08	1.71133e+08	1.87042e+08	1.92647e+08	2.16004e+08	1.87654e+08	1.82194e+08	1.62493e+08	0.996735	1.05737	1.32931	1	1	1
824	TEAD1	E9PZ73|Q3UFP5|Q3USK5	Transcriptional enhancer factor TEF-1 OS=Mus musculus GN=Tead1 PE=1 SV=1|TEA domain family member 1, isoform CRA_a OS=Mus musculus GN=Tead1 PE=1 SV=1|Transcriptional enhancer factor TEF-1 OS=Mus musculus GN=Tead1 PE=1 SV=1	1	3	3	7.34984	158725000	137430000	124551000	157341000	159024000	145871000	1	0.999846	1	0.904929	1	0.947052	1.47218e+08	1.3626e+08	1.3544e+08	1.45934e+08	1.5767e+08	1.58624e+08	1.46563e+08	1.39433e+08	1.42641e+08	1.46586e+08	1.54082e+08	1.50616e+08	0.999846	0.904929	0.947052	1	1	1
825	AP5B1	Q3TAP4	AP-5 complex subunit beta-1 OS=Mus musculus GN=Ap5b1 PE=1 SV=1	1	3	2	6.58926	69717900	55622100	44622400	67967800	74158600	69628400	1	1.01665	1	0.785383	1	0.710824	6.3497e+07	5.4297e+07	5.01898e+07	6.19031e+07	7.23919e+07	7.83158e+07	6.32147e+07	5.55614e+07	5.28584e+07	6.21795e+07	7.07444e+07	7.43621e+07	1.01665	0.785383	0.710824	1	1	1
826	TUFT1	O08970|O08970-2|O08970-3|Q3TAP8	Tuftelin OS=Mus musculus GN=Tuft1 PE=1 SV=2|Isoform 2 of Tuftelin OS=Mus musculus GN=Tuft1|Isoform 3 of Tuftelin OS=Mus musculus GN=Tuft1|Tuftelin OS=Mus musculus GN=Tuft1 PE=1 SV=1	1	3	8	6.86312	303664000	309128000	163909000	247771000	309093000	248439000	1	1.21471	1	1.04724	1	0.731777	2.85268e+08	2.57696e+08	2.09302e+08	2.32761e+08	2.57666e+08	3.17242e+08	2.84e+08	2.63697e+08	2.2043e+08	2.33801e+08	2.51802e+08	3.01226e+08	1.21471	1.04724	0.731777	1	1	1
827	GTF2H3	Q3UZB8|Q8VD76	General transcription factor IIH subunit 3 OS=Mus musculus GN=Gtf2h3 PE=1 SV=1|General transcription factor IIH subunit 3 OS=Mus musculus GN=Gtf2h3 PE=1 SV=1	1	3	2	6.86287	59271200	63470400	54494900	58010300	66660800	61048900	1	1.01267	1	0.997003	1	0.990088	6.10202e+07	5.89053e+07	5.70352e+07	5.97221e+07	6.18662e+07	6.38947e+07	6.07489e+07	6.02771e+07	6.00677e+07	5.99888e+07	6.04583e+07	6.06691e+07	1.01267	0.997003	0.990088	1	1	1
828	HIP1	Q8VD75	Huntingtin-interacting protein 1 OS=Mus musculus GN=Hip1 PE=1 SV=2	1	3	34	7.86712	2613790000	2475510000	2471670000	2529740000	2503880000	2575570000	1	1.02406	1	1.03525	1	1.06442	2.56948e+09	2.51347e+09	2.47632e+09	2.48686e+09	2.54227e+09	2.58041e+09	2.55806e+09	2.572e+09	2.60798e+09	2.49796e+09	2.48442e+09	2.45014e+09	1.02406	1.03525	1.06442	1	1	1
829	KLC1	E9Q7C9	Kinesin light chain 1 OS=Mus musculus GN=Klc1 PE=1 SV=1	1	3	19	8.08998	3289190000	3217450000	2267890000	3475490000	3066110000	2622160000	1	0.937999	1	1.0988	1	0.959309	2.87818e+09	3.0307e+09	2.75145e+09	3.0412e+09	2.88814e+09	3.18126e+09	2.86538e+09	3.10128e+09	2.89774e+09	3.05478e+09	2.82242e+09	3.02066e+09	0.937999	1.0988	0.959309	1	1	1
830	DOPEY1	H7BWZ9|Q8BL99|Q8BL99-5|Q8BL99-6	Protein dopey-1 OS=Mus musculus GN=Dopey1 PE=1 SV=1|Protein dopey-1 OS=Mus musculus GN=Dopey1 PE=1 SV=2|Isoform 5 of Protein dopey-1 OS=Mus musculus GN=Dopey1|Isoform 6 of Protein dopey-1 OS=Mus musculus GN=Dopey1	1	3	4	6.38778	142798000	126842000	122890000	123851000	119976000	115703000	1	1.14275	1	1.10704	1	1.17806	1.34292e+08	1.28595e+08	1.28892e+08	1.16474e+08	1.21634e+08	1.21354e+08	1.33695e+08	1.3159e+08	1.35745e+08	1.16994e+08	1.18866e+08	1.15228e+08	1.14275	1.10704	1.17806	1	1	1
831	TUT1	Q8R3F9	Speckle targeted PIP5K1A-regulated poly(A) polymerase OS=Mus musculus GN=Tut1 PE=1 SV=1	1	3	7	7.39338	176140000	310062000	139825000	249078000	458700000	336671000	1	0.700894	1	0.707808	1	0.460654	2.16814e+08	2.11976e+08	1.66156e+08	3.06595e+08	3.13593e+08	4.00071e+08	2.1585e+08	2.16913e+08	1.7499e+08	3.07965e+08	3.06457e+08	3.79874e+08	0.700894	0.707808	0.460654	1	1	1
832	TADA2A	Q8CHV6	Transcriptional adapter 2-alpha OS=Mus musculus GN=Tada2a PE=1 SV=1	1	3	3	6.9795	159096000	151838000	132196000	142403000	139635000	138665000	1	1.10731	1	1.13863	1	1.05742	1.51889e+08	1.49847e+08	1.40308e+08	1.35952e+08	1.37804e+08	1.47174e+08	1.51214e+08	1.53337e+08	1.47768e+08	1.36559e+08	1.34668e+08	1.39744e+08	1.10731	1.13863	1.05742	1	1	1
833	MCAT	Q8R3F5	Malonyl-CoA-acyl carrier protein transacylase, mitochondrial OS=Mus musculus GN=Mcat PE=1 SV=3	1	3	6	7.04225	244152000	224976000	212491000	199577000	201945000	181318000	1	1.21249	1	1.16654	1	1.29986	2.32057e+08	2.21448e+08	2.27128e+08	1.8969e+08	1.98778e+08	1.93807e+08	2.31026e+08	2.26605e+08	2.39204e+08	1.90538e+08	1.94254e+08	1.84023e+08	1.21249	1.16654	1.29986	1	1	1
834	LARP2	Q8R3F0	Larp2 protein OS=Mus musculus GN=Larp2 PE=1 SV=1	1	3	5	6.66274	239794000	219540000	172672000	244137000	237994000	161926000	1	0.973496	1	0.965925	1	1.18277	2.08026e+08	2.01599e+08	2.16754e+08	2.11794e+08	2.18545e+08	2.03265e+08	2.07101e+08	2.06294e+08	2.28279e+08	2.12739e+08	2.13571e+08	1.93003e+08	0.973496	0.965925	1.18277	1	1	1
835	AIM1	A0A0G2JG52|E9PVP1	Aurora kinase B OS=Mus musculus GN=Aim1 PE=1 SV=1|Aurora kinase B OS=Mus musculus GN=Aim1 PE=1 SV=1	1	3	16	7.47195	1259130000	1166310000	690391000	1106210000	1000400000	764183000	1	1.12814	1	1.22078	1	1.00206	1.03988e+09	1.05241e+09	9.26432e+08	9.13583e+08	9.02702e+08	1.02545e+09	1.03525e+09	1.07692e+09	9.75689e+08	9.17663e+08	8.82159e+08	9.73684e+08	1.12814	1.22078	1.00206	1	1	1
836	PLS3	B1AX58|Q99K51	Plastin-3 OS=Mus musculus GN=Pls3 PE=1 SV=1|Plastin-3 OS=Mus musculus GN=Pls3 PE=1 SV=3	1	3	20	8.01918	3177380000	2985900000	2751120000	3750140000	3174640000	3206450000	1	0.839753	1	0.984865	1	0.951657	2.90903e+09	3.06498e+09	2.92738e+09	3.43341e+09	3.25871e+09	3.41188e+09	2.89609e+09	3.13635e+09	3.08303e+09	3.44874e+09	3.18455e+09	3.23964e+09	0.839753	0.984865	0.951657	1	1	1
837	EBAG9	Q9D0V7	Receptor-binding cancer antigen expressed on SiSo cells OS=Mus musculus GN=Ebag9 PE=1 SV=2	1	3	2	5.85273	16242400	14434400	10876900	22658300	20687900	16030500	1	0.710481	1	0.730597	1	0.752582	1.38501e+07	1.36641e+07	1.34747e+07	1.9321e+07	1.95839e+07	1.98592e+07	1.37885e+07	1.39823e+07	1.41912e+07	1.94073e+07	1.91382e+07	1.88566e+07	0.710481	0.730597	0.752582	1	1	1
838	CINP	Q9D0V8	Cyclin-dependent kinase 2-interacting protein OS=Mus musculus GN=Cinp PE=2 SV=1	1	3	3	6.67906	107450000	96779600	100833000	103219000	92211500	97902000	1	1.03175	1	1.09899	1	1.14237	1.01635e+08	1.02052e+08	1.01094e+08	9.76333e+07	9.72349e+07	9.81558e+07	1.01184e+08	1.04428e+08	1.06469e+08	9.80694e+07	9.5022e+07	9.32005e+07	1.03175	1.09899	1.14237	1	1	1
839	MARK2	A0A0R4J0B1|A0A0R4J227|E9QMP6|F6ZS70|Q05512|Q05512-2|Q05512-3|Q05512-4	Serine/threonine-protein kinase MARK2 OS=Mus musculus GN=Mark2 PE=1 SV=1|Serine/threonine-protein kinase MARK2 OS=Mus musculus GN=Mark2 PE=1 SV=1|Serine/threonine-protein kinase MARK2 OS=Mus musculus GN=Mark2 PE=1 SV=2|Serine/threonine-protein kinase MARK2 (Fragment) OS=Mus musculus GN=Mark2 PE=1 SV=1|Serine/threonine-protein kinase MARK2 OS=Mus musculus GN=Mark2 PE=1 SV=3|Isoform 2 of Serine/thr…	1	3	11	7.59942	677175000	600689000	348618000	870730000	899503000	611222000	1	0.770809	1	0.699267	1	0.632625	5.63257e+08	5.21941e+08	4.82362e+08	7.24251e+08	7.81581e+08	8.45711e+08	5.60752e+08	5.34096e+08	5.08008e+08	7.27485e+08	7.63794e+08	8.03016e+08	0.770809	0.699267	0.632625	1	1	1
840	FADS3	Q3T9H9|Q9JJE7	Fatty acid desaturase 3 OS=Mus musculus GN=Fads3 PE=1 SV=1|Fatty acid desaturase 3 OS=Mus musculus GN=Fads3 PE=2 SV=2	1	3	7	7.80132	492757000	324377000	373627000	578604000	449391000	564316000	1	0.844075	1	0.755825	1	0.734364	4.19019e+08	3.85763e+08	3.69459e+08	4.9202e+08	5.34436e+08	5.58021e+08	4.17156e+08	3.94747e+08	3.89102e+08	4.94217e+08	5.22273e+08	5.29849e+08	0.844075	0.755825	0.734364	1	1	1
841	HMGA2	Q6NSP9	High mobility group protein HMGI-C OS=Mus musculus GN=Hmga2 PE=1 SV=1	1	3	5	7.5084	487312000	601029000	422600000	612423000	697806000	508700000	1	0.788652	1	0.901896	1	0.921432	4.88305e+08	5.08035e+08	4.98939e+08	6.13671e+08	5.89838e+08	6.00592e+08	4.86134e+08	5.19866e+08	5.25466e+08	6.16411e+08	5.76415e+08	5.70271e+08	0.788652	0.901896	0.921432	1	1	1
842	TMX3	Q8BXZ1	Protein disulfide-isomerase TMX3 OS=Mus musculus GN=Tmx3 PE=1 SV=2	1	3	12	8.43602	2271050000	2207740000	1989810000	2059210000	2034470000	2035280000	1	1.09309	1	1.1363	1	1.08438	2.20237e+09	2.18462e+09	2.07358e+09	1.99694e+09	2.01316e+09	2.12096e+09	2.19258e+09	2.23549e+09	2.18383e+09	2.00585e+09	1.96735e+09	2.01389e+09	1.09309	1.1363	1.08438	1	1	1
843	PDCD10	Q8VE70	Programmed cell death protein 10 OS=Mus musculus GN=Pdcd10 PE=1 SV=1	1	3	8	8.02917	953125000	902510000	710286000	899993000	827959000	841727000	1	1.04964	1	1.1414	1	0.935961	8.77064e+08	8.8981e+08	7.82901e+08	8.28172e+08	8.16308e+08	9.27779e+08	8.73164e+08	9.10532e+08	8.24526e+08	8.3187e+08	7.97731e+08	8.80941e+08	1.04964	1.1414	0.935961	1	1	1
844	IGF2BP1	O88477	Insulin-like growth factor 2 mRNA-binding protein 1 OS=Mus musculus GN=Igf2bp1 PE=1 SV=1	1	3	23	8.21457	2726040000	2186310000	2170940000	2851880000	2354010000	2056430000	1	0.947394	1	0.972522	1	1.17093	2.3202e+09	2.28705e+09	2.43832e+09	2.4273e+09	2.46248e+09	2.30971e+09	2.30988e+09	2.34031e+09	2.56796e+09	2.43814e+09	2.40644e+09	2.19311e+09	0.947394	0.972522	1.17093	1	1	1
845	BAG5	Q8CI32	BAG family molecular chaperone regulator 5 OS=Mus musculus GN=Bag5 PE=1 SV=1	1	3	11	7.31618	962568000	887639000	813894000	706059000	680139000	660280000	1	1.3512	1	1.36658	1	1.36721	9.07533e+08	8.87946e+08	8.62953e+08	6.6569e+08	6.80374e+08	7.00079e+08	9.03498e+08	9.08624e+08	9.08834e+08	6.68663e+08	6.6489e+08	6.64736e+08	1.3512	1.36658	1.36721	1	1	1
846	CWF19L1	Q8CI33	CWF19-like protein 1 OS=Mus musculus GN=Cwf19l1 PE=1 SV=2	1	3	9	7.46756	472348000	436336000	446249000	503915000	493628000	438777000	1	0.92904	1	0.925587	1	1.12805	4.49672e+08	4.36671e+08	4.68393e+08	4.79724e+08	4.94007e+08	4.6055e+08	4.47673e+08	4.4684e+08	4.93297e+08	4.81866e+08	4.82764e+08	4.373e+08	0.92904	0.925587	1.12805	1	1	1
847	SNAP47	Q8R570	Synaptosomal-associated protein 47 OS=Mus musculus GN=Snap47 PE=1 SV=1	1	3	14	7.36287	1249500000	1505980000	902188000	1285420000	1683240000	1731530000	1	0.963431	1	0.936848	1	0.577913	1.34202e+09	1.2875e+09	9.8253e+08	1.3806e+09	1.43905e+09	1.88573e+09	1.33605e+09	1.31749e+09	1.03477e+09	1.38676e+09	1.4063e+09	1.79053e+09	0.963431	0.936848	0.577913	1	1	1
848	STX2	Q00262|Q3TJ55|Q80W45	Syntaxin-2 OS=Mus musculus GN=Stx2 PE=1 SV=1|Syntaxin-2 OS=Mus musculus GN=Stx2 PE=1 SV=1|Syntaxin 2 OS=Mus musculus GN=Stx2 PE=1 SV=1	1	3	3	6.89673	152474000	130528000	136978000	119872000	114427000	105940000	1	1.26069	1	1.19446	1	1.43412	1.41867e+08	1.34348e+08	1.43034e+08	1.11533e+08	1.17776e+08	1.10623e+08	1.41236e+08	1.37476e+08	1.50638e+08	1.12031e+08	1.15095e+08	1.05039e+08	1.26069	1.19446	1.43412	1	1	1
849	KDM2B	D3YVU4|D3YVU7|E9QL25|Q6P1G2	Lysine-specific demethylase 2B OS=Mus musculus GN=Kdm2b PE=1 SV=2|Lysine-specific demethylase 2B OS=Mus musculus GN=Kdm2b PE=1 SV=1|Lysine-specific demethylase 2B OS=Mus musculus GN=Kdm2b PE=1 SV=1|Lysine-specific demethylase 2B OS=Mus musculus GN=Kdm2b PE=1 SV=1	1	3	9	7.31304	458479000	544829000	445156000	470183000	572539000	537858000	1	0.966456	1	0.99644	1	0.917995	4.96209e+08	4.90192e+08	4.57152e+08	5.08876e+08	5.15123e+08	5.52352e+08	4.94003e+08	5.01608e+08	4.81458e+08	5.11149e+08	5.034e+08	5.24467e+08	0.966456	0.99644	0.917995	1	1	1
850	HEATR6	Q6P1G0	HEAT repeat-containing protein 6 OS=Mus musculus GN=Heatr6 PE=1 SV=1	1	3	8	7.12011	585553000	585413000	431655000	556557000	596770000	549134000	1	1.04276	1	1.02719	1	0.871875	5.61765e+08	5.42443e+08	4.85575e+08	5.33947e+08	5.52967e+08	6.17728e+08	5.59268e+08	5.55076e+08	5.11392e+08	5.36332e+08	5.40382e+08	5.86543e+08	1.04276	1.02719	0.871875	1	1	1
851	MKNK1	A2A8W8|O08605	MAP kinase-interacting serine/threonine kinase 1, isoform CRA_b OS=Mus musculus GN=Mknk1 PE=1 SV=1|MAP kinase-interacting serine/threonine-protein kinase 1 OS=Mus musculus GN=Mknk1 PE=1 SV=2	1	3	3	6.74684	195723000	213068000	220940000	213560000	228169000	224298000	1	0.908347	1	0.977817	1	1.09256	2.06491e+08	2.08435e+08	2.14074e+08	2.25309e+08	2.23207e+08	2.17328e+08	2.05573e+08	2.13289e+08	2.25456e+08	2.26315e+08	2.18128e+08	2.06356e+08	0.908347	0.977817	1.09256	1	1	1
852	MRPS30	Q9D0G0	28S ribosomal protein S30, mitochondrial OS=Mus musculus GN=Mrps30 PE=1 SV=1	1	3	16	7.64853	1316190000	1278290000	1008580000	1236500000	1314570000	1136470000	1	1.055	1	1.01822	1	0.984346	1.24813e+09	1.19295e+09	1.13966e+09	1.17256e+09	1.22681e+09	1.28417e+09	1.24258e+09	1.22073e+09	1.20025e+09	1.1778e+09	1.19889e+09	1.21934e+09	1.055	1.01822	0.984346	1	1	1
853	CHN1	A7VK13|Q91V57	Alpha2-chimerin OS=Mus musculus GN=Chn1 PE=1 SV=1|N-chimaerin OS=Mus musculus GN=Chn1 PE=1 SV=2	1	3	6	6.93088	488130000	377230000	448447000	389426000	341888000	357047000	1	1.24234	1	1.15536	1	1.3931	4.44669e+08	4.17198e+08	4.45117e+08	3.54753e+08	3.78112e+08	3.54396e+08	4.42692e+08	4.26914e+08	4.68783e+08	3.56337e+08	3.69507e+08	3.36504e+08	1.24234	1.15536	1.3931	1	1	1
854	RPS5	Q91V55	40S ribosomal protein S5 OS=Mus musculus GN=Rps5 PE=1 SV=1	1	3	16	9.06883	3120790000	2744160000	2050750000	3461900000	3293480000	2516930000	1	0.893469	1	0.872469	1	0.903727	2.67843e+09	2.57503e+09	2.54639e+09	2.97118e+09	3.09049e+09	3.12524e+09	2.66652e+09	2.63499e+09	2.68178e+09	2.98445e+09	3.02016e+09	2.96747e+09	0.893469	0.872469	0.903727	1	1	1
855	AKT1	P31750	RAC-alpha serine/threonine-protein kinase OS=Mus musculus GN=Akt1 PE=1 SV=2	1	3	14	7.52521	1154540000	1207050000	698394000	967095000	1102580000	1122530000	1	1.18323	1	1.14633	1	0.690078	1.12078e+09	1.07327e+09	8.09102e+08	9.38819e+08	9.8038e+08	1.30047e+09	1.1158e+09	1.09827e+09	8.52121e+08	9.43012e+08	9.58068e+08	1.23482e+09	1.18323	1.14633	0.690078	1	1	1
856	DNTTIP2	Q8R2M2	Deoxynucleotidyltransferase terminal-interacting protein 2 OS=Mus musculus GN=Dnttip2 PE=1 SV=1	1	3	19	7.94622	2357970000	2034970000	1780190000	2295430000	2055180000	1517280000	1	1.01813	1	1.03682	1	1.30136	2.01169e+09	1.97505e+09	2.14993e+09	1.95833e+09	1.99466e+09	1.83241e+09	2.00274e+09	2.02104e+09	2.26424e+09	1.96708e+09	1.94927e+09	1.73991e+09	1.01813	1.03682	1.30136	1	1	1
857	PHF12	Q5SPL2|Q5SPL2-2	PHD finger protein 12 OS=Mus musculus GN=Phf12 PE=1 SV=1|Isoform 2 of PHD finger protein 12 OS=Mus musculus GN=Phf12	1	3	2	6.57318	82340700	100605000	63799300	75432900	88344400	77893600	1	1.08189	1	1.19244	1	0.908468	8.42188e+07	8.60205e+07	7.29523e+07	7.71534e+07	7.55373e+07	8.90687e+07	8.38443e+07	8.80238e+07	7.68311e+07	7.7498e+07	7.38183e+07	8.45721e+07	1.08189	1.19244	0.908468	1	1	1
858	PLXNA1	P70206	Plexin-A1 OS=Mus musculus GN=Plxna1 PE=1 SV=1	1	3	15	7.12373	651780000	750084000	571515000	813938000	896037000	845726000	1	0.793669	1	0.876556	1	0.749538	6.67553e+08	6.82532e+08	6.13239e+08	8.33635e+08	8.1534e+08	9.07469e+08	6.64585e+08	6.98427e+08	6.45844e+08	8.37358e+08	7.96785e+08	8.61656e+08	0.793669	0.876556	0.749538	1	1	1
859	RNF123	Q05CH9|Q5XPI3|Q5XPI3-2	E3 ubiquitin-protein ligase RNF123 (Fragment) OS=Mus musculus GN=Rnf123 PE=1 SV=1|E3 ubiquitin-protein ligase RNF123 OS=Mus musculus GN=Rnf123 PE=1 SV=1|Isoform 2 of E3 ubiquitin-protein ligase RNF123 OS=Mus musculus GN=Rnf123	1	3	3	6.91214	100266000	86624900	83120600	91039400	86440200	75903600	1	1.09158	1	1.04936	1	1.21462	9.12181e+07	8.70126e+07	9.09582e+07	8.28241e+07	8.68271e+07	8.30607e+07	9.08125e+07	8.9039e+07	9.57943e+07	8.3194e+07	8.48511e+07	7.88675e+07	1.09158	1.04936	1.21462	1	1	1
860	VIMP	A0A0U1RP62|Q9BCZ4	Histocompatibility 47, isoform CRA_b OS=Mus musculus GN=Vimp PE=1 SV=1|Selenoprotein S OS=Mus musculus GN=Vimp PE=1 SV=3	1	3	2	5.77001	32441100	28309400	29744800	25589500	31826300	29256500	1	1.2565	1	0.931409	1	1.12768	3.31463e+07	2.77645e+07	2.96833e+07	2.61457e+07	3.12137e+07	2.9196e+07	3.29989e+07	2.84111e+07	3.12615e+07	2.62625e+07	3.05034e+07	2.77221e+07	1.2565	0.931409	1.12768	1	1	1
861	GNG5	Q3UKC8|Q80SZ7	Guanine nucleotide-binding protein subunit gamma OS=Mus musculus GN=Gng5 PE=1 SV=1|Guanine nucleotide-binding protein G(I)/G(S)/G(O) subunit gamma-5 OS=Mus musculus GN=Gng5 PE=1 SV=2	1	3	3	7.54559	401355000	314908000	214807000	336924000	277203000	234572000	1	1.18066	1	1.18955	1	1.01571	3.16514e+08	3.09092e+08	2.77511e+08	2.65703e+08	2.72083e+08	3.03046e+08	3.15107e+08	3.1629e+08	2.92266e+08	2.66889e+08	2.65891e+08	2.87747e+08	1.18066	1.18955	1.01571	1	1	1
862	PRKCI	Q62074	Protein kinase C iota type OS=Mus musculus GN=Prkci PE=1 SV=3	1	3	21	8.34463	2284000000	2026070000	1805190000	2230020000	2222390000	2092950000	1	1.01512	1	0.954619	1	0.956665	2.12889e+09	2.00853e+09	1.95363e+09	2.07858e+09	2.20315e+09	2.26505e+09	2.11943e+09	2.0553e+09	2.0575e+09	2.08786e+09	2.15301e+09	2.1507e+09	1.01512	0.954619	0.956665	1	1	1
863	PLCG1	A2A4A6|Q62077	Phosphoinositide phospholipase C OS=Mus musculus GN=Plcg1 PE=1 SV=1|1-phosphatidylinositol 4,5-bisphosphate phosphodiesterase gamma-1 OS=Mus musculus GN=Plcg1 PE=1 SV=2	1	3	23	7.63053	2241200000	1913490000	1700470000	2485500000	2200200000	2115890000	1	0.89371	1	0.910668	1	0.891398	1.98872e+09	1.95309e+09	1.87749e+09	2.2055e+09	2.24574e+09	2.33616e+09	1.97988e+09	1.99858e+09	1.97732e+09	2.21535e+09	2.19463e+09	2.21822e+09	0.89371	0.910668	0.891398	1	1	1
864	NMNAT1	Q3V449|Q9EPA7	Nicotinamide-nucleotide adenylyltransferase OS=Mus musculus GN=Nmnat1 PE=1 SV=1|Nicotinamide/nicotinic acid mononucleotide adenylyltransferase 1 OS=Mus musculus GN=Nmnat1 PE=1 SV=2	1	3	4	7.06484	255273000	287389000	225303000	320852000	403921000	360891000	1	0.788551	1	0.745023	1	0.692447	2.70222e+08	2.55539e+08	2.39368e+08	3.39641e+08	3.59156e+08	3.8342e+08	2.6902e+08	2.6149e+08	2.52094e+08	3.41158e+08	3.50982e+08	3.64063e+08	0.788551	0.745023	0.692447	1	1	1
865	EXT1	P97464|Q3V1P4	Exostosin-1 OS=Mus musculus GN=Ext1 PE=1 SV=1|Exostoses (Multiple) 1, isoform CRA_a OS=Mus musculus GN=Ext1 PE=1 SV=1	1	3	2	6.58695	81785100	122266000	67241800	92817200	136912000	118802000	1	0.873324	1	0.935104	1	0.627785	9.41041e+07	9.47366e+07	7.54212e+07	1.06798e+08	1.06085e+08	1.33253e+08	9.36857e+07	9.69428e+07	7.94312e+07	1.07275e+08	1.03671e+08	1.26526e+08	0.873324	0.935104	0.627785	1	1	1
866	RPS27	A0A0G2JDW7|Q6ZWU9	40S ribosomal protein S27 (Fragment) OS=Mus musculus GN=Rps27 PE=1 SV=1|40S ribosomal protein S27 OS=Mus musculus GN=Rps27 PE=1 SV=3	1	3	2	7.60392	350085000	235647000	209394000	288654000	324206000	248771000	1	1.20206	1	0.761091	1	0.933598	2.99202e+08	2.31626e+08	2.49258e+08	2.467e+08	3.18673e+08	2.96131e+08	2.97872e+08	2.3702e+08	2.6251e+08	2.47801e+08	3.11421e+08	2.81181e+08	1.20206	0.761091	0.933598	1	1	1
867	USP47	Q8BY87|Q8BY87-2	Ubiquitin carboxyl-terminal hydrolase 47 OS=Mus musculus GN=Usp47 PE=1 SV=2|Isoform 2 of Ubiquitin carboxyl-terminal hydrolase 47 OS=Mus musculus GN=Usp47	1	3	36	7.76013	3433590000	3865190000	2757600000	3683840000	3467140000	3603960000	1	0.923799	1	1.16733	1	0.848686	3.33023e+09	3.64209e+09	3.01735e+09	3.57295e+09	3.26701e+09	3.94344e+09	3.31542e+09	3.7269e+09	3.17778e+09	3.5889e+09	3.19266e+09	3.74435e+09	0.923799	1.16733	0.848686	1	1	1
868	DNAJC17	Q91WT4	DnaJ homolog subfamily C member 17 OS=Mus musculus GN=Dnajc17 PE=1 SV=2	1	3	5	7.10431	283131000	291472000	260681000	314960000	300784000	264824000	1	0.890967	1	1.0147	1	1.09181	2.70537e+08	2.80887e+08	2.83098e+08	3.0095e+08	2.89861e+08	2.87597e+08	2.69334e+08	2.87428e+08	2.98149e+08	3.02294e+08	2.83264e+08	2.73078e+08	0.890967	1.0147	1.09181	1	1	1
869	SEC31A	Q3UPL0|S4R192	Protein transport protein Sec31A OS=Mus musculus GN=Sec31a PE=1 SV=2|Protein transport protein Sec31A (Fragment) OS=Mus musculus GN=Sec31a PE=1 SV=1	1	3	41	8.53086	4961850000	4200410000	4174340000	5146930000	4611860000	4142880000	1	0.955487	1	0.953699	1	1.11759	4.44041e+09	4.31601e+09	4.5396e+09	4.60604e+09	4.73879e+09	4.50539e+09	4.42066e+09	4.41652e+09	4.78096e+09	4.62661e+09	4.63094e+09	4.27794e+09	0.955487	0.953699	1.11759	1	1	1
870	GM9847|SOCS2	D3Z193|F6RVG2|O35717|Q548Q7	MCG128463 OS=Mus musculus GN=Gm9847 PE=4 SV=1|Suppressor of cytokine-signaling 2 (Fragment) OS=Mus musculus GN=Socs2 PE=4 SV=1|Suppressor of cytokine signaling 2 OS=Mus musculus GN=Socs2 PE=2 SV=1|MCG4302, isoform CRA_c OS=Mus musculus GN=Socs2 PE=2 SV=1	1	3	2	7.17623	42471700	32843300	37229600	46087400	43693300	47404100	1	0.913371	1	0.787096	1	0.8711	3.964e+07	3.58006e+07	3.65941e+07	4.30146e+07	4.76276e+07	4.65949e+07	3.94637e+07	3.66344e+07	3.85397e+07	4.32067e+07	4.65437e+07	4.42426e+07	0.913371	0.787096	0.8711	1	1	1
871	KIF21A	E9Q0J5|F8WGN6|Q9QXL2|Q9QXL2-2|Q9QXL2-3|Q9QXL2-4	Kinesin-like protein KIF21A OS=Mus musculus GN=Kif21a PE=1 SV=2|Kinesin-like protein KIF21A OS=Mus musculus GN=Kif21a PE=1 SV=1|Kinesin-like protein KIF21A OS=Mus musculus GN=Kif21a PE=1 SV=2|Isoform 2 of Kinesin-like protein KIF21A OS=Mus musculus GN=Kif21a|Isoform 3 of Kinesin-like protein KIF21A OS=Mus musculus GN=Kif21a|Isoform 4 of Kinesin-like protein KIF21A OS=Mus musculus GN=Kif21a	1	3	3	6.36547	39943300	40604200	33351700	114408000	105528000	110384000	1	0.346033	1	0.402902	1	0.335125	3.81187e+07	4.00171e+07	3.54609e+07	1.09182e+08	1.04002e+08	1.17365e+08	3.79492e+07	4.0949e+07	3.73463e+07	1.09669e+08	1.01635e+08	1.1144e+08	0.346033	0.402902	0.335125	1	1	1
872	EXOC8	Q6PGF7	Exocyst complex component 8 OS=Mus musculus GN=Exoc8 PE=1 SV=1	1	3	14	7.42941	1261950000	1209450000	984856000	1191540000	1218020000	1014560000	1	1.0497	1	1.03975	1	1.07669	1.17483e+09	1.13756e+09	1.12475e+09	1.10928e+09	1.14562e+09	1.15867e+09	1.1696e+09	1.16405e+09	1.18455e+09	1.11423e+09	1.11955e+09	1.10018e+09	1.0497	1.03975	1.07669	1	1	1
873	BMS1	Q6PGF5	BMS1 homolog, ribosome assembly protein (Yeast) OS=Mus musculus GN=Bms1 PE=1 SV=1	1	3	22	7.80534	1474600000	1367820000	1276090000	1581700000	1700310000	1433710000	1	0.924017	1	0.842358	1	0.987224	1.41544e+09	1.31482e+09	1.38301e+09	1.51824e+09	1.63443e+09	1.55384e+09	1.40915e+09	1.34544e+09	1.45655e+09	1.52502e+09	1.59723e+09	1.4754e+09	0.924017	0.842358	0.987224	1	1	1
874	KIF1BP	Q6ZPU9	KIF1-binding protein OS=Mus musculus GN=Kif1bp PE=1 SV=2	1	3	10	7.84499	505807000	500860000	416249000	423171000	437995000	407945000	1	1.18467	1	1.19741	1	1.13174	4.88661e+08	4.77966e+08	4.51491e+08	4.08827e+08	4.17975e+08	4.42484e+08	4.86489e+08	4.89097e+08	4.75496e+08	4.10652e+08	4.08462e+08	4.20146e+08	1.18467	1.19741	1.13174	1	1	1
875	TYW5	A2RSX7	tRNA wybutosine-synthesizing protein 5 OS=Mus musculus GN=Tyw5 PE=2 SV=2	1	3	6	6.93753	256477000	235861000	204647000	262652000	264066000	238413000	1	0.967826	1	0.935275	1	0.952075	2.39896e+08	2.29436e+08	2.24919e+08	2.45672e+08	2.56872e+08	2.6203e+08	2.38829e+08	2.34779e+08	2.36878e+08	2.46769e+08	2.51026e+08	2.48802e+08	0.967826	0.935275	0.952075	1	1	1
876	TACO1	Q8K0Z7	Translational activator of cytochrome c oxidase 1 OS=Mus musculus GN=Taco1 PE=1 SV=1	1	3	7	7.7029	362696000	331039000	330659000	386858000	375457000	376603000	1	0.929225	1	0.92324	1	0.97385	3.4844e+08	3.37903e+08	3.37195e+08	3.71653e+08	3.83242e+08	3.84047e+08	3.46891e+08	3.45772e+08	3.55123e+08	3.73313e+08	3.7452e+08	3.64659e+08	0.929225	0.92324	0.97385	1	1	1
877	EDEM2	Q8BJT9	alpha-1,2-Mannosidase OS=Mus musculus GN=Edem2 PE=1 SV=1	1	3	2	6.43503	87424300	92710100	71329700	106919000	116760000	111021000	1	0.810414	1	0.831436	1	0.712625	8.7147e+07	8.58777e+07	7.72497e+07	1.0658e+08	1.08155e+08	1.20235e+08	8.67596e+07	8.78776e+07	8.13569e+07	1.07056e+08	1.05694e+08	1.14165e+08	0.810414	0.831436	0.712625	1	1	1
878	BPNT1	D3Z0E6|Q9Z0S1	3'(2'),5'-bisphosphate nucleotidase 1 OS=Mus musculus GN=Bpnt1 PE=1 SV=1|3'(2'),5'-bisphosphate nucleotidase 1 OS=Mus musculus GN=Bpnt1 PE=1 SV=2	1	3	14	8.27711	1492420000	1250650000	1128570000	1586240000	1408150000	1065890000	1	0.932506	1	0.929999	1	1.17439	1.26904e+09	1.23298e+09	1.34624e+09	1.34882e+09	1.38826e+09	1.27147e+09	1.2634e+09	1.2617e+09	1.41782e+09	1.35484e+09	1.35667e+09	1.20728e+09	0.932506	0.929999	1.17439	1	1	1
879	ZC3H10	Q8R205	Zinc finger CCCH domain-containing protein 10 OS=Mus musculus GN=Zc3h10 PE=2 SV=1	1	3	3	6.85025	165317000	165807000	115324000	164918000	158529000	123960000	1	0.993526	1	1.09519	1	1.03189	1.47551e+08	1.50717e+08	1.42146e+08	1.47195e+08	1.44102e+08	1.52791e+08	1.46895e+08	1.54227e+08	1.49704e+08	1.47852e+08	1.40822e+08	1.45077e+08	0.993526	1.09519	1.03189	1	1	1
880	THADA	A8C756	Thyroid adenoma-associated protein homolog OS=Mus musculus GN=Thada PE=1 SV=1	1	3	29	7.57744	1900950000	1713990000	1545170000	1985200000	1876960000	1719350000	1	0.949065	1	0.956201	1	0.996799	1.74587e+09	1.70493e+09	1.69136e+09	1.82325e+09	1.86704e+09	1.88202e+09	1.73811e+09	1.74463e+09	1.78129e+09	1.83139e+09	1.82455e+09	1.78701e+09	0.949065	0.956201	0.996799	1	1	1
881	SRR	Q9QZX7|Q9QZX7-2	Serine racemase OS=Mus musculus GN=Srr PE=1 SV=1|Isoform 2 of Serine racemase OS=Mus musculus GN=Srr	1	3	3	6.67601	73518100	62024500	67174700	53814100	46492300	46315700	1	1.35403	1	1.39694	1	1.60869	6.70055e+07	6.62144e+07	6.90399e+07	4.9047e+07	4.9633e+07	4.76017e+07	6.67076e+07	6.77564e+07	7.27106e+07	4.9266e+07	4.85034e+07	4.51986e+07	1.35403	1.39694	1.60869	1	1	1
882	GABARAPL2	P60521	Gamma-aminobutyric acid receptor-associated protein-like 2 OS=Mus musculus GN=Gabarapl2 PE=1 SV=1	1	3	7	7.81708	703422000	1192630000	626884000	865530000	1101050000	1065010000	1	0.805496	1	1.13421	1	0.652874	8.11943e+08	9.37363e+08	6.90996e+08	9.9906e+08	8.65385e+08	1.17393e+09	8.08333e+08	9.59193e+08	7.27735e+08	1.00352e+09	8.4569e+08	1.11466e+09	0.805496	1.13421	0.652874	1	1	1
883	PLEKHO2	Q8K124	Pleckstrin homology domain-containing family O member 2 OS=Mus musculus GN=Plekho2 PE=1 SV=1	1	3	5	6.8959	305290000	262850000	230254000	179654000	152526000	151351000	1	1.68425	1	1.80451	1	1.6874	2.6866e+08	2.7055e+08	2.54201e+08	1.58099e+08	1.56994e+08	1.67092e+08	2.67466e+08	2.76851e+08	2.67716e+08	1.58805e+08	1.53421e+08	1.58656e+08	1.68425	1.80451	1.6874	1	1	1
884	KIDINS220	E9Q9B7	Protein Kidins220 OS=Mus musculus GN=Kidins220 PE=1 SV=1	1	3	20	7.38402	1203210000	1133080000	905607000	1209610000	1239930000	1050220000	1	0.985884	1	0.956884	1	0.956434	1.11427e+09	1.06801e+09	1.03747e+09	1.1202e+09	1.16873e+09	1.20313e+09	1.10932e+09	1.09288e+09	1.09263e+09	1.1252e+09	1.14213e+09	1.1424e+09	0.985884	0.956884	0.956434	1	1	1
885	DTYMK	P97930	Thymidylate kinase OS=Mus musculus GN=Dtymk PE=1 SV=2	1	3	13	7.94014	875175000	794473000	856525000	933083000	891771000	958273000	1	0.929617	1	0.932871	1	0.991394	8.55428e+08	8.33699e+08	8.35067e+08	9.12029e+08	9.358e+08	9.34266e+08	8.51625e+08	8.53114e+08	8.79467e+08	9.16102e+08	9.14503e+08	8.87101e+08	0.929617	0.932871	0.991394	1	1	1
886	HMGB1	A0A0J9YUZ4|P63158|Q58EV5	High mobility group protein B1 (Fragment) OS=Mus musculus GN=Hmgb1 PE=1 SV=1|High mobility group protein B1 OS=Mus musculus GN=Hmgb1 PE=1 SV=2|High mobility group box 1 OS=Mus musculus GN=Hmgb1 PE=1 SV=1	1	3	14	9.10878	8898830000	8735260000	9896720000	9487850000	7820230000	7604830000	1	0.929597	1	1.16964	1	1.44344	8.42711e+09	9.19654e+09	9.92652e+09	8.98491e+09	8.23319e+09	7.62773e+09	8.38964e+09	9.41071e+09	1.04543e+10	9.02503e+09	8.04582e+09	7.24265e+09	0.929597	1.16964	1.44344	1	1	1
887	PSMA3	O70435|Q58EV4	Proteasome subunit alpha type-3 OS=Mus musculus GN=Psma3 PE=1 SV=3|Proteasome subunit alpha type OS=Mus musculus GN=Psma3 PE=1 SV=1	1	3	16	8.76298	4539200000	4068390000	3489830000	4687240000	4117130000	3635660000	1	0.959824	1	1.03472	1	1.06467	4.00173e+09	4.04232e+09	3.98407e+09	4.13224e+09	4.09075e+09	4.15056e+09	3.98394e+09	4.13646e+09	4.1959e+09	4.1507e+09	3.99765e+09	3.94102e+09	0.959824	1.03472	1.06467	1	1	1
888	HEG1	E9Q440|E9Q7X6|E9Q7X6-2	Protein HEG homolog 1 OS=Mus musculus GN=Heg1 PE=1 SV=1|Protein HEG homolog 1 OS=Mus musculus GN=Heg1 PE=1 SV=1|Isoform 2 of Protein HEG homolog 1 OS=Mus musculus GN=Heg1	1	3	6	6.87574	418501000	318904000	337509000	516584000	331829000	439270000	1	0.802944	1	1.00633	1	0.852215	3.48885e+08	3.79995e+08	3.39767e+08	4.30653e+08	3.95396e+08	4.42209e+08	3.47334e+08	3.88844e+08	3.57832e+08	4.32576e+08	3.86397e+08	4.19885e+08	0.802944	1.00633	0.852215	1	1	1
889	SLC25A1	Q8JZU2	Tricarboxylate transport protein, mitochondrial OS=Mus musculus GN=Slc25a1 PE=1 SV=1	1	3	9	8.15088	924852000	619939000	863464000	988420000	910747000	849625000	1	0.927386	1	0.712766	1	1.12723	8.22755e+08	7.01748e+08	8.5746e+08	8.79306e+08	1.03093e+09	8.43717e+08	8.19097e+08	7.1809e+08	9.0305e+08	8.83233e+08	1.00747e+09	8.01123e+08	0.927386	0.712766	1.12723	1	1	1
890	NPHP3	H9KV07|Q7TNH6	Nephrocystin-3 OS=Mus musculus GN=Nphp3 PE=1 SV=2|Nephrocystin-3 OS=Mus musculus GN=Nphp3 PE=1 SV=2	1	3	4	6.46958	103458000	141220000	106765000	88343400	99298100	87861400	1	1.1607	1	1.48919	1	1.3478	1.11591e+08	1.22973e+08	1.13671e+08	9.52881e+07	8.64681e+07	9.35445e+07	1.11095e+08	1.25837e+08	1.19715e+08	9.57137e+07	8.45003e+07	8.8822e+07	1.1607	1.48919	1.3478	1	1	1
891	ACTR10	Q9QZB7	Actin-related protein 10 OS=Mus musculus GN=Actr10 PE=1 SV=2	1	3	11	7.53239	1117130000	1131430000	970248000	1098150000	1264980000	1070480000	1	1.00826	1	0.936569	1	1.00531	1.11484e+09	1.04535e+09	1.05231e+09	1.09589e+09	1.16874e+09	1.16101e+09	1.10988e+09	1.06969e+09	1.10825e+09	1.10079e+09	1.14214e+09	1.1024e+09	1.00826	0.936569	1.00531	1	1	1
892	RSBN1L	D3Z0K6	MCG120108, isoform CRA_a OS=Mus musculus GN=Rsbn1l PE=1 SV=1	1	3	7	7.55424	423281000	360835000	351970000	451918000	418972000	364836000	1	0.928322	1	0.901819	1	1.07005	3.80845e+08	3.65196e+08	3.86517e+08	4.06612e+08	4.24036e+08	4.00645e+08	3.79152e+08	3.73701e+08	4.07067e+08	4.08427e+08	4.14385e+08	3.80419e+08	0.928322	0.901819	1.07005	1	1	1
893	MYO18A	K3W4L0|Q9JMH9|Q9JMH9-1	Unconventional myosin-XVIIIa OS=Mus musculus GN=Myo18a PE=1 SV=1|Unconventional myosin-XVIIIa OS=Mus musculus GN=Myo18a PE=1 SV=2|Isoform 1 of Unconventional myosin-XVIIIa OS=Mus musculus GN=Myo18a	1	3	64	7.78063	5742790000	4181340000	4535030000	5432810000	4501430000	4300670000	1	1.04768	1	0.972659	1	1.16961	4.88132e+09	4.57584e+09	4.8754e+09	4.61784e+09	4.92613e+09	4.62345e+09	4.85962e+09	4.6824e+09	5.13462e+09	4.63846e+09	4.81402e+09	4.39004e+09	1.04768	0.972659	1.16961	1	1	1
894	APRT	P08030	Adenine phosphoribosyltransferase OS=Mus musculus GN=Aprt PE=1 SV=2	1	3	11	8.44615	2403550000	2173910000	1880760000	2390600000	1861270000	1807660000	1	0.996497	1	1.223	1	1.15402	2.07722e+09	2.23886e+09	2.11309e+09	2.06603e+09	1.91688e+09	2.03096e+09	2.06799e+09	2.291e+09	2.22544e+09	2.07526e+09	1.87325e+09	1.92843e+09	0.996497	1.223	1.15402	1	1	1
895	TTC39B	Q8BYY4	Tetratricopeptide repeat protein 39B OS=Mus musculus GN=Ttc39b PE=1 SV=1	1	3	12	7.31665	789293000	694101000	722037000	633349000	641678000	548775000	1	1.23516	1	1.13266	1	1.45935	7.44835e+08	6.93929e+08	7.65324e+08	5.97675e+08	6.41519e+08	5.81674e+08	7.41523e+08	7.1009e+08	8.06015e+08	6.00344e+08	6.2692e+08	5.52309e+08	1.23516	1.13266	1.45935	1	1	1
896	TP53|TRP53	P02340|Q549C9	Cellular tumor antigen p53 OS=Mus musculus GN=Tp53 PE=1 SV=3|Cellular tumor antigen p53 OS=Mus musculus GN=Trp53 PE=1 SV=1	1	3	25	8.5796	5412650000	5444410000	3783540000	4003300000	4611730000	3727950000	1	1.34005	1	1.23618	1	1.1257	5.16414e+09	4.82553e+09	4.47421e+09	3.8195e+09	4.08751e+09	4.40847e+09	5.14118e+09	4.93791e+09	4.71209e+09	3.83655e+09	3.99448e+09	4.18591e+09	1.34005	1.23618	1.1257	1	1	1
897	ZC3H8	Q9JJ48	Zinc finger CCCH domain-containing protein 8 OS=Mus musculus GN=Zc3h8 PE=1 SV=2	1	3	5	7.05937	297879000	276024000	246827000	381901000	341298000	183759000	1	0.77307	1	0.846855	1	1.48984	2.47645e+08	2.52169e+08	3.24981e+08	3.17498e+08	3.11802e+08	2.41943e+08	2.46544e+08	2.58042e+08	3.42259e+08	3.18916e+08	3.04706e+08	2.29729e+08	0.77307	0.846855	1.48984	1	1	1
898	AKTIP	D3Z2J4|D3Z632|Q64362	AKT-interacting protein (Fragment) OS=Mus musculus GN=Aktip PE=1 SV=1|AKT-interacting protein OS=Mus musculus GN=Aktip PE=1 SV=1|AKT-interacting protein OS=Mus musculus GN=Aktip PE=1 SV=1	1	3	2	7.1014	178811000	151414000	169079000	181083000	177647000	170269000	1	0.978692	1	0.892491	1	1.10141	1.70005e+08	1.57946e+08	1.70483e+08	1.72165e+08	1.8531e+08	1.71683e+08	1.69249e+08	1.61624e+08	1.79547e+08	1.72934e+08	1.81093e+08	1.63015e+08	0.978692	0.892491	1.10141	1	1	1
899	ARHGEF10L	A2AWP8|A2AWP8-2|A2AWP8-3|A2AWP8-4	Rho guanine nucleotide exchange factor 10-like protein OS=Mus musculus GN=Arhgef10l PE=1 SV=1|Isoform 2 of Rho guanine nucleotide exchange factor 10-like protein OS=Mus musculus GN=Arhgef10l|Isoform 3 of Rho guanine nucleotide exchange factor 10-like protein OS=Mus musculus GN=Arhgef10l|Isoform 4 of Rho guanine nucleotide exchange factor 10-like protein OS=Mus musculus GN=Arhgef10l	1	3	9	6.88629	298805000	289278000	266251000	197719000	206418000	220661000	1	1.49785	1	1.46745	1	1.33832	2.99058e+08	2.87985e+08	2.6722e+08	1.97887e+08	2.05495e+08	2.21464e+08	2.97729e+08	2.94692e+08	2.81428e+08	1.9877e+08	2.00819e+08	2.10284e+08	1.49785	1.46745	1.33832	1	1	1
900	BCLAF1	F8WI22	Bcl-2-associated transcription factor 1 OS=Mus musculus GN=Bclaf1 PE=1 SV=1	1	3	38	8.37347	4442390000	4991080000	2367200000	4231020000	4670990000	3009220000	1	1.04064	1	1.11887	1	0.872522	3.91722e+09	3.95171e+09	3.39065e+09	3.73084e+09	3.69828e+09	4.31024e+09	3.89981e+09	4.04374e+09	3.57092e+09	3.7475e+09	3.61411e+09	4.09264e+09	1.04064	1.11887	0.872522	1	1	1
901	MSLN	Q61468	Mesothelin OS=Mus musculus GN=Msln PE=1 SV=1	1	3	2	6.69758	86084300	72806200	55310700	122164000	108891000	136264000	1	0.69841	1	0.70012	1	0.450219	7.76891e+07	7.56759e+07	5.89636e+07	1.1025e+08	1.13183e+08	1.45263e+08	7.73437e+07	7.74383e+07	6.20985e+07	1.10743e+08	1.10607e+08	1.3793e+08	0.69841	0.70012	0.450219	1	1	1
902	L3HYPDH	Q9CXA2	Trans-L-3-hydroxyproline dehydratase OS=Mus musculus GN=L3hypdh PE=1 SV=1	1	3	3	6.57537	83610800	72107100	74189500	80815500	74510400	63721600	1	1.02541	1	1.01334	1	1.29137	7.58253e+07	7.33349e+07	8.04374e+07	7.32903e+07	7.57791e+07	6.90879e+07	7.54882e+07	7.50427e+07	8.47141e+07	7.36176e+07	7.40545e+07	6.56001e+07	1.02541	1.01334	1.29137	1	1	1
903	NARS2	Q8BGV0	Probable asparagine--tRNA ligase, mitochondrial OS=Mus musculus GN=Nars2 PE=1 SV=1	1	3	4	6.90528	195437000	168847000	191511000	186132000	176125000	164424000	1	1.04068	1	1.00385	1	1.29189	1.84492e+08	1.76287e+08	1.94311e+08	1.75708e+08	1.83885e+08	1.66828e+08	1.83671e+08	1.80392e+08	2.04642e+08	1.76492e+08	1.79701e+08	1.58406e+08	1.04068	1.00385	1.29189	1	1	1
904	SH3D19	Q91X43	SH3 domain-containing protein 19 OS=Mus musculus GN=Sh3d19 PE=1 SV=2	1	3	8	7.15758	568042000	610942000	335056000	496948000	535012000	448445000	1	1.13292	1	1.19573	1	0.828712	5.24021e+08	5.23759e+08	4.2366e+08	4.58436e+08	4.58665e+08	5.67034e+08	5.21691e+08	5.35957e+08	4.46186e+08	4.60483e+08	4.48226e+08	5.38408e+08	1.13292	1.19573	0.828712	1	1	1
905	GLE1	Q8R322	Nucleoporin GLE1 OS=Mus musculus GN=Gle1 PE=1 SV=2	1	3	6	6.74278	213398000	182276000	173605000	196779000	199489000	163859000	1	1.07483	1	0.956767	1	1.17513	1.95245e+08	1.79217e+08	1.92984e+08	1.8004e+08	1.96142e+08	1.8215e+08	1.94377e+08	1.83391e+08	2.03244e+08	1.80844e+08	1.91678e+08	1.72954e+08	1.07483	0.956767	1.17513	1	1	1
906	RFC3	Q3TKD1|Q8R323	MCG17786, isoform CRA_a OS=Mus musculus GN=Rfc3 PE=1 SV=1|Replication factor C subunit 3 OS=Mus musculus GN=Rfc3 PE=1 SV=1	1	3	13	7.95923	1398660000	1255400000	1201460000	1282430000	1332570000	1210810000	1	1.08096	1	0.986479	1	1.1006	1.33508e+09	1.24083e+09	1.27346e+09	1.22413e+09	1.31711e+09	1.28337e+09	1.32914e+09	1.26973e+09	1.34116e+09	1.2296e+09	1.28713e+09	1.21858e+09	1.08096	0.986479	1.1006	1	1	1
907	PSPC1	Q8R326	Paraspeckle component 1 OS=Mus musculus GN=Pspc1 PE=1 SV=1	1	3	19	8.17022	3566090000	3063380000	3333710000	3116590000	3085850000	2895510000	1	1.13408	1	1.03949	1	1.27702	3.39057e+09	3.15813e+09	3.40109e+09	2.9632e+09	3.18129e+09	2.95403e+09	3.3755e+09	3.23168e+09	3.58192e+09	2.97643e+09	3.10889e+09	2.8049e+09	1.13408	1.03949	1.27702	1	1	1
908	TRMT112	Q9DCG9	Multifunctional methyltransferase subunit TRM112-like protein OS=Mus musculus GN=Trmt112 PE=1 SV=1	1	3	3	7.25558	112446000	109501000	96103000	111482000	114375000	109280000	1	0.999698	1	1.0025	1	0.97542	1.09161e+08	1.0635e+08	1.01928e+08	1.08225e+08	1.11084e+08	1.15904e+08	1.08675e+08	1.08827e+08	1.07347e+08	1.08708e+08	1.08556e+08	1.10053e+08	0.999698	1.0025	0.97542	1	1	1
909	ASB6	Q91ZU1	Ankyrin repeat and SOCS box protein 6 OS=Mus musculus GN=Asb6 PE=1 SV=1	1	3	2	6.07702	25475100	31506600	21109500	27978600	37827600	32218000	1	0.902443	1	0.872145	1	0.726733	2.7538e+07	2.63381e+07	2.33603e+07	3.02443e+07	3.16222e+07	3.56532e+07	2.74156e+07	2.69515e+07	2.46023e+07	3.03793e+07	3.09025e+07	3.38533e+07	0.902443	0.872145	0.726733	1	1	1
910	MMTAG2	Q99LX5	Multiple myeloma tumor-associated protein 2 homolog OS=Mus musculus GN=Mmtag2 PE=2 SV=1	1	3	6	7.34991	420923000	344932000	304907000	385433000	382871000	256639000	1	1.08239	1	0.943359	1	1.31777	3.6019e+08	3.27149e+08	3.75688e+08	3.29821e+08	3.63132e+08	3.16215e+08	3.58588e+08	3.34767e+08	3.95662e+08	3.31293e+08	3.54867e+08	3.00251e+08	1.08239	0.943359	1.31777	1	1	1
911	MVD	Q3UYC1|Q99JF5	Diphosphomevalonate decarboxylase OS=Mus musculus GN=Mvd PE=1 SV=1|Diphosphomevalonate decarboxylase OS=Mus musculus GN=Mvd PE=1 SV=2	1	3	12	7.88949	1100300000	933908000	943649000	1221110000	959032000	988270000	1	0.893071	1	1.01969	1	1.05908	9.67668e+08	1.00597e+09	9.96129e+08	1.07392e+09	1.03303e+09	1.04323e+09	9.63366e+08	1.02939e+09	1.04909e+09	1.07871e+09	1.00952e+09	9.90565e+08	0.893071	1.01969	1.05908	1	1	1
912	PSIP1	A2BI12|Q99JF8	PC4 and SFRS1-interacting protein OS=Mus musculus GN=Psip1 PE=1 SV=1|PC4 and SFRS1-interacting protein OS=Mus musculus GN=Psip1 PE=1 SV=1	1	3	30	8.47144	4272530000	3900290000	3621480000	5175430000	4843860000	4438740000	1	0.818217	1	0.843143	1	0.904945	3.94651e+09	3.8976e+09	3.92335e+09	4.78052e+09	4.84052e+09	4.80874e+09	3.92897e+09	3.98836e+09	4.13195e+09	4.80187e+09	4.73036e+09	4.56597e+09	0.818217	0.843143	0.904945	1	1	1
913	SLC12A4	Q3TWZ6|Q9JIS8	Solute carrier family 12 member 4 OS=Mus musculus GN=Slc12a4 PE=1 SV=1|Solute carrier family 12 member 4 OS=Mus musculus GN=Slc12a4 PE=1 SV=2	1	3	12	7.70361	932084000	759939000	789439000	812589000	732517000	737888000	1	1.13688	1	1.08632	1	1.18665	8.47547e+08	8.06032e+08	8.18533e+08	7.3889e+08	7.76947e+08	7.65082e+08	8.43779e+08	8.24803e+08	8.62053e+08	7.4219e+08	7.59265e+08	7.26457e+08	1.13688	1.08632	1.18665	1	1	1
914	DHX33	Q80VY9	Putative ATP-dependent RNA helicase DHX33 OS=Mus musculus GN=Dhx33 PE=1 SV=1	1	3	12	7.49946	857290000	863424000	801635000	861527000	885199000	758201000	1	0.986253	1	1.02136	1	1.1727	8.34641e+08	8.26346e+08	8.60333e+08	8.38766e+08	8.47186e+08	8.13719e+08	8.3093e+08	8.4559e+08	9.06076e+08	8.42512e+08	8.27906e+08	7.72639e+08	0.986253	1.02136	1.1727	1	1	1
915	FARP1	F8VPU2	FERM, RhoGEF and pleckstrin domain-containing protein 1 OS=Mus musculus GN=Farp1 PE=1 SV=1	1	3	23	7.81676	1620260000	1271210000	1341380000	1702970000	1503170000	1530400000	1	0.942991	1	0.885534	1	0.972171	1.45072e+09	1.36773e+09	1.39242e+09	1.52478e+09	1.6173e+09	1.58863e+09	1.44427e+09	1.39958e+09	1.46645e+09	1.53159e+09	1.5805e+09	1.50843e+09	0.942991	0.885534	0.972171	1	1	1
916	EIF5A	A0A0A0MQM0|P63242	Eukaryotic translation initiation factor 5A (Fragment) OS=Mus musculus GN=Eif5a PE=1 SV=1|Eukaryotic translation initiation factor 5A-1 OS=Mus musculus GN=Eif5a PE=1 SV=2	1	3	6	8.70938	1566400000	1826620000	1634230000	2090200000	1880490000	1824440000	1	0.742753	1	1.01712	1	0.993526	1.55453e+09	1.76983e+09	1.69955e+09	2.07436e+09	1.82202e+09	1.89736e+09	1.54762e+09	1.81104e+09	1.78991e+09	2.08363e+09	1.78056e+09	1.80158e+09	0.742753	1.01712	0.993526	1	1	1
917	EIF3L	Q8QZY1	Eukaryotic translation initiation factor 3 subunit L OS=Mus musculus GN=Eif3l PE=1 SV=1	1	3	24	8.566	4014290000	3601520000	3259280000	4175190000	4394400000	3724580000	1	0.952932	1	0.858187	1	0.970599	3.768e+09	3.47887e+09	3.59474e+09	3.91903e+09	4.24475e+09	4.10793e+09	3.75125e+09	3.55988e+09	3.78586e+09	3.93653e+09	4.14814e+09	3.90054e+09	0.952932	0.858187	0.970599	1	1	1
918	TSPAN14	Q8QZY6	Tetraspanin-14 OS=Mus musculus GN=Tspan14 PE=1 SV=1	1	3	3	6.92528	188833000	213979000	171518000	166211000	202154000	224425000	1	1.12602	1	1.10837	1	0.847684	2.06097e+08	1.98933e+08	1.69037e+08	1.81407e+08	1.87939e+08	2.21178e+08	2.0518e+08	2.03566e+08	1.78024e+08	1.82217e+08	1.83662e+08	2.10012e+08	1.12602	1.10837	0.847684	1	1	1
919	SF3B4	Q8QZY9	Splicing factor 3B subunit 4 OS=Mus musculus GN=Sf3b4 PE=1 SV=1	1	3	5	7.71669	541010000	575556000	430586000	464283000	501136000	434831000	1	1.15492	1	1.20262	1	1.09834	5.27165e+08	5.23361e+08	4.85965e+08	4.52401e+08	4.5569e+08	4.90756e+08	5.24821e+08	5.35549e+08	5.11803e+08	4.54422e+08	4.45319e+08	4.65981e+08	1.15492	1.20262	1.09834	1	1	1
920	VPS33B	P59016	Vacuolar protein sorting-associated protein 33B OS=Mus musculus GN=Vps33b PE=1 SV=1	1	3	7	6.68637	268888000	233408000	229181000	265326000	253652000	236763000	1	1.00443	1	0.963548	1	1.07364	2.49036e+08	2.37304e+08	2.43388e+08	2.45737e+08	2.57886e+08	2.5144e+08	2.47929e+08	2.4283e+08	2.56328e+08	2.46834e+08	2.52017e+08	2.38746e+08	1.00443	0.963548	1.07364	1	1	1
921	MPG	Q04841	DNA-3-methyladenine glycosylase OS=Mus musculus GN=Mpg PE=2 SV=3	1	3	3	6.59602	121821000	113226000	108793000	115362000	106958000	105439000	1	1.04662	1	1.10848	1	1.14445	1.14883e+08	1.15025e+08	1.1356e+08	1.08791e+08	1.08657e+08	1.10059e+08	1.14372e+08	1.17703e+08	1.19597e+08	1.09277e+08	1.06184e+08	1.04503e+08	1.04662	1.10848	1.14445	1	1	1
922	ALG5	Q9DB25	Dolichyl-phosphate beta-glucosyltransferase OS=Mus musculus GN=Alg5 PE=1 SV=1	1	3	8	7.59675	850604000	729294000	735668000	537722000	558505000	541239000	1	1.56783	1	1.36732	1	1.50761	8.15266e+08	7.40717e+08	7.5572e+08	5.15382e+08	5.67253e+08	5.55991e+08	8.11641e+08	7.57966e+08	7.959e+08	5.17684e+08	5.54343e+08	5.27922e+08	1.56783	1.36732	1.50761	1	1	1
923	ATP5O	Q9DB20	ATP synthase subunit O, mitochondrial OS=Mus musculus GN=Atp5o PE=1 SV=1	1	3	10	8.61716	1474260000	1194320000	1204400000	1511240000	1414230000	1354220000	1	0.966875	1	0.884294	1	0.986455	1.33646e+09	1.24347e+09	1.27607e+09	1.36998e+09	1.47243e+09	1.43481e+09	1.33052e+09	1.27243e+09	1.34392e+09	1.3761e+09	1.43892e+09	1.36237e+09	0.966875	0.884294	0.986455	1	1	1
924	IAH1	Q9DB29	Isoamyl acetate-hydrolyzing esterase 1 homolog OS=Mus musculus GN=Iah1 PE=1 SV=1	1	3	8	7.94776	1001940000	1068170000	1048210000	547995000	566241000	492111000	1	1.81215	1	1.97531	1	2.36255	1.00769e+09	1.02356e+09	1.08765e+09	5.51141e+08	5.42595e+08	5.10626e+08	1.00321e+09	1.0474e+09	1.14548e+09	5.53602e+08	5.30246e+08	4.84847e+08	1.81215	1.97531	2.36255	1	1	1
925	RAD51B	O35719	DNA repair protein RAD51 homolog 2 OS=Mus musculus GN=Rad51b PE=2 SV=2	1	3	5	6.66524	194885000	161722000	174626000	195826000	169323000	154993000	1	0.986365	1	1.00011	1	1.24966	1.74132e+08	1.7059e+08	1.85278e+08	1.74973e+08	1.78607e+08	1.64448e+08	1.73358e+08	1.74562e+08	1.95129e+08	1.75755e+08	1.74543e+08	1.56146e+08	0.986365	1.00011	1.24966	1	1	1
926	NUFIP2	Q5F2E7	Nuclear fragile X mental retardation-interacting protein 2 OS=Mus musculus GN=Nufip2 PE=1 SV=1	1	3	19	8.04167	2429720000	2209000000	1452850000	3033700000	2613630000	1874920000	1	0.793804	1	0.885008	1	0.859476	1.97615e+09	2.03004e+09	1.94378e+09	2.46738e+09	2.40189e+09	2.50847e+09	1.96737e+09	2.07732e+09	2.04713e+09	2.4784e+09	2.34723e+09	2.38184e+09	0.793804	0.885008	0.859476	1	1	1
927	GPX4	F7A8H6|O70325|O70325-2	Phospholipid hydroperoxide glutathione peroxidase, mitochondrial OS=Mus musculus GN=Gpx4 PE=1 SV=1|Phospholipid hydroperoxide glutathione peroxidase, mitochondrial OS=Mus musculus GN=Gpx4 PE=1 SV=4|Isoform Cytoplasmic of Phospholipid hydroperoxide glutathione peroxidase, mitochondrial OS=Mus musculus GN=Gpx4	1	3	11	8.1019	1728250000	1582520000	2043500000	1811160000	1749990000	1662330000	1	0.945757	1	0.946912	1	1.36349	1.71658e+09	1.67108e+09	1.94836e+09	1.79893e+09	1.84792e+09	1.58493e+09	1.70895e+09	1.70999e+09	2.05195e+09	1.80697e+09	1.80587e+09	1.50492e+09	0.945757	0.946912	1.36349	1	1	1
928	FAM160B1	Q8CDM8	Protein FAM160B1 OS=Mus musculus GN=Fam160b1 PE=1 SV=2	1	3	10	7.63279	686231000	596607000	555446000	753704000	717119000	662468000	1	0.9024	1	0.87115	1	0.929978	6.28195e+08	6.00493e+08	6.02834e+08	6.89961e+08	7.2179e+08	7.18987e+08	6.25402e+08	6.14478e+08	6.34886e+08	6.93043e+08	7.05364e+08	6.8269e+08	0.9024	0.87115	0.929978	1	1	1
929	P2RX4	D3Z5U5|Q9JJX6|Q9JJX6-3|Q9Z257	P2X purinoceptor OS=Mus musculus GN=P2rx4 PE=1 SV=2|P2X purinoceptor 4 OS=Mus musculus GN=P2rx4 PE=1 SV=1|Isoform c of P2X purinoceptor 4 OS=Mus musculus GN=P2rx4|P2X purinoceptor OS=Mus musculus GN=P2rx4 PE=1 SV=1	1	3	4	7.15394	171425000	161171000	117510000	200128000	211590000	210069000	1	0.848977	1	0.797604	1	0.620452	1.62113e+08	1.52872e+08	1.31006e+08	1.89256e+08	2.00695e+08	2.34195e+08	1.61392e+08	1.56433e+08	1.37971e+08	1.90101e+08	1.96128e+08	2.22372e+08	0.848977	0.797604	0.620452	1	1	1
930	UBE2A	A0A0J9YUN2|Q3TQ27|Q3UCS1|Q9Z255	Ubiquitin-conjugating enzyme E2 A OS=Mus musculus GN=Ube2a PE=1 SV=1|Ubiquitin-conjugating enzyme E2 A OS=Mus musculus GN=Ube2a PE=1 SV=1|Ubiquitin-conjugating enzyme E2 A OS=Mus musculus GN=Ube2a PE=1 SV=1|Ubiquitin-conjugating enzyme E2 A OS=Mus musculus GN=Ube2a PE=1 SV=1	1	3	2	7.22691	275988000	384784000	283733000	282291000	344239000	352509000	1	0.968998	1	1.17045	1	0.892761	3.14331e+08	3.36101e+08	2.85207e+08	3.2151e+08	3.00685e+08	3.54341e+08	3.12934e+08	3.43928e+08	3.00371e+08	3.22946e+08	2.93842e+08	3.36452e+08	0.968998	1.17045	0.892761	1	1	1
931	PSMD13	B2RT97|Q9WVJ2	26S proteasome non-ATPase regulatory subunit 13 OS=Mus musculus GN=Psmd13 PE=1 SV=1|26S proteasome non-ATPase regulatory subunit 13 OS=Mus musculus GN=Psmd13 PE=1 SV=1	1	3	20	8.81843	4364880000	3834240000	4169750000	4495790000	3916000000	3922540000	1	0.962268	1	1.02526	1	1.17907	4.04961e+09	4.06675e+09	4.23741e+09	4.17106e+09	4.15347e+09	3.98619e+09	4.0316e+09	4.16146e+09	4.46271e+09	4.18969e+09	4.05895e+09	3.78495e+09	0.962268	1.02526	1.17907	1	1	1
932	FAM208B	Q5DTT3	Protein FAM208B OS=Mus musculus GN=Fam208b PE=1 SV=2	1	3	18	7.18616	1208070000	1345890000	913856000	1180510000	1371910000	1048590000	1	1.01427	1	1.02726	1	0.966646	1.18034e+09	1.15568e+09	1.08926e+09	1.15341e+09	1.17803e+09	1.24986e+09	1.17509e+09	1.1826e+09	1.14718e+09	1.15857e+09	1.15122e+09	1.18676e+09	1.01427	1.02726	0.966646	1	1	1
933	TMSB4X	P20065-2	Isoform Short of Thymosin beta-4 OS=Mus musculus GN=Tmsb4x	1	3	2	7.53223	565012000	464558000	315938000	697153000	604192000	472391000	1	0.803266	1	0.80512	1	0.741815	4.54237e+08	4.42435e+08	4.12636e+08	5.6047e+08	5.7542e+08	6.16975e+08	4.52217e+08	4.52739e+08	4.34576e+08	5.62973e+08	5.62324e+08	5.85827e+08	0.803266	0.80512	0.741815	1	1	1
934	AJUBA	Q91XC0	LIM domain-containing protein ajuba OS=Mus musculus GN=Ajuba PE=1 SV=1	1	3	10	7.17769	522753000	565994000	320429000	560080000	598293000	432085000	1	0.925073	1	0.990589	1	0.822542	4.72736e+08	4.75932e+08	4.21383e+08	5.06492e+08	5.03091e+08	5.68217e+08	4.70634e+08	4.87015e+08	4.43787e+08	5.08754e+08	4.91642e+08	5.39531e+08	0.925073	0.990589	0.822542	1	1	1
935	DAP	A0A087WR57|Q3U706|Q91XC8	Death-associated protein 1 OS=Mus musculus GN=Dap PE=1 SV=1|Death-associated protein OS=Mus musculus GN=Dap PE=1 SV=1|Death-associated protein 1 OS=Mus musculus GN=Dap PE=1 SV=3	1	3	3	7.26612	160664000	139061000	91704400	155334000	107549000	99697700	1	1.02514	1	1.35393	1	1.02024	1.24788e+08	1.39523e+08	1.17679e+08	1.20648e+08	1.07906e+08	1.27936e+08	1.24233e+08	1.42772e+08	1.23935e+08	1.21187e+08	1.0545e+08	1.21477e+08	1.02514	1.35393	1.02024	1	1	1
936	ATP9B	D3YV00	Phospholipid-transporting ATPase OS=Mus musculus GN=Atp9b PE=1 SV=1	1	3	12	7.13606	686250000	596737000	613390000	538500000	541236000	530845000	1	1.26307	1	1.1545	1	1.28164	6.5701e+08	6.11113e+08	6.25616e+08	5.15555e+08	5.54275e+08	5.41426e+08	6.54089e+08	6.25345e+08	6.58879e+08	5.17858e+08	5.41661e+08	5.14093e+08	1.26307	1.1545	1.28164	1	1	1
937	WDR61	A0MNP4|Q9ERF3	CDW13/WDR61 OS=Mus musculus GN=Wdr61 PE=1 SV=1|WD repeat-containing protein 61 OS=Mus musculus GN=Wdr61 PE=1 SV=1	1	3	10	7.79934	1146640000	1122940000	1128730000	1068860000	1008890000	1037200000	1	1.06325	1	1.16549	1	1.20704	1.1231e+09	1.14399e+09	1.13118e+09	1.04692e+09	1.0278e+09	1.03945e+09	1.11811e+09	1.17063e+09	1.19132e+09	1.0516e+09	1.00441e+09	9.86973e+08	1.06325	1.16549	1.20704	1	1	1
938	RHOT1	Q8BG51-2|Q8BG51-4	Isoform 2 of Mitochondrial Rho GTPase 1 OS=Mus musculus GN=Rhot1|Isoform 4 of Mitochondrial Rho GTPase 1 OS=Mus musculus GN=Rhot1	1	3	12	7.68259	1291290000	1146050000	1203280000	1187960000	1185140000	1192120000	1	1.07734	1	1.01258	1	1.11955	1.25129e+09	1.18022e+09	1.20579e+09	1.15116e+09	1.22048e+09	1.1946e+09	1.24573e+09	1.20771e+09	1.2699e+09	1.1563e+09	1.1927e+09	1.1343e+09	1.07734	1.01258	1.11955	1	1	1
939	DCUN1D2	A0A0N4SW97|G5E8Q5|G5E8Q6|Q8BZJ7|Q8BZJ7-2|Q8BZJ7-4	DCN1-like protein OS=Mus musculus GN=Dcun1d2 PE=1 SV=1|DCN1-like protein OS=Mus musculus GN=Dcun1d2 PE=1 SV=1|DCN1-like protein OS=Mus musculus GN=Dcun1d2 PE=1 SV=1|DCN1-like protein 2 OS=Mus musculus GN=Dcun1d2 PE=1 SV=3|Isoform 2 of DCN1-like protein 2 OS=Mus musculus GN=Dcun1d2|Isoform 3 of DCN1-like protein 2 OS=Mus musculus GN=Dcun1d2	1	3	3	6.88991	190431000	204553000	188413000	219160000	225426000	206791000	1	0.861204	1	0.950162	1	1.01059	1.91417e+08	1.95611e+08	1.96011e+08	2.20295e+08	2.15571e+08	2.15131e+08	1.90566e+08	2.00166e+08	2.06433e+08	2.21278e+08	2.10665e+08	2.0427e+08	0.861204	0.950162	1.01059	1	1	1
940	ITGB8	Q0VBD0	Integrin beta OS=Mus musculus GN=Itgb8 PE=1 SV=1	1	3	4	6.41924	135591000	82020700	132413000	244150000	153165000	190155000	1	0.550432	1	0.560738	1	0.772358	1.10227e+08	1.08239e+08	1.23428e+08	1.98479e+08	2.02125e+08	1.77252e+08	1.09737e+08	1.1076e+08	1.2999e+08	1.99365e+08	1.97525e+08	1.68303e+08	0.550432	0.560738	0.772358	1	1	1
941	USP8	A2AI52|Q80U87	Ubiquitin carboxyl-terminal hydrolase 8 OS=Mus musculus GN=Usp8 PE=1 SV=1|Ubiquitin carboxyl-terminal hydrolase 8 OS=Mus musculus GN=Usp8 PE=1 SV=2	1	3	20	7.27925	884478000	893527000	599933000	1105970000	1122010000	1076180000	1	0.792635	1	0.833886	1	0.61832	8.2869e+08	8.26944e+08	6.91878e+08	1.03621e+09	1.0384e+09	1.24111e+09	8.25006e+08	8.46202e+08	7.28664e+08	1.04084e+09	1.01477e+09	1.17846e+09	0.792635	0.833886	0.61832	1	1	1
942	TECPR1	Q80VP0|Q80VP0-2	Tectonin beta-propeller repeat-containing protein 1 OS=Mus musculus GN=Tecpr1 PE=1 SV=1|Isoform 2 of Tectonin beta-propeller repeat-containing protein 1 OS=Mus musculus GN=Tecpr1	1	3	8	6.87476	295355000	248761000	276383000	260160000	242435000	234763000	1	1.12521	1	1.07444	1	1.3058	2.75784e+08	2.62187e+08	2.80839e+08	2.42921e+08	2.55519e+08	2.38548e+08	2.74558e+08	2.68293e+08	2.95771e+08	2.44006e+08	2.49704e+08	2.26505e+08	1.12521	1.07444	1.3058	1	1	1
943	FAM32A	Q9CR80	Protein FAM32A OS=Mus musculus GN=Fam32a PE=2 SV=1	1	3	5	7.51914	405123000	545160000	293570000	429784000	588072000	424290000	1	0.934257	1	0.97071	1	0.76744	4.2416e+08	4.20637e+08	3.634e+08	4.49979e+08	4.53748e+08	5.25214e+08	4.22274e+08	4.30433e+08	3.82722e+08	4.51989e+08	4.43421e+08	4.98699e+08	0.934257	0.97071	0.76744	1	1	1
944	CARHSP1	Q5M9P7|Q9CR86	Calcium regulated heat stable protein 1 OS=Mus musculus GN=Carhsp1 PE=1 SV=1|Calcium-regulated heat stable protein 1 OS=Mus musculus GN=Carhsp1 PE=1 SV=1	1	3	4	7.70456	492720000	459698000	462814000	439501000	395926000	388089000	1	1.11114	1	1.21578	1	1.32273	4.63964e+08	4.72165e+08	4.78522e+08	4.13851e+08	4.06663e+08	4.01261e+08	4.61901e+08	4.8316e+08	5.03964e+08	4.15699e+08	3.97408e+08	3.81003e+08	1.11114	1.21578	1.32273	1	1	1
945	ERGIC2	Q9CR89	Endoplasmic reticulum-Golgi intermediate compartment protein 2 OS=Mus musculus GN=Ergic2 PE=1 SV=1	1	3	5	7.58997	409730000	355367000	342107000	459695000	518731000	506248000	1	0.8834	1	0.717349	1	0.749539	4.02593e+08	3.52955e+08	3.50551e+08	4.51687e+08	5.1521e+08	5.18744e+08	4.00803e+08	3.61175e+08	3.69189e+08	4.53705e+08	5.03485e+08	4.92555e+08	0.8834	0.717349	0.749539	1	1	1
946	MRPS14	D3Z2K2|Q9CR88	28S ribosomal protein S14, mitochondrial OS=Mus musculus GN=Mrps14 PE=1 SV=1|28S ribosomal protein S14, mitochondrial OS=Mus musculus GN=Mrps14 PE=1 SV=1	1	3	4	7.24847	279350000	235842000	169833000	277477000	253537000	176020000	1	0.997818	1	0.974037	1	1.07018	2.28243e+08	2.19395e+08	2.23443e+08	2.26713e+08	2.35856e+08	2.31583e+08	2.27228e+08	2.24504e+08	2.35323e+08	2.27725e+08	2.30488e+08	2.19892e+08	0.997818	0.974037	1.07018	1	1	1
947	EMC1	Q8C7X2|Q8C7X2-2|Z4YJW0	ER membrane protein complex subunit 1 OS=Mus musculus GN=Emc1 PE=1 SV=1|Isoform 2 of ER membrane protein complex subunit 1 OS=Mus musculus GN=Emc1|ER membrane protein complex subunit 1 OS=Mus musculus GN=Emc1 PE=1 SV=1	1	3	19	8.02897	1567420000	1428500000	1452520000	1541330000	1654180000	1646710000	1	1.0079	1	0.90426	1	0.978364	1.55905e+09	1.43669e+09	1.452e+09	1.53309e+09	1.66366e+09	1.64612e+09	1.55211e+09	1.47015e+09	1.5292e+09	1.53994e+09	1.6258e+09	1.56302e+09	1.0079	0.90426	0.978364	1	1	1
948	PLEKHM2	A2ADE0|Q80TQ5|Q80TQ5-2|Q80TQ5-3|Z4YJW6	Pleckstrin homology domain-containing family M member 2 OS=Mus musculus GN=Plekhm2 PE=1 SV=1|Pleckstrin homology domain-containing family M member 2 OS=Mus musculus GN=Plekhm2 PE=1 SV=2|Isoform 2 of Pleckstrin homology domain-containing family M member 2 OS=Mus musculus GN=Plekhm2|Isoform 3 of Pleckstrin homology domain-containing family M member 2 OS=Mus musculus GN=Plekhm2|Pleckstrin homology d…	1	3	5	6.69693	141497000	124692000	117366000	140750000	133204000	123249000	1	0.996388	1	0.980206	1	1.05622	1.30155e+08	1.25595e+08	1.26675e+08	1.29468e+08	1.34169e+08	1.33025e+08	1.29577e+08	1.2852e+08	1.33411e+08	1.30046e+08	1.31116e+08	1.26309e+08	0.996388	0.980206	1.05622	1	1	1
949	MOCS1	Q5RKZ7	Molybdenum cofactor biosynthesis protein 1 OS=Mus musculus GN=Mocs1 PE=1 SV=2	1	3	4	6.67577	181314000	174191000	149541000	188599000	219516000	211994000	1	0.952844	1	0.830913	1	0.782406	1.82405e+08	1.65718e+08	1.56246e+08	1.89734e+08	2.08839e+08	2.21499e+08	1.81594e+08	1.69578e+08	1.64554e+08	1.90581e+08	2.04086e+08	2.10317e+08	0.952844	0.830913	0.782406	1	1	1
950	UBR1	O70481	E3 ubiquitin-protein ligase UBR1 OS=Mus musculus GN=Ubr1 PE=1 SV=2	1	3	17	7.08513	961937000	852024000	894090000	1152890000	1127280000	1160100000	1	0.826967	1	0.791436	1	0.854833	9.28742e+08	8.83946e+08	8.92604e+08	1.11311e+09	1.16951e+09	1.15817e+09	9.24613e+08	9.04532e+08	9.40062e+08	1.11808e+09	1.1429e+09	1.0997e+09	0.826967	0.791436	0.854833	1	1	1
951	RNPS1	Q99M28	RNA-binding protein with serine-rich domain 1 OS=Mus musculus GN=Rnps1 PE=1 SV=1	1	3	6	8.10783	847777000	845076000	749948000	835600000	922140000	801549000	1	1.00557	1	0.95961	1	1.03776	8.38103e+08	7.96535e+08	8.04834e+08	8.26065e+08	8.69173e+08	8.60211e+08	8.34377e+08	8.15085e+08	8.47625e+08	8.29754e+08	8.49392e+08	8.16784e+08	1.00557	0.95961	1.03776	1	1	1
952	IGFBP7	E9Q5D9|F8WH23|Q61581	Insulin-like growth factor-binding protein 7 OS=Mus musculus GN=Igfbp7 PE=1 SV=1|Insulin-like growth factor-binding protein 7 OS=Mus musculus GN=Igfbp7 PE=1 SV=1|Insulin-like growth factor-binding protein 7 OS=Mus musculus GN=Igfbp7 PE=1 SV=3	1	3	3	6.79386	172719000	249390000	136550000	167566000	220230000	217931000	1	1.02161	1	1.18576	1	0.694974	1.93075e+08	2.02372e+08	1.50534e+08	1.87315e+08	1.78709e+08	2.40249e+08	1.92216e+08	2.07085e+08	1.58538e+08	1.88151e+08	1.74642e+08	2.28121e+08	1.02161	1.18576	0.694974	1	1	1
[truncated: 5,906 more rows]

## Sheet: Sheet1
List of all proteins identified in the TMT analysis of WT and IMCD3 PCM1 KO cells.
