# Supplementary material for: Centriolar satellites are required for efficient ciliogenesis and ciliary content regulation
Source: EMBO Rep. 2019 Apr 25;20(6):e47723. doi: 10.15252/embr.201947723 (PMC6549029; doi:10.15252/embr.201947723)
Supplement: Supplementary file 5 — Dataset EV3 [file EMBR-20-e47723-s005.xlsx]

## Sheet: Limma_results_V1
	gene_name	protein_id	description	found.in.ms.runs	found.in.reps	max.qupm	average.top3	logFC	AveExpr	t	pvalue.limma	fdr.limma	B	pvalue.fdrtool	qval.fdrtool	lfdr.fdrtool	comparison	hit_annotation_method	pvalue	fdr	hit	hit_annotation	top3
1	RCN1	Q05186	Reticulocalbin-1 OS=Mus musculus GN=Rcn1 PE=1 SV=1	1	3	4	6.99328	-2.67501	27.2144	-40.6381	1.06056e-08	3.96272e-05	10.2947	2.22045e-16	8.9767e-14	8.9767e-14	KO - WT	limma	1.06056e-08	3.96272e-05	TRUE	hit	6.99328
2	SERPINB5	P70124	Serpin B5 OS=Mus musculus GN=Serpinb5 PE=1 SV=1	1	3	3	6.61174	-3.48802	26.4886	-37.8446	1.6399e-08	3.96272e-05	10.0154	2.22045e-16	8.9767e-14	8.9767e-14	KO - WT	limma	1.6399e-08	3.96272e-05	TRUE	hit	6.61174
3	ALDH2	P47738|Q544B1	Aldehyde dehydrogenase, mitochondrial OS=Mus musculus GN=Aldh2 PE=1 SV=1|Aldehyde dehydrogenase 2, mitochondrial, isoform CRA_b OS=Mus musculus GN=Aldh2 PE=1 SV=1	1	3	11	7.62624	-2.57517	28.8268	-37.5029	1.73347e-08	3.96272e-05	9.97861	2.22045e-16	8.9767e-14	8.9767e-14	KO - WT	limma	1.73347e-08	3.96272e-05	TRUE	hit	7.62624
4	PSMB8	P28063	Proteasome subunit beta type-8 OS=Mus musculus GN=Psmb8 PE=1 SV=2	1	3	10	7.64696	-2.06191	29.3445	-31.3957	5.13817e-08	7.46216e-05	9.20141	2.22045e-16	8.9767e-14	8.9767e-14	KO - WT	limma	5.13817e-08	7.46216e-05	TRUE	hit	7.64696
5	ESRP1	F8WGU3|Q3US41-2|Q3US41-3|Q3US41-4|Q3US41-5|Z4YJI3|Z4YMQ5	Epithelial-splicing regulatory protein 1 OS=Mus musculus GN=Esrp1 PE=1 SV=1|Isoform 2 of Epithelial splicing regulatory protein 1 OS=Mus musculus GN=Esrp1|Isoform 3 of Epithelial splicing regulatory protein 1 OS=Mus musculus GN=Esrp1|Isoform 4 of Epithelial splicing regulatory protein 1 OS=Mus musculus GN=Esrp1|Isoform 5 of Epithelial splicing regulatory protein 1 OS=Mus musculus GN=Esrp1|Epithel…	1	3	7	6.81368	-2.1794	27.4193	-31.1032	5.44047e-08	7.46216e-05	9.15765	2.22045e-16	8.9767e-14	8.9767e-14	KO - WT	limma	5.44047e-08	7.46216e-05	TRUE	hit	6.81368
6	TUBB3	Q9ERD7	Tubulin beta-3 chain OS=Mus musculus GN=Tubb3 PE=1 SV=1	1	3	2	7.4336	2.07805	26.2287	27.6081	1.12609e-07	0.000120213	8.57727	2.22045e-16	8.9767e-14	8.9767e-14	KO - WT	limma	1.12609e-07	0.000120213	TRUE	hit	7.4336
7	OAS1A|OAS1G	P11928|Q05BJ7|Q8K469	2'-5'-oligoadenylate synthase 1A OS=Mus musculus GN=Oas1a PE=1 SV=2|Oas1g protein OS=Mus musculus GN=Oas1g PE=2 SV=1|2'-5'olygoadenylate synthetase 1G OS=Mus musculus GN=Oas1g PE=2 SV=1	1	3	4	7.47463	-1.91726	27.4389	-26.7921	1.35212e-07	0.000120213	8.42475	2.22045e-16	8.9767e-14	8.9767e-14	KO - WT	limma	1.35212e-07	0.000120213	TRUE	hit	7.47463
8	SFN	O70456	14-3-3 protein sigma OS=Mus musculus GN=Sfn PE=1 SV=2	1	3	13	7.48772	-3.03174	29.3292	-26.5837	1.41802e-07	0.000120213	8.38465	2.22045e-16	8.9767e-14	8.9767e-14	KO - WT	limma	1.41802e-07	0.000120213	TRUE	hit	7.48772
9	GULP1	Q8K2A1	PTB domain-containing engulfment adapter protein 1 OS=Mus musculus GN=Gulp1 PE=1 SV=1	1	3	5	7.1985	-2.45748	28.2279	-26.1225	1.5776e-07	0.000120213	8.29419	2.22045e-16	8.9767e-14	8.9767e-14	KO - WT	limma	1.5776e-07	0.000120213	TRUE	hit	7.1985
10	SOGA3	Q6NZL0	Protein SOGA3 OS=Mus musculus GN=Soga3 PE=1 SV=2	1	3	5	6.38039	1.90412	26.5967	25.6187	1.77635e-07	0.000121822	8.19255	2.22045e-16	8.9767e-14	8.9767e-14	KO - WT	limma	1.77635e-07	0.000121822	TRUE	hit	6.38039
11	GBP7	Q91Z40	Gbp6 protein OS=Mus musculus GN=Gbp7 PE=1 SV=2	1	3	9	7.21023	-1.92088	28.3712	-24.9654	2.07896e-07	0.000125906	8.05624	2.22045e-16	8.9767e-14	8.9767e-14	KO - WT	limma	2.07896e-07	0.000125906	TRUE	hit	7.21023
12	ITGB6	B1AYG6|B1AYG7|Q9Z0T9	Integrin beta OS=Mus musculus GN=Itgb6 PE=1 SV=1|Integrin beta (Fragment) OS=Mus musculus GN=Itgb6 PE=1 SV=1|Integrin beta-6 OS=Mus musculus GN=Itgb6 PE=1 SV=1	1	3	2	6.64184	-2.13462	25.3683	-24.6171	2.26459e-07	0.000125906	7.98139	2.22045e-16	8.9767e-14	8.9767e-14	KO - WT	limma	2.26459e-07	0.000125906	TRUE	hit	6.64184
13	EPCAM	Q99JW5	Epithelial cell adhesion molecule OS=Mus musculus GN=Epcam PE=1 SV=1	1	3	6	7.65786	-1.69769	28.5039	-24.136	2.55364e-07	0.000125906	7.87542	2.22045e-16	8.9767e-14	8.9767e-14	KO - WT	limma	2.55364e-07	0.000125906	TRUE	hit	7.65786
14	OPTN	Q8K3K8	Optineurin OS=Mus musculus GN=Optn PE=1 SV=1	1	3	7	6.7493	-2.41342	27.6604	-24.1103	2.57025e-07	0.000125906	7.86967	2.22045e-16	8.9767e-14	8.9767e-14	KO - WT	limma	2.57025e-07	0.000125906	TRUE	hit	6.7493
15	GRB10	Q60760|Q60760-2	Growth factor receptor-bound protein 10 OS=Mus musculus GN=Grb10 PE=1 SV=2|Isoform 2 of Growth factor receptor-bound protein 10 OS=Mus musculus GN=Grb10	1	3	10	7.29314	-2.92295	28.6694	-22.4026	4.01765e-07	0.000179151	7.46698	2.22045e-16	8.9767e-14	8.9767e-14	KO - WT	limma	4.01765e-07	0.000179151	TRUE	hit	7.29314
16	AKR1C13	Q8VC28	Aldo-keto reductase family 1 member C13 OS=Mus musculus GN=Akr1c13 PE=1 SV=2	1	3	5	7.11222	1.62771	28.2256	22.2573	4.17967e-07	0.000179151	7.43072	2.22045e-16	8.9767e-14	8.9767e-14	KO - WT	limma	4.17967e-07	0.000179151	TRUE	hit	7.11222
17	PTGS2	Q05769	Prostaglandin G/H synthase 2 OS=Mus musculus GN=Ptgs2 PE=1 SV=1	1	3	10	7.67738	-1.54069	29.8926	-21.4514	5.22886e-07	0.000210938	7.22352	1.77636e-15	6.75893e-13	1.43627e-11	KO - WT	limma	5.22886e-07	0.000210938	TRUE	hit	7.67738
18	CKB	Q04447	Creatine kinase B-type OS=Mus musculus GN=Ckb PE=1 SV=1	1	3	7	7.23012	1.59263	28.3778	21.1868	5.63797e-07	0.000214807	7.15316	3.9968e-15	1.43627e-12	3.26034e-10	KO - WT	limma	5.63797e-07	0.000214807	TRUE	hit	7.23012
19	OBSL1	D3YYU8	Obscurin-like protein 1 OS=Mus musculus GN=Obsl1 PE=1 SV=1	1	3	9	7.11417	-1.50477	27.5503	-20.2618	7.39109e-07	0.000266779	6.89755	5.72875e-14	1.94445e-11	3.26034e-10	KO - WT	limma	7.39109e-07	0.000266779	TRUE	hit	7.11417
20	DPYSL5	Q9EQF6	Dihydropyrimidinase-related protein 5 OS=Mus musculus GN=Dpysl5 PE=1 SV=1	1	3	18	8.11769	1.35811	30.3611	20.0483	7.88116e-07	0.000270245	6.83634	1.04805e-13	3.3896e-11	1.19306e-09	KO - WT	limma	7.88116e-07	0.000270245	TRUE	hit	8.11769
21	SQRDL	H3BLH2|Q9R112	Sulfide:quinone oxidoreductase, mitochondrial (Fragment) OS=Mus musculus GN=Sqrdl PE=1 SV=1|Sulfide:quinone oxidoreductase, mitochondrial OS=Mus musculus GN=Sqrdl PE=1 SV=3	1	3	17	7.90144	-1.28787	30.3952	-19.5177	9.27172e-07	0.000273833	6.68041	4.55413e-13	1.34506e-10	1.19306e-09	KO - WT	limma	9.27172e-07	0.000273833	TRUE	hit	7.90144
22	IFIT1	Q64282	Interferon-induced protein with tetratricopeptide repeats 1 OS=Mus musculus GN=Ifit1 PE=1 SV=2	1	3	12	7.56888	-1.93445	29.6299	-19.3189	9.86448e-07	0.000273833	6.62058	7.82041e-13	2.13696e-10	1.19306e-09	KO - WT	limma	9.86448e-07	0.000273833	TRUE	hit	7.56888
23	MECOM	G3UZT5|P14404	Ecotropic viral integration site 1, isoform CRA_d OS=Mus musculus GN=Mecom PE=1 SV=1|MDS1 and EVI1 complex locus protein EVI1 OS=Mus musculus GN=Mecom PE=1 SV=1	1	3	17	7.44208	-1.2642	29.5348	-19.3157	9.87453e-07	0.000273833	6.61959	7.88924e-13	2.15237e-10	1.19306e-09	KO - WT	limma	9.87453e-07	0.000273833	TRUE	hit	7.44208
24	PTER	A2AUR3|Q60866|Q60866-2	Phosphotriesterase-related protein (Fragment) OS=Mus musculus GN=Pter PE=1 SV=2|Phosphotriesterase-related protein OS=Mus musculus GN=Pter PE=1 SV=1|Isoform 2 of Phosphotriesterase-related protein OS=Mus musculus GN=Pter	1	3	3	6.70629	-1.67538	27.1474	-19.2882	9.95991e-07	0.000273833	6.61126	8.49765e-13	2.28655e-10	1.19306e-09	KO - WT	limma	9.95991e-07	0.000273833	TRUE	hit	6.70629
25	NPEPL1	Q6NSR8	Probable aminopeptidase NPEPL1 OS=Mus musculus GN=Npepl1 PE=1 SV=1	1	3	3	6.50639	-1.45815	26.5257	-19.1841	1.02917e-06	0.000273833	6.57953	1.1251e-12	2.85041e-10	1.19306e-09	KO - WT	limma	1.02917e-06	0.000273833	TRUE	hit	6.50639
26	CLDN4	O35054|Q3UM35	Claudin-4 OS=Mus musculus GN=Cldn4 PE=1 SV=1|Claudin OS=Mus musculus GN=Cldn4 PE=2 SV=1	1	3	4	7.52048	-2.29083	27.8137	-19.1566	1.03815e-06	0.000273833	6.5711	1.21148e-12	3.01396e-10	1.13494e-08	KO - WT	limma	1.03815e-06	0.000273833	TRUE	hit	7.52048
27	RASSF2	Q8BMS9	Ras association domain-containing protein 2 OS=Mus musculus GN=Rassf2 PE=1 SV=1	1	3	3	6.50859	-1.29182	26.6184	-18.8202	1.15561e-06	0.000293525	6.46687	2.96607e-12	7.10582e-10	2.00116e-08	KO - WT	limma	1.15561e-06	0.000293525	TRUE	hit	6.50859
28	KIF21A	E9Q0J5|F8WGN6|Q9QXL2|Q9QXL2-2|Q9QXL2-3|Q9QXL2-4	Kinesin-like protein KIF21A OS=Mus musculus GN=Kif21a PE=1 SV=2|Kinesin-like protein KIF21A OS=Mus musculus GN=Kif21a PE=1 SV=1|Kinesin-like protein KIF21A OS=Mus musculus GN=Kif21a PE=1 SV=2|Isoform 2 of Kinesin-like protein KIF21A OS=Mus musculus GN=Kif21a|Isoform 3 of Kinesin-like protein KIF21A OS=Mus musculus GN=Kif21a|Isoform 4 of Kinesin-like protein KIF21A OS=Mus musculus GN=Kif21a	1	3	3	6.36547	-1.47325	25.9431	-18.4872	1.28738e-06	0.000314454	6.36128	7.09077e-12	1.6188e-09	2.00116e-08	KO - WT	limma	1.28738e-06	0.000314454	TRUE	hit	6.36547
29	IFI204	E9QKL6|P15092-2	Interferon-activable protein 204 OS=Mus musculus GN=Ifi204 PE=1 SV=1|Isoform 2 of Interferon-activable protein 204 OS=Mus musculus GN=Ifi204	1	3	8	7.48599	-1.76981	29.0224	-18.3885	1.32971e-06	0.000314454	6.32954	9.15357e-12	2.04169e-09	1.39873e-07	KO - WT	limma	1.32971e-06	0.000314454	TRUE	hit	7.48599
30	CYP4A12B|CYP4A12A	A2A974|Q91WL5	Protein Cyp4a12b OS=Mus musculus GN=Cyp4a12b PE=1 SV=1|Cytochrome P450 4A12A OS=Mus musculus GN=Cyp4a12a PE=1 SV=2	1	3	4	6.51128	-1.25127	26.0972	-17.7018	1.67347e-06	0.000370422	6.10248	5.21883e-11	1.0893e-08	1.39873e-07	KO - WT	limma	1.67347e-06	0.000370422	TRUE	hit	6.51128
31	MYH14	K3W4R2|Q6URW6|Q6URW6-2	Myosin-14 OS=Mus musculus GN=Myh14 PE=1 SV=1|Myosin-14 OS=Mus musculus GN=Myh14 PE=1 SV=1|Isoform 2 of Myosin-14 OS=Mus musculus GN=Myh14	1	3	51	7.48552	-1.94593	30.7725	-17.7001	1.67441e-06	0.000370422	6.10192	5.24016e-11	1.0934e-08	1.85343e-07	KO - WT	limma	1.67441e-06	0.000370422	TRUE	hit	7.48552
32	CBS	Q91WT9|Q91WT9-2	Cystathionine beta-synthase OS=Mus musculus GN=Cbs PE=1 SV=3|Isoform 2 of Cystathionine beta-synthase OS=Mus musculus GN=Cbs	1	3	6	7.14758	2.11702	27.3754	17.4588	1.81908e-06	0.000386941	6.01948	9.51608e-11	1.89441e-08	1.85343e-07	KO - WT	limma	1.81908e-06	0.000386941	TRUE	hit	7.14758
33	TAGLN	P37804	Transgelin OS=Mus musculus GN=Tagln PE=1 SV=3	1	3	11	8.04574	-1.2537	30.36	-17.3475	1.89066e-06	0.000386941	5.98098	1.24976e-10	2.41076e-08	1.85343e-07	KO - WT	limma	1.89066e-06	0.000386941	TRUE	hit	8.04574
34	SNCA|SNCB	O55042|O55042-2|Q91ZZ3	Alpha-synuclein OS=Mus musculus GN=Snca PE=1 SV=2|Isoform 2 of Alpha-synuclein OS=Mus musculus GN=Snca|Beta-synuclein OS=Mus musculus GN=Sncb PE=1 SV=1	1	3	2	6.6217	-1.35038	25.532	-17.3057	1.91834e-06	0.000386941	5.96647	1.38363e-10	2.63231e-08	1.2162e-06	KO - WT	limma	1.91834e-06	0.000386941	TRUE	hit	6.6217
35	TRAF1	P39428	TNF receptor-associated factor 1 OS=Mus musculus GN=Traf1 PE=1 SV=2	1	3	3	6.59717	1.19264	27.0871	16.7915	2.30102e-06	0.000450868	5.78404	4.75519e-10	8.59338e-08	1.2162e-06	KO - WT	limma	2.30102e-06	0.000450868	TRUE	hit	6.59717
36	PKP3	Q9QY23-2	Isoform 2 of Plakophilin-3 OS=Mus musculus GN=Pkp3	1	3	6	7.14555	-1.63281	27.7114	-16.66	2.41262e-06	0.000457401	5.73631	6.48263e-10	1.1422e-07	1.2162e-06	KO - WT	limma	2.41262e-06	0.000457401	TRUE	hit	7.14555
37	GMPR	Q9DCZ1	GMP reductase 1 OS=Mus musculus GN=Gmpr PE=1 SV=1	1	3	5	7.55745	1.41045	28.6056	16.5447	2.51572e-06	0.000457401	5.69406	8.49169e-10	1.45386e-07	1.2162e-06	KO - WT	limma	2.51572e-06	0.000457401	TRUE	hit	7.55745
38	ADD2	Q9QYB8|Q9QYB8-2	Beta-adducin OS=Mus musculus GN=Add2 PE=1 SV=4|Isoform 2 of Beta-adducin OS=Mus musculus GN=Add2	1	3	3	6.34218	1.71008	25.2922	16.5243	2.53445e-06	0.000457401	5.68656	8.90451e-10	1.51573e-07	3.31581e-06	KO - WT	limma	2.53445e-06	0.000457401	TRUE	hit	6.34218
39	ACOT13	Q4VA32|Q9CQR4	Acyl-coenzyme A thioesterase 13 OS=Mus musculus GN=Acot13 PE=1 SV=1|Acyl-coenzyme A thioesterase 13 OS=Mus musculus GN=Acot13 PE=1 SV=1	1	3	5	8.20832	1.11249	28.6137	16.2869	2.76521e-06	0.000486252	5.59831	1.54258e-09	2.54074e-07	3.31581e-06	KO - WT	limma	2.76521e-06	0.000486252	TRUE	hit	8.20832
40	BDH1	Q80XN0	D-beta-hydroxybutyrate dehydrogenase, mitochondrial OS=Mus musculus GN=Bdh1 PE=1 SV=2	1	3	2	6.98598	-1.08639	26.1109	-16.0978	2.96651e-06	0.00049797	5.52693	2.37642e-09	3.75845e-07	3.31581e-06	KO - WT	limma	2.96651e-06	0.00049797	TRUE	hit	6.98598
41	C4B	P01029	Complement C4-B OS=Mus musculus GN=C4b PE=1 SV=3	1	3	2	7.56952	1.42788	27.5273	16.0883	2.97707e-06	0.00049797	5.52332	2.4283e-09	3.83103e-07	6.8422e-06	KO - WT	limma	2.97707e-06	0.00049797	TRUE	hit	7.56952
42	ALDH1A1	P24549	Retinal dehydrogenase 1 OS=Mus musculus GN=Aldh1a1 PE=1 SV=5	1	3	5	6.78074	-1.94798	27.0919	-15.8593	3.24512e-06	0.000529882	5.43546	4.07062e-09	6.18773e-07	6.8422e-06	KO - WT	limma	3.24512e-06	0.000529882	TRUE	hit	6.78074
43	GM5424|ASS1	J3QNG0|P16460|Q3UJ34	MCG15755 OS=Mus musculus GN=Gm5424 PE=3 SV=1|Argininosuccinate synthase OS=Mus musculus GN=Ass1 PE=1 SV=1|Argininosuccinate synthase OS=Mus musculus GN=Ass1 PE=1 SV=1	1	3	2	6.71677	-1.47987	26.1611	-15.7453	3.38895e-06	0.000537958	5.39116	5.2507e-09	7.77765e-07	6.8422e-06	KO - WT	limma	3.38895e-06	0.000537958	TRUE	hit	6.71677
44	CDC42EP3	Q9CQC5	Cdc42 effector protein 3 OS=Mus musculus GN=Cdc42ep3 PE=1 SV=1	1	3	2	6.73178	-1.12372	26.4099	-15.6106	3.56857e-06	0.000537958	5.33831	7.07802e-09	1.00854e-06	6.8422e-06	KO - WT	limma	3.56857e-06	0.000537958	TRUE	hit	6.73178
45	ALDH1A2	Q62148	Retinal dehydrogenase 2 OS=Mus musculus GN=Aldh1a2 PE=1 SV=2	1	3	10	7.29807	1.07659	29.169	15.5952	3.58984e-06	0.000537958	5.33222	7.32322e-09	1.03818e-06	6.8422e-06	KO - WT	limma	3.58984e-06	0.000537958	TRUE	hit	7.29807
46	PCM1	Q9R0L6|Q9R0L6-2	Pericentriolar material 1 protein OS=Mus musculus GN=Pcm1 PE=1 SV=2|Isoform 2 of Pericentriolar material 1 protein OS=Mus musculus GN=Pcm1	1	3	27	7.37251	-2.2747	29.8089	-15.5264	3.68642e-06	0.000537958	5.305	8.51974e-09	1.17859e-06	6.8422e-06	KO - WT	limma	3.68642e-06	0.000537958	TRUE	hit	7.37251
47	GPD1	E0CXN5|P13707	Glycerol-3-phosphate dehydrogenase [NAD(+)] OS=Mus musculus GN=Gpd1 PE=1 SV=1|Glycerol-3-phosphate dehydrogenase [NAD(+)], cytoplasmic OS=Mus musculus GN=Gpd1 PE=1 SV=3	1	3	9	7.22122	1.6959	29.2076	15.513	3.70566e-06	0.000537958	5.29966	8.77504e-09	1.20767e-06	8.18279e-06	KO - WT	limma	3.70566e-06	0.000537958	TRUE	hit	7.22122
48	GALNT7	Q80VA0|Q80VA0-2	N-acetylgalactosaminyltransferase 7 OS=Mus musculus GN=Galnt7 PE=1 SV=2|Isoform 2 of N-acetylgalactosaminyltransferase 7 OS=Mus musculus GN=Galnt7	1	3	7	7.12647	0.998595	28.1265	15.4515	3.79512e-06	0.000537958	5.27518	1.00401e-08	1.35298e-06	9.0443e-06	KO - WT	limma	3.79512e-06	0.000537958	FALSE	candidate	7.12647
49	ADAMTS5	Q9R001	A disintegrin and metalloproteinase with thrombospondin motifs 5 OS=Mus musculus GN=Adamts5 PE=2 SV=2	1	3	11	6.8934	-1.09122	28.5712	-15.3563	3.93862e-06	0.000537958	5.23705	1.23557e-08	1.6095e-06	9.0443e-06	KO - WT	limma	3.93862e-06	0.000537958	TRUE	hit	6.8934
50	STK39	A2AQL0|Q9Z1W9	STE20/SPS1-related proline-alanine-rich protein kinase OS=Mus musculus GN=Stk39 PE=1 SV=1|STE20/SPS1-related proline-alanine-rich protein kinase OS=Mus musculus GN=Stk39 PE=1 SV=1	1	3	5	7.04301	1.24854	28.0674	15.3097	4.01105e-06	0.000537958	5.21831	1.36687e-08	1.7475e-06	9.0443e-06	KO - WT	limma	4.01105e-06	0.000537958	TRUE	hit	7.04301
51	AHNAK2	E9PYB0|F7CVJ5|F7DBB3	Protein Ahnak2 (Fragment) OS=Mus musculus GN=Ahnak2 PE=1 SV=7|Protein Ahnak2 (Fragment) OS=Mus musculus GN=Ahnak2 PE=1 SV=1|Protein Ahnak2 (Fragment) OS=Mus musculus GN=Ahnak2 PE=1 SV=1	1	3	36	8.76044	1.48085	31.5013	15.2802	4.05789e-06	0.000537958	5.20637	1.45728e-08	1.83956e-06	9.0443e-06	KO - WT	limma	4.05789e-06	0.000537958	TRUE	hit	8.76044
52	LRP2	A2ARV4	Low-density lipoprotein receptor-related protein 2 OS=Mus musculus GN=Lrp2 PE=1 SV=1	1	3	7	6.52143	1.02938	26.9824	15.184	4.21455e-06	0.000537958	5.16736	1.79304e-08	2.16208e-06	9.0443e-06	KO - WT	limma	4.21455e-06	0.000537958	TRUE	hit	6.52143
53	NCAM1	A0A0A6YY47|A0A0A6YY91|P13595|P13595-2	Neural cell adhesion molecule 1 OS=Mus musculus GN=Ncam1 PE=1 SV=1|Neural cell adhesion molecule 1 (Fragment) OS=Mus musculus GN=Ncam1 PE=1 SV=1|Neural cell adhesion molecule 1 OS=Mus musculus GN=Ncam1 PE=1 SV=3|Isoform 2 of Neural cell adhesion molecule 1 OS=Mus musculus GN=Ncam1	1	3	10	7.45483	1.52161	30.2226	15.176	4.228e-06	0.000537958	5.16408	1.82436e-08	2.19071e-06	9.0443e-06	KO - WT	limma	4.228e-06	0.000537958	TRUE	hit	7.45483
54	FMNL3	Q6ZPF4	Formin-like protein 3 OS=Mus musculus GN=Fmnl3 PE=1 SV=2	1	3	23	7.80311	1.05964	30.7479	15.1713	4.23589e-06	0.000537958	5.16216	1.84295e-08	2.20757e-06	2.43458e-05	KO - WT	limma	4.23589e-06	0.000537958	TRUE	hit	7.80311
55	NPR3	P70180	Atrial natriuretic peptide receptor 3 OS=Mus musculus GN=Npr3 PE=1 SV=3	1	3	12	7.32373	-1.53311	29.0435	-15.0845	4.38413e-06	0.000546661	5.12668	2.21933e-08	2.61009e-06	5.51774e-05	KO - WT	limma	4.38413e-06	0.000546661	TRUE	hit	7.32373
56	CTSZ	Q545I6|Q9WUU7	Cathepsin Z OS=Mus musculus GN=Ctsz PE=1 SV=1|Cathepsin Z OS=Mus musculus GN=Ctsz PE=1 SV=1	1	3	6	8.19755	-1.15184	30.1738	-14.9316	4.66043e-06	0.000570736	5.06355	3.07236e-08	3.54879e-06	0.000114573	KO - WT	limma	4.66043e-06	0.000570736	TRUE	hit	8.19755
57	MYO7A	A0A0R4J113|A0A0U1RPX7|P97479|P97479-2|Q5MJ56	Unconventional myosin-VIIa OS=Mus musculus GN=Myo7a PE=1 SV=1|Unconventional myosin-VIIa OS=Mus musculus GN=Myo7a PE=1 SV=1|Unconventional myosin-VIIa OS=Mus musculus GN=Myo7a PE=1 SV=2|Isoform 2 of Unconventional myosin-VIIa OS=Mus musculus GN=Myo7a|Myosin VIIa isoform 2 OS=Mus musculus GN=Myo7a PE=1 SV=1	1	3	22	7.42866	1.06683	30.1934	14.4904	5.57803e-06	0.000671125	4.87714	7.71584e-08	8.51378e-06	0.000114573	KO - WT	limma	5.57803e-06	0.000671125	TRUE	hit	7.42866
58	LDHB	P16125	L-lactate dehydrogenase B chain OS=Mus musculus GN=Ldhb PE=1 SV=2	1	3	13	8.65927	1.26773	31.5429	14.2821	6.08313e-06	0.000707459	4.78685	1.18113e-07	1.25383e-05	0.000114573	KO - WT	limma	6.08313e-06	0.000707459	TRUE	hit	8.65927
59	GALNT3	P70419	Polypeptide N-acetylgalactosaminyltransferase 3 OS=Mus musculus GN=Galnt3 PE=1 SV=3	1	3	4	6.78047	-0.942953	26.4895	-14.1926	6.31626e-06	0.000707459	4.7476	1.41567e-07	1.47084e-05	0.000114573	KO - WT	limma	6.31626e-06	0.000707459	FALSE	candidate	6.78047
60	LGALS1	P16045	Galectin-1 OS=Mus musculus GN=Lgals1 PE=1 SV=3	1	3	10	9.26654	1.1253	33.4204	14.1713	6.37324e-06	0.000707459	4.73822	1.47779e-07	1.52677e-05	0.000114573	KO - WT	limma	6.37324e-06	0.000707459	TRUE	hit	9.26654
61	1110002E22RIK	E0CYV9	Protein 1110002E22Rik OS=Mus musculus GN=1110002E22Rik PE=1 SV=1	1	3	2	5.9704	-1.40482	23.3127	-14.1627	6.39637e-06	0.000707459	4.73444	1.50355e-07	1.54979e-05	0.000114573	KO - WT	limma	6.39637e-06	0.000707459	TRUE	hit	5.9704
62	IFI205B	Q08619	Interferon-activable protein 205-B OS=Mus musculus GN=Ifi205b PE=1 SV=2	1	3	4	7.22428	-1.12076	28.3244	-14.1138	6.52995e-06	0.000707459	4.71284	1.65877e-07	1.68624e-05	0.000114573	KO - WT	limma	6.52995e-06	0.000707459	TRUE	hit	7.22428
63	TSPAN8	Q8R3G9	Tetraspanin-8 OS=Mus musculus GN=Tspan8 PE=1 SV=1	1	3	5	7.48777	0.933255	29.5317	14.1042	6.55668e-06	0.000707459	4.70857	1.69117e-07	1.71424e-05	0.000114573	KO - WT	limma	6.55668e-06	0.000707459	FALSE	candidate	7.48777
64	CCDC68	Q8BVC4	Coiled-coil domain-containing protein 68 OS=Mus musculus GN=Ccdc68 PE=2 SV=1	1	3	3	6.62186	-0.92413	26.9629	-14.0879	6.60213e-06	0.000707459	4.70135	1.74729e-07	1.76238e-05	0.000114573	KO - WT	limma	6.60213e-06	0.000707459	FALSE	candidate	6.62186
65	DCLK1	A0A0G2JGQ6|Q80VB6|Q9JLM8|Q9JLM8-2	Serine/threonine-protein kinase DCLK1 OS=Mus musculus GN=Dclk1 PE=1 SV=1|Dclk1 protein OS=Mus musculus GN=Dclk1 PE=1 SV=1|Serine/threonine-protein kinase DCLK1 OS=Mus musculus GN=Dclk1 PE=1 SV=1|Isoform 2 of Serine/threonine-protein kinase DCLK1 OS=Mus musculus GN=Dclk1	1	3	4	7.21948	-1.01212	27.3672	-14.0457	6.72171e-06	0.000709192	4.68257	1.90138e-07	1.89214e-05	0.000257822	KO - WT	limma	6.72171e-06	0.000709192	TRUE	hit	7.21948
66	RIPK3	Q9QZL0	Receptor-interacting serine/threonine-protein kinase 3 OS=Mus musculus GN=Ripk3 PE=1 SV=2	1	3	2	6.45958	-1.37797	25.8689	-13.9261	7.07428e-06	0.000735082	4.62904	2.41253e-07	2.35435e-05	0.000257822	KO - WT	limma	7.07428e-06	0.000735082	TRUE	hit	6.45958
67	CDH1	A0A0R4IZW5|P09803	Cadherin 1, isoform CRA_b OS=Mus musculus GN=Cdh1 PE=1 SV=1|Cadherin-1 OS=Mus musculus GN=Cdh1 PE=1 SV=1	1	3	6	7.20954	-1.64937	28.1666	-13.848	7.31608e-06	0.000748861	4.59381	2.81546e-07	2.70629e-05	0.000257822	KO - WT	limma	7.31608e-06	0.000748861	TRUE	hit	7.20954
68	FERMT1	P59113	Fermitin family homolog 1 OS=Mus musculus GN=Fermt1 PE=1 SV=4	1	3	3	6.30563	-0.905667	26.017	-13.7649	7.58371e-06	0.00076268	4.5561	3.31493e-07	3.12814e-05	0.000257822	KO - WT	limma	7.58371e-06	0.00076268	FALSE	candidate	6.30563
69	GBP2	Q9Z0E6	Guanylate-binding protein 1 OS=Mus musculus GN=Gbp2 PE=1 SV=1	1	3	11	7.25654	-1.20321	29.099	-13.7378	7.67351e-06	0.00076268	4.54374	3.49573e-07	3.27707e-05	0.000317177	KO - WT	limma	7.67351e-06	0.00076268	TRUE	hit	7.25654
70	RAB32	Q0PD23|Q9CZE3	RAB32, member RAS oncogene family OS=Mus musculus GN=Rab32 PE=1 SV=1|Ras-related protein Rab-32 OS=Mus musculus GN=Rab32 PE=1 SV=3	1	3	6	7.4634	-0.888765	28.8098	-13.6706	7.90155e-06	0.000774126	4.51297	3.98608e-07	3.68336e-05	0.000448088	KO - WT	limma	7.90155e-06	0.000774126	FALSE	candidate	7.4634
71	LRP1	A0A0R4J0I9|Q91ZX7	Low density lipoprotein receptor-related protein 1 OS=Mus musculus GN=Lrp1 PE=1 SV=1|Prolow-density lipoprotein receptor-related protein 1 OS=Mus musculus GN=Lrp1 PE=1 SV=1	1	3	61	7.54174	1.19723	31.6925	13.4398	8.74625e-06	0.000830545	4.40604	6.22648e-07	5.49953e-05	0.000448088	KO - WT	limma	8.74625e-06	0.000830545	TRUE	hit	7.54174
72	DDX58	Q6Q899	Probable ATP-dependent RNA helicase DDX58 OS=Mus musculus GN=Ddx58 PE=1 SV=2	1	3	24	7.73468	-0.916975	31.1589	-13.4185	8.82964e-06	0.000830545	4.39604	6.48672e-07	5.70015e-05	0.000448088	KO - WT	limma	8.82964e-06	0.000830545	FALSE	candidate	7.73468
73	COL4A2	B2RQQ8|P08122	Collagen alpha-2(IV) chain OS=Mus musculus GN=Col4a2 PE=1 SV=1|Collagen alpha-2(IV) chain OS=Mus musculus GN=Col4a2 PE=1 SV=4	1	3	5	7.029	1.20654	27.3884	13.4157	8.84074e-06	0.000830545	4.39471	6.52193e-07	5.72713e-05	0.000448088	KO - WT	limma	8.84074e-06	0.000830545	TRUE	hit	7.029
74	EVPL	Q9D952	Envoplakin OS=Mus musculus GN=Evpl PE=1 SV=3	1	3	10	6.81562	-0.949178	28.3932	-13.3804	8.98075e-06	0.000832297	4.37814	6.97738e-07	6.07288e-05	0.000448088	KO - WT	limma	8.98075e-06	0.000832297	FALSE	candidate	6.81562
75	METTL7A1	Q8C6B0	MCG20149, isoform CRA_a OS=Mus musculus GN=Mettl7a1 PE=1 SV=1	1	3	3	7.14214	1.04126	28.2548	13.346	9.11941e-06	0.000833879	4.36197	7.44975e-07	6.42506e-05	0.0010441	KO - WT	limma	9.11941e-06	0.000833879	TRUE	hit	7.14214
76	EML1	D3Z4J9|Q05BC3|Q05BC3-2|Q05BC3-3	Echinoderm microtubule-associated protein-like 1 OS=Mus musculus GN=Eml1 PE=1 SV=1|Echinoderm microtubule-associated protein-like 1 OS=Mus musculus GN=Eml1 PE=1 SV=1|Isoform 2 of Echinoderm microtubule-associated protein-like 1 OS=Mus musculus GN=Eml1|Isoform 3 of Echinoderm microtubule-associated protein-like 1 OS=Mus musculus GN=Eml1	1	3	6	7.10599	1.15746	28.1907	13.1531	9.94589e-06	0.00088917	4.2703	1.07317e-06	9.01131e-05	0.0010441	KO - WT	limma	9.94589e-06	0.00088917	TRUE	hit	7.10599
77	ITGA1	Q3V3R4	Integrin alpha-1 OS=Mus musculus GN=Itga1 PE=1 SV=2	1	3	22	7.73086	1.09654	30.6116	13.1448	9.98339e-06	0.00088917	4.26632	1.09006e-06	9.14067e-05	0.0010441	KO - WT	limma	9.98339e-06	0.00088917	TRUE	hit	7.73086
78	CBR3	Q8K354	Carbonyl reductase [NADPH] 3 OS=Mus musculus GN=Cbr3 PE=1 SV=1	1	3	6	7.11207	-0.845209	27.6829	-13.0807	1.02783e-05	0.000903703	4.2355	1.22922e-06	0.000101937	0.00126915	KO - WT	limma	1.02783e-05	0.000903703	FALSE	candidate	7.11207
79	PCBD2	A0A0R4J1R7	Pterin-4-alpha-carbinolamine dehydratase 2 OS=Mus musculus GN=Pcbd2 PE=1 SV=1	1	3	6	7.25253	0.859991	28.7257	13.0013	1.06578e-05	0.000925207	4.19709	1.42543e-06	0.000116712	0.00175604	KO - WT	limma	1.06578e-05	0.000925207	FALSE	candidate	7.25253
80	ALCAM	E9Q3Q6|E9Q4G8|Q54AJ5|Q61490	CD166 antigen OS=Mus musculus GN=Alcam PE=1 SV=1|CD166 antigen OS=Mus musculus GN=Alcam PE=1 SV=1|CD166 antigen OS=Mus musculus GN=Alcam PE=1 SV=1|CD166 antigen OS=Mus musculus GN=Alcam PE=1 SV=3	1	3	8	7.07141	-1.33255	28.8599	-12.8173	1.16008e-05	0.000994482	4.10714	2.00227e-06	0.000159649	0.00175604	KO - WT	limma	1.16008e-05	0.000994482	TRUE	hit	7.07141
81	COTL1	Q544F6|Q9CQI6	Coactosin-like protein OS=Mus musculus GN=Cotl1 PE=1 SV=1|Coactosin-like protein OS=Mus musculus GN=Cotl1 PE=1 SV=3	1	3	9	7.94501	1.01476	29.6701	12.7318	1.20719e-05	0.00102209	4.06484	2.34133e-06	0.000183853	0.00175604	KO - WT	limma	1.20719e-05	0.00102209	TRUE	hit	7.94501
82	SLC12A7	Q9WVL3	Solute carrier family 12 member 7 OS=Mus musculus GN=Slc12a7 PE=1 SV=1	1	3	20	7.67414	0.842386	30.8052	12.676	1.23911e-05	0.00103362	4.03709	2.59148e-06	0.000201245	0.00175604	KO - WT	limma	1.23911e-05	0.00103362	FALSE	candidate	7.67414
83	ANK3	G5E8K2|G5E8K3|G5E8K5|G5E8K5-2|G5E8K5-3	Ankyrin 3, epithelial, isoform CRA_l OS=Mus musculus GN=Ank3 PE=1 SV=1|Ankyrin 3, epithelial, isoform CRA_b OS=Mus musculus GN=Ank3 PE=1 SV=1|Ankyrin-3 OS=Mus musculus GN=Ank3 PE=1 SV=1|Isoform 2 of Ankyrin-3 OS=Mus musculus GN=Ank3|Isoform 3 of Ankyrin-3 OS=Mus musculus GN=Ank3	1	3	27	7.82672	0.841083	30.951	12.6557	1.25095e-05	0.00103362	4.02697	2.68862e-06	0.000207895	0.00175604	KO - WT	limma	1.25095e-05	0.00103362	FALSE	candidate	7.82672
84	IFIH1	Q8R5F7	Interferon-induced helicase C domain-containing protein 1 OS=Mus musculus GN=Ifih1 PE=1 SV=1	1	3	11	7.29165	-0.818211	29.1026	-12.6033	1.28222e-05	0.00104684	4.00069	2.95653e-06	0.000225946	0.00175604	KO - WT	limma	1.28222e-05	0.00104684	FALSE	candidate	7.29165
85	BST2	Q8R2Q8	Bone marrow stromal antigen 2 OS=Mus musculus GN=Bst2 PE=1 SV=1	1	3	3	7.46115	-0.89972	28.25	-12.5114	1.33919e-05	0.00106426	3.95438	3.48862e-06	0.000260575	0.00175604	KO - WT	limma	1.33919e-05	0.00106426	FALSE	candidate	7.46115
86	GBP9	Q8BTS3	Guanylate-binding protein 9 OS=Mus musculus GN=Gbp9 PE=1 SV=1	1	3	12	7.55893	-0.811678	29.8178	-12.4952	1.34947e-05	0.00106426	3.94623	3.59084e-06	0.000267049	0.00175604	KO - WT	limma	1.34947e-05	0.00106426	FALSE	candidate	7.55893
87	LCN2	P11672	Neutrophil gelatinase-associated lipocalin OS=Mus musculus GN=Lcn2 PE=1 SV=1	1	3	3	6.74252	-0.992444	26.6049	-12.4943	1.35011e-05	0.00106426	3.94572	3.59727e-06	0.000267455	0.00472845	KO - WT	limma	1.35011e-05	0.00106426	FALSE	candidate	6.74252
88	ISG15	Q4FJR9|Q64339	G1p2 protein OS=Mus musculus GN=Isg15 PE=1 SV=1|Ubiquitin-like protein ISG15 OS=Mus musculus GN=Isg15 PE=1 SV=4	1	3	2	8.128	-1.32703	29.68	-12.2436	1.52263e-05	0.00118661	3.81733	5.61418e-06	0.00040458	0.00472845	KO - WT	limma	1.52263e-05	0.00118661	TRUE	hit	8.128
89	PLCD1	Q8R3B1	1-phosphatidylinositol 4,5-bisphosphate phosphodiesterase delta-1 OS=Mus musculus GN=Plcd1 PE=1 SV=2	1	3	9	7.02313	0.834217	28.1947	12.1158	1.62027e-05	0.00124852	3.75084	7.02087e-06	0.000495333	0.00472845	KO - WT	limma	1.62027e-05	0.00124852	FALSE	candidate	7.02313
90	SORT1	Q6PHU5|Q6PHU5-2	Sortilin OS=Mus musculus GN=Sort1 PE=1 SV=1|Isoform 2 of Sortilin OS=Mus musculus GN=Sort1	1	3	11	7.55539	0.782716	29.0221	12.0884	1.64221e-05	0.00125136	3.73643	7.36473e-06	0.00051694	0.00472845	KO - WT	limma	1.64221e-05	0.00125136	FALSE	candidate	7.55539
91	BST1	A0A0R4J190	ADP-ribosyl cyclase/cyclic ADP-ribose hydrolase 2 OS=Mus musculus GN=Bst1 PE=1 SV=1	1	3	6	7.63748	1.02044	28.8984	12.0617	1.66385e-05	0.00125392	3.72241	7.71416e-06	0.000538673	0.00472845	KO - WT	limma	1.66385e-05	0.00125392	TRUE	hit	7.63748
92	PROSER2	Q8C5R2	Proline and serine-rich protein 2 OS=Mus musculus GN=Proser2 PE=1 SV=3	1	3	3	6.67402	-0.814765	26.7807	-11.9562	1.75265e-05	0.00130649	3.66668	9.25609e-06	0.000631955	0.00472845	KO - WT	limma	1.75265e-05	0.00130649	FALSE	candidate	6.67402
93	LXN	P70202|Q14BZ3	Latexin OS=Mus musculus GN=Lxn PE=1 SV=2|Latexin OS=Mus musculus GN=Lxn PE=1 SV=1	1	3	5	7.98753	0.904564	29.1292	11.9211	1.7834e-05	0.00130899	3.64802	9.83131e-06	0.000665698	0.00472845	KO - WT	limma	1.7834e-05	0.00130899	FALSE	candidate	7.98753
94	PICK1	E9PUZ5|Q62083	PRKCA-binding protein OS=Mus musculus GN=Pick1 PE=1 SV=1|PRKCA-binding protein OS=Mus musculus GN=Pick1 PE=1 SV=2	1	3	2	6.76263	-0.954643	24.1727	-11.909	1.79418e-05	0.00130899	3.64156	1.00381e-05	0.000677695	0.00472845	KO - WT	limma	1.79418e-05	0.00130899	FALSE	candidate	6.76263
95	CAV1	P49817	Caveolin-1 OS=Mus musculus GN=Cav1 PE=1 SV=1	1	3	9	8.17208	-0.850905	29.8407	-11.8718	1.82766e-05	0.00131473	3.62172	1.06974e-05	0.00071547	0.00472845	KO - WT	limma	1.82766e-05	0.00131473	FALSE	candidate	8.17208
96	GALNS	Q571E4	N-acetylgalactosamine-6-sulfatase OS=Mus musculus GN=Galns PE=1 SV=2	1	3	5	7.29926	0.774302	27.9638	11.8579	1.84039e-05	0.00131473	3.61426	1.0955e-05	0.00073004	0.00472845	KO - WT	limma	1.84039e-05	0.00131473	FALSE	candidate	7.29926
97	MANBA	A0A0R4J092|Q8K2I4	Beta-mannosidase OS=Mus musculus GN=Manba PE=1 SV=1|Beta-mannosidase OS=Mus musculus GN=Manba PE=1 SV=1	1	3	16	7.74985	0.784519	30.7426	11.82	1.87558e-05	0.00132107	3.59392	1.16867e-05	0.000770851	0.00472845	KO - WT	limma	1.87558e-05	0.00132107	FALSE	candidate	7.74985
98	PARP14	Q2EMV9	Poly [ADP-ribose] polymerase 14 OS=Mus musculus GN=Parp14 PE=1 SV=3	1	3	23	7.24974	-0.822736	30.1823	-11.807	1.88779e-05	0.00132107	3.58695	1.19475e-05	0.000785196	0.00472845	KO - WT	limma	1.88779e-05	0.00132107	FALSE	candidate	7.24974
99	MPP7	G5E8S8|Q8BVD5	MAGUK p55 subfamily member 7 OS=Mus musculus GN=Mpp7 PE=1 SV=1|MAGUK p55 subfamily member 7 OS=Mus musculus GN=Mpp7 PE=1 SV=2	1	3	11	7.4129	-1.14598	29.5427	-11.7866	1.9072e-05	0.00132117	3.57596	1.23694e-05	0.000808182	0.00564836	KO - WT	limma	1.9072e-05	0.00132117	TRUE	hit	7.4129
100	PLEKHO2	Q8K124	Pleckstrin homology domain-containing family O member 2 OS=Mus musculus GN=Plekho2 PE=1 SV=1	1	3	5	6.8959	0.786171	27.6187	11.7048	1.9874e-05	0.00136296	3.53168	1.4208e-05	0.000908978	0.00564836	KO - WT	limma	1.9874e-05	0.00136296	FALSE	candidate	6.8959
101	ANKRD54	A7YB12|Q91WK7	Ankyrin repeat domain 54, isoform CRA_c OS=Mus musculus GN=Ankrd54 PE=1 SV=1|Ankyrin repeat domain-containing protein 54 OS=Mus musculus GN=Ankrd54 PE=1 SV=1	1	3	3	7.19576	0.859242	26.3083	11.6804	2.01206e-05	0.00136621	3.51843	1.48046e-05	0.000940789	0.00564836	KO - WT	limma	2.01206e-05	0.00136621	FALSE	candidate	7.19576
102	NOL3	Q53YU5|Q9D1X0	Apoptosis repressor interacting with CARD OS=Mus musculus GN=Nol3 PE=1 SV=1|Nucleolar protein 3 OS=Mus musculus GN=Nol3 PE=1 SV=1	1	3	2	5.62942	0.792227	22.1764	11.6534	2.03976e-05	0.00137144	3.50371	1.54928e-05	0.000976959	0.00564836	KO - WT	limma	2.03976e-05	0.00137144	FALSE	candidate	5.62942
103	SMPD1	Q04519	Sphingomyelin phosphodiesterase OS=Mus musculus GN=Smpd1 PE=1 SV=2	1	3	2	7.00398	0.875545	27.008	11.6204	2.07425e-05	0.00137685	3.48567	1.63763e-05	0.00102259	0.00564836	KO - WT	limma	2.07425e-05	0.00137685	FALSE	candidate	7.00398
104	PIH1D1	Q9CQJ2	PIH1 domain-containing protein 1 OS=Mus musculus GN=Pih1d1 PE=1 SV=1	1	3	6	7.48364	0.806861	28.7403	11.6074	2.08796e-05	0.00137685	3.47858	1.67355e-05	0.00104088	0.00771334	KO - WT	limma	2.08796e-05	0.00137685	FALSE	candidate	7.48364
105	IMPDH1	E0CYE2|F7DEU6|P50096	Inosine-5'-monophosphate dehydrogenase OS=Mus musculus GN=Impdh1 PE=1 SV=1|Inosine-5'-monophosphate dehydrogenase OS=Mus musculus GN=Impdh1 PE=1 SV=2|Inosine-5'-monophosphate dehydrogenase 1 OS=Mus musculus GN=Impdh1 PE=1 SV=2	1	3	7	7.2443	-0.792397	28.8079	-11.5572	2.14205e-05	0.00139907	3.45104	1.81996e-05	0.00111874	0.00771334	KO - WT	limma	2.14205e-05	0.00139907	FALSE	candidate	7.2443
106	NQO2	Q9JI75	Ribosyldihydronicotinamide dehydrogenase [quinone] OS=Mus musculus GN=Nqo2 PE=1 SV=3	1	3	5	7.6411	0.814774	28.567	11.5276	2.17475e-05	0.00140702	3.43472	1.91204e-05	0.00116678	0.0112399	KO - WT	limma	2.17475e-05	0.00140702	FALSE	candidate	7.6411
107	VNN1	Q9Z0K8	Pantetheinase OS=Mus musculus GN=Vnn1 PE=1 SV=3	1	3	2	7.12276	0.860817	26.1513	11.4086	2.31203e-05	0.00148186	3.36873	2.32859e-05	0.00138954	0.0112399	KO - WT	limma	2.31203e-05	0.00148186	FALSE	candidate	7.12276
108	SH2D4A	Q9D7V1	SH2 domain-containing protein 4A OS=Mus musculus GN=Sh2d4a PE=1 SV=1	1	3	15	7.52643	-0.732942	30.3921	-11.3473	2.38672e-05	0.00150821	3.33442	2.57581e-05	0.00151715	0.0112399	KO - WT	limma	2.38672e-05	0.00150821	FALSE	candidate	7.52643
109	GBP4	Q61107	Guanylate-binding protein 4 OS=Mus musculus GN=Gbp4 PE=1 SV=1	1	3	2	5.94635	-1.52376	24.4462	-11.3389	2.39713e-05	0.00150821	3.32973	2.61142e-05	0.00153526	0.0112399	KO - WT	limma	2.39713e-05	0.00150821	TRUE	hit	5.94635
110	EPPK1	Q8R0W0	Epiplakin OS=Mus musculus GN=Eppk1 PE=1 SV=2	1	3	59	8.19951	-0.955983	31.8654	-11.2739	2.47977e-05	0.00152679	3.29313	2.90439e-05	0.00168173	0.0112399	KO - WT	limma	2.47977e-05	0.00152679	FALSE	candidate	8.19951
111	IAH1	Q9DB29	Isoamyl acetate-hydrolyzing esterase 1 homolog OS=Mus musculus GN=Iah1 PE=1 SV=1	1	3	8	7.94776	1.02671	29.4731	11.2708	2.48382e-05	0.00152679	3.29137	2.91919e-05	0.00168901	0.0112399	KO - WT	limma	2.48382e-05	0.00152679	TRUE	hit	7.94776
112	SPRR1A	Q62266	Cornifin-A OS=Mus musculus GN=Sprr1a PE=1 SV=1	1	3	8	8.14077	1.33322	29.5898	11.2634	2.49345e-05	0.00152679	3.28718	2.95464e-05	0.00170641	0.0191281	KO - WT	limma	2.49345e-05	0.00152679	TRUE	hit	8.14077
113	PARS2	A8Y5T6|Q8CFI5	Probable proline--tRNA ligase, mitochondrial OS=Mus musculus GN=Pars2 PE=1 SV=1|Probable proline--tRNA ligase, mitochondrial OS=Mus musculus GN=Pars2 PE=1 SV=2	1	3	2	6.65462	-0.96935	26.4191	-11.2044	2.57178e-05	0.00156082	3.25376	3.25202e-05	0.00186144	0.0191281	KO - WT	limma	2.57178e-05	0.00156082	FALSE	candidate	6.65462
114	PLIN2	P43883	Perilipin-2 OS=Mus musculus GN=Plin2 PE=1 SV=2	1	3	20	8.22047	0.859272	31.4128	11.1225	2.68527e-05	0.0016154	3.20706	3.71221e-05	0.00209599	0.0191281	KO - WT	limma	2.68527e-05	0.0016154	FALSE	candidate	8.22047
115	NDUFAF2	Q59J78	Mimitin, mitochondrial OS=Mus musculus GN=Ndufaf2 PE=1 SV=1	1	3	8	7.55868	0.77531	29.6018	11.1012	2.71576e-05	0.00161954	3.19485	3.84179e-05	0.00216089	0.0271818	KO - WT	limma	2.71576e-05	0.00161954	FALSE	candidate	7.55868
116	CTSH	P49935	Pro-cathepsin H OS=Mus musculus GN=Ctsh PE=1 SV=2	1	3	2	6.75634	-0.862693	26.8966	-11.0365	2.8108e-05	0.00166176	3.15762	4.26202e-05	0.00237659	0.0320932	KO - WT	limma	2.8108e-05	0.00166176	FALSE	candidate	6.75634
117	ESYT1	Q3U7R1	Extended synaptotagmin-1 OS=Mus musculus GN=Esyt1 PE=1 SV=2	1	3	38	8.31609	0.789596	31.9159	10.9217	2.98905e-05	0.00175205	3.09101	5.117e-05	0.00281158	0.0320932	KO - WT	limma	2.98905e-05	0.00175205	FALSE	candidate	8.31609
118	ERGIC1	Q4FK22|Q9DC16	1200007D18Rik protein OS=Mus musculus GN=Ergic1 PE=1 SV=1|Endoplasmic reticulum-Golgi intermediate compartment protein 1 OS=Mus musculus GN=Ergic1 PE=1 SV=1	1	3	8	8.25342	-0.737584	29.4815	-10.8388	3.12591e-05	0.00181674	3.04246	5.83285e-05	0.0031661	0.0320932	KO - WT	limma	3.12591e-05	0.00181674	FALSE	candidate	8.25342
119	LIMA1	Q9ERG0	LIM domain and actin-binding protein 1 OS=Mus musculus GN=Lima1 PE=1 SV=3	1	3	30	8.17232	0.810375	31.2936	10.8182	3.16094e-05	0.00182166	3.03037	6.02444e-05	0.00325954	0.0320932	KO - WT	limma	3.16094e-05	0.00182166	FALSE	candidate	8.17232
120	IFI35	Q9D8C4	Interferon-induced 35 kDa protein homolog OS=Mus musculus GN=Ifi35 PE=1 SV=3	1	3	3	7.11149	-0.728209	28.4608	-10.7614	3.26023e-05	0.00186322	2.9968	6.5858e-05	0.00352985	0.0320932	KO - WT	limma	3.26023e-05	0.00186322	FALSE	candidate	7.11149
121	CYB5R3	Q9DCN2|Q9DCN2-2	NADH-cytochrome b5 reductase 3 OS=Mus musculus GN=Cyb5r3 PE=1 SV=3|Isoform 2 of NADH-cytochrome b5 reductase 3 OS=Mus musculus GN=Cyb5r3	1	3	17	8.79377	0.841246	31.6682	10.7261	3.32373e-05	0.00188381	2.97586	6.95915e-05	0.00370685	0.0320932	KO - WT	limma	3.32373e-05	0.00188381	FALSE	candidate	8.79377
122	HNRNPH3	D3YWT1|D3Z3N4	MCG11326, isoform CRA_b OS=Mus musculus GN=Hnrnph3 PE=1 SV=1|MCG11326, isoform CRA_a OS=Mus musculus GN=Hnrnph3 PE=1 SV=1	1	3	8	7.81189	1.05593	29.6335	10.698	3.3752e-05	0.00189731	2.95917	7.26997e-05	0.00385254	0.0320932	KO - WT	limma	3.3752e-05	0.00189731	TRUE	hit	7.81189
123	SLC29A1	Q9JIM1-2	Isoform 2 of Equilibrative nucleoside transporter 1 OS=Mus musculus GN=Slc29a1	1	3	5	7.46142	0.704029	28.245	10.6019	3.5587e-05	0.00197638	2.90164	8.43761e-05	0.00438672	0.0320932	KO - WT	limma	3.5587e-05	0.00197638	FALSE	candidate	7.46142
124	AKAP8L	Q5RL57	A kinase (PRKA) anchor protein 8-like OS=Mus musculus GN=Akap8l PE=1 SV=1	1	3	9	7.12294	0.778104	28.4338	10.5944	3.57351e-05	0.00197638	2.89712	8.53591e-05	0.00443077	0.0320932	KO - WT	limma	3.57351e-05	0.00197638	FALSE	candidate	7.12294
125	GNAI1	B2RSH2	Guanine nucleotide-binding protein G(i) subunit alpha-1 OS=Mus musculus GN=Gnai1 PE=1 SV=1	1	3	2	6.57831	0.705139	25.5474	10.5748	3.61239e-05	0.0019819	2.88535	8.79679e-05	0.004547	0.0320932	KO - WT	limma	3.61239e-05	0.0019819	FALSE	candidate	6.57831
126	CELF2	V9GX43	CUGBP Elav-like family member 2 (Fragment) OS=Mus musculus GN=Celf2 PE=1 SV=1	1	3	6	7.20076	-0.726031	28.4558	-10.5038	3.75789e-05	0.00204537	2.8424	9.81005e-05	0.00498933	0.0320932	KO - WT	limma	3.75789e-05	0.00204537	FALSE	candidate	7.20076
127	TRIT1	Q80UN9	tRNA dimethylallyltransferase, mitochondrial OS=Mus musculus GN=Trit1 PE=2 SV=2	1	3	4	6.85571	-0.683562	27.0192	-10.4738	3.82136e-05	0.00205247	2.82417	0.000102702	0.00518555	0.0320932	KO - WT	limma	3.82136e-05	0.00205247	FALSE	candidate	6.85571
128	ARRB1	J3QNU6|Q8BWG8|Q8BWG8-2	Beta-arrestin-1 OS=Mus musculus GN=Arrb1 PE=1 SV=1|Beta-arrestin-1 OS=Mus musculus GN=Arrb1 PE=1 SV=1|Isoform 1B of Beta-arrestin-1 OS=Mus musculus GN=Arrb1	1	3	3	7.0303	0.73648	28.032	10.4694	3.8308e-05	0.00205247	2.82148	0.000103396	0.00521488	0.0320932	KO - WT	limma	3.8308e-05	0.00205247	FALSE	candidate	7.0303
129	SNTA1	A2AKD7|Q61234	Alpha-1-syntrophin OS=Mus musculus GN=Snta1 PE=1 SV=1|Alpha-1-syntrophin OS=Mus musculus GN=Snta1 PE=1 SV=1	1	3	5	6.37147	0.706899	26.3658	10.4462	3.88092e-05	0.0020632	2.80733	0.00010712	0.00537129	0.0359925	KO - WT	limma	3.88092e-05	0.0020632	FALSE	candidate	6.37147
130	LMO7	E9PYF4|F6TFN2	Protein Lmo7 OS=Mus musculus GN=Lmo7 PE=1 SV=1|Protein Lmo7 (Fragment) OS=Mus musculus GN=Lmo7 PE=1 SV=1	1	3	28	7.48621	-0.726387	30.4063	-10.3623	4.0683e-05	0.00213477	2.75597	0.000121649	0.00597878	0.0359925	KO - WT	limma	4.0683e-05	0.00213477	FALSE	candidate	7.48621
131	MAP2	P20357	Microtubule-associated protein 2 OS=Mus musculus GN=Map2 PE=1 SV=2	1	3	2	6.71287	-1.59926	26.3139	-10.3582	4.07779e-05	0.00213477	2.75343	0.00012241	0.00600993	0.0359925	KO - WT	limma	4.07779e-05	0.00213477	TRUE	hit	6.71287
132	HERC6	F2Z461	E3 ISG15--protein ligase Herc6 OS=Mus musculus GN=Herc6 PE=2 SV=1	1	3	4	6.90536	-0.988703	26.0664	-10.278	4.26742e-05	0.00219729	2.70389	0.000138124	0.00663915	0.0359925	KO - WT	limma	4.26742e-05	0.00219729	FALSE	candidate	6.90536
133	BCKDHA	P50136|Q3U3J1	2-oxoisovalerate dehydrogenase subunit alpha, mitochondrial OS=Mus musculus GN=Bckdha PE=1 SV=1|2-oxoisovalerate dehydrogenase subunit alpha, mitochondrial OS=Mus musculus GN=Bckdha PE=1 SV=1	1	3	10	7.17785	-0.785875	28.6148	-10.2692	4.28885e-05	0.00219729	2.69842	0.000139961	0.00671097	0.0359925	KO - WT	limma	4.28885e-05	0.00219729	FALSE	candidate	7.17785
134	EMB	P21995	Embigin OS=Mus musculus GN=Emb PE=1 SV=2	1	3	11	7.8441	0.726179	29.9838	10.2673	4.29333e-05	0.00219729	2.69729	0.000140346	0.00672598	0.0359925	KO - WT	limma	4.29333e-05	0.00219729	FALSE	candidate	7.8441
135	GTPBP1	O08582	GTP-binding protein 1 OS=Mus musculus GN=Gtpbp1 PE=1 SV=2	1	3	16	7.82671	0.687726	29.9726	10.2036	4.45246e-05	0.00225074	2.65759	0.000154381	0.00726289	0.0359925	KO - WT	limma	4.45246e-05	0.00225074	FALSE	candidate	7.82671
136	S100A10	P08207|Q3TC45	Protein S100-A10 OS=Mus musculus GN=S100a10 PE=1 SV=2|Protein S100-A10 OS=Mus musculus GN=S100a10 PE=1 SV=1	1	3	6	8.41625	0.698169	29.914	10.1919	4.48237e-05	0.00225074	2.65028	0.000157095	0.00736441	0.0359925	KO - WT	limma	4.48237e-05	0.00225074	FALSE	candidate	8.41625
137	ICA1	D3Z118|P97411	Islet cell autoantigen 1 OS=Mus musculus GN=Ica1 PE=1 SV=1|Islet cell autoantigen 1 OS=Mus musculus GN=Ica1 PE=1 SV=3	1	3	4	6.368	-1.09329	26.8129	-10.1865	4.49623e-05	0.00225074	2.64691	0.000158359	0.00741149	0.0359925	KO - WT	limma	4.49623e-05	0.00225074	TRUE	hit	6.368
138	ARHGDIB	Q61599	Rho GDP-dissociation inhibitor 2 OS=Mus musculus GN=Arhgdib PE=1 SV=3	1	3	5	7.73177	0.736626	28.9158	10.169	4.54153e-05	0.00225694	2.63597	0.000162529	0.00756563	0.0359925	KO - WT	limma	4.54153e-05	0.00225694	FALSE	candidate	7.73177
139	FST	A0A0R4J026|P47931	Follistatin OS=Mus musculus GN=Fst PE=1 SV=1|Follistatin OS=Mus musculus GN=Fst PE=2 SV=1	1	3	10	7.08314	-1.43756	28.3888	-10.1561	4.57542e-05	0.00225743	2.62786	0.000165684	0.00768113	0.0359925	KO - WT	limma	4.57542e-05	0.00225743	TRUE	hit	7.08314
140	HK1	G3UVV4|P17710|P17710-2|P17710-3|P17710-4	Hexokinase 1, isoform CRA_f OS=Mus musculus GN=Hk1 PE=1 SV=1|Hexokinase-1 OS=Mus musculus GN=Hk1 PE=1 SV=3|Isoform HK1-SB of Hexokinase-1 OS=Mus musculus GN=Hk1|Isoform HK1 of Hexokinase-1 OS=Mus musculus GN=Hk1|Isoform HK1-SC of Hexokinase-1 OS=Mus musculus GN=Hk1	1	3	34	8.52196	0.717305	31.9453	10.1335	4.63532e-05	0.00226759	2.61366	0.000171332	0.00788562	0.0359925	KO - WT	limma	4.63532e-05	0.00226759	FALSE	candidate	8.52196
141	OGDHL	E9Q7L0	Protein Ogdhl OS=Mus musculus GN=Ogdhl PE=1 SV=1	1	3	10	7.03075	-0.696543	28.4832	-10.1235	4.66215e-05	0.00226759	2.60735	0.000173893	0.00797735	0.047017	KO - WT	limma	4.66215e-05	0.00226759	FALSE	candidate	7.03075
142	PTPRE	P49446|P49446-2|P49446-3	Receptor-type tyrosine-protein phosphatase epsilon OS=Mus musculus GN=Ptpre PE=1 SV=3|Isoform 2 of Receptor-type tyrosine-protein phosphatase epsilon OS=Mus musculus GN=Ptpre|Isoform 3 of Receptor-type tyrosine-protein phosphatase epsilon OS=Mus musculus GN=Ptpre	1	3	2	6.55799	0.712622	25.4183	10.0112	4.97561e-05	0.00240301	2.53627	0.000205177	0.00913372	0.047017	KO - WT	limma	4.97561e-05	0.00240301	FALSE	candidate	6.55799
143	CTBS	Q8R242	Di-N-acetylchitobiase OS=Mus musculus GN=Ctbs PE=1 SV=2	1	3	3	6.99197	0.645233	27.0177	9.99474	5.02344e-05	0.00240915	2.52581	0.00021017	0.00931198	0.047017	KO - WT	limma	5.02344e-05	0.00240915	FALSE	candidate	6.99197
144	MINA	Q8CD15	Bifunctional lysine-specific demethylase and histidyl-hydroxylase MINA OS=Mus musculus GN=Mina PE=1 SV=2	1	3	16	7.78904	-0.643294	30.4088	-9.95664	5.13652e-05	0.00243536	2.50147	0.000222203	0.00973472	0.047017	KO - WT	limma	5.13652e-05	0.00243536	FALSE	candidate	7.78904
145	TMED8	Q3UHI4	Protein TMED8 OS=Mus musculus GN=Tmed8 PE=2 SV=1	1	3	3	7.31452	0.680981	26.8579	9.93199	5.21122e-05	0.00243536	2.48568	0.000230327	0.0100148	0.047017	KO - WT	limma	5.21122e-05	0.00243536	FALSE	candidate	7.31452
146	BCKDHB	Q6P3A8|Q6P3A8-2	2-oxoisovalerate dehydrogenase subunit beta, mitochondrial OS=Mus musculus GN=Bckdhb PE=1 SV=2|Isoform 2 of 2-oxoisovalerate dehydrogenase subunit beta, mitochondrial OS=Mus musculus GN=Bckdhb	1	3	2	6.77241	-0.764101	26.2411	-9.931	5.21424e-05	0.00243536	2.48505	0.000230659	0.0100262	0.047017	KO - WT	limma	5.21424e-05	0.00243536	FALSE	candidate	6.77241
147	GPC4	P51655	Glypican-4 OS=Mus musculus GN=Gpc4 PE=1 SV=2	1	3	2	6.84641	-0.745775	26.6983	-9.92908	5.22014e-05	0.00243536	2.48381	0.000231307	0.0100483	0.047017	KO - WT	limma	5.22014e-05	0.00243536	FALSE	candidate	6.84641
148	UIMC1	A0A0R4J073|E9Q577|Q5U5Q9	BRCA1-A complex subunit RAP80 OS=Mus musculus GN=Uimc1 PE=1 SV=1|BRCA1-A complex subunit RAP80 OS=Mus musculus GN=Uimc1 PE=1 SV=1|BRCA1-A complex subunit RAP80 OS=Mus musculus GN=Uimc1 PE=1 SV=2	1	3	5	6.8728	0.668772	27.8684	9.90304	5.30057e-05	0.00245617	2.46709	0.000240226	0.0103505	0.047017	KO - WT	limma	5.30057e-05	0.00245617	FALSE	candidate	6.8728
149	TDRKH	A0A0G2JFB2|Q80VL1	Tudor and KH domain-containing protein OS=Mus musculus GN=Tdrkh PE=1 SV=1|Tudor and KH domain-containing protein OS=Mus musculus GN=Tdrkh PE=1 SV=1	1	3	19	7.56435	0.637903	30.3901	9.88474	5.35798e-05	0.00246611	2.4553	0.000246688	0.0105663	0.047017	KO - WT	limma	5.35798e-05	0.00246611	FALSE	candidate	7.56435
150	HEXB	P20060|Q3TXR9	Beta-hexosaminidase subunit beta OS=Mus musculus GN=Hexb PE=1 SV=2|Beta-hexosaminidase OS=Mus musculus GN=Hexb PE=1 SV=1	1	3	11	7.64937	0.848515	30.1581	9.85852	5.44147e-05	0.00248784	2.43838	0.000256232	0.0108805	0.047017	KO - WT	limma	5.44147e-05	0.00248784	FALSE	candidate	7.64937
151	SYNE3	Q4FZC9	Nesprin-3 OS=Mus musculus GN=Syne3 PE=1 SV=1	1	3	18	7.13544	0.666772	29.9598	9.84634	5.48076e-05	0.00248921	2.43051	0.000260781	0.0110284	0.047017	KO - WT	limma	5.48076e-05	0.00248921	FALSE	candidate	7.13544
152	APOBEC3	H3BJQ3|H3BKE5|Q3TI69|Q99J72-3|Q99J72-4	DNA dC->dU-editing enzyme APOBEC-3 OS=Mus musculus GN=Apobec3 PE=1 SV=1|DNA dC->dU-editing enzyme APOBEC-3 OS=Mus musculus GN=Apobec3 PE=1 SV=1|DNA dC->dU-editing enzyme APOBEC-3 OS=Mus musculus GN=Apobec3 PE=1 SV=1|Isoform 3 of DNA dC->dU-editing enzyme APOBEC-3 OS=Mus musculus GN=Apobec3|Isoform 4 of DNA dC->dU-editing enzyme APOBEC-3 OS=Mus musculus GN=Apobec3	1	3	12	7.76817	0.66363	29.5683	9.80278	5.62399e-05	0.00250368	2.40227	0.000277679	0.0115672	0.047017	KO - WT	limma	5.62399e-05	0.00250368	FALSE	candidate	7.76817
153	EIF4B	Q8BGD9	Eukaryotic translation initiation factor 4B OS=Mus musculus GN=Eif4b PE=1 SV=1	1	3	35	8.60764	-0.877906	31.5531	-9.79756	5.64146e-05	0.00250368	2.39887	0.000279774	0.0116329	0.047017	KO - WT	limma	5.64146e-05	0.00250368	FALSE	candidate	8.60764
154	TNIP1	D3Z2W0|E9QM75|Q9WUU8|Q9WUU8-2|Q9WUU8-3	TNFAIP3-interacting protein 1 OS=Mus musculus GN=Tnip1 PE=1 SV=1|TNFAIP3-interacting protein 1 OS=Mus musculus GN=Tnip1 PE=1 SV=1|TNFAIP3-interacting protein 1 OS=Mus musculus GN=Tnip1 PE=1 SV=1|Isoform 2 of TNFAIP3-interacting protein 1 OS=Mus musculus GN=Tnip1|Isoform 3 of TNFAIP3-interacting protein 1 OS=Mus musculus GN=Tnip1	1	3	2	6.97283	0.754258	27.5547	9.7937	5.6544e-05	0.00250368	2.39637	0.00028133	0.0116815	0.047017	KO - WT	limma	5.6544e-05	0.00250368	FALSE	candidate	6.97283
155	MIA2	Q91ZV0	Melanoma inhibitory activity protein 2 OS=Mus musculus GN=Mia2 PE=1 SV=2	1	3	3	6.48741	0.852277	25.6544	9.79243	5.65865e-05	0.00250368	2.39554	0.000281842	0.0116975	0.047017	KO - WT	limma	5.65865e-05	0.00250368	FALSE	candidate	6.48741
156	ARSA	P50428	Arylsulfatase A OS=Mus musculus GN=Arsa PE=1 SV=2	1	3	4	6.96029	0.667978	27.8694	9.7722	5.72711e-05	0.00251773	2.38237	0.000290148	0.0119546	0.047017	KO - WT	limma	5.72711e-05	0.00251773	FALSE	candidate	6.96029
157	SHTN1	Q8K2Q9	Shootin-1 OS=Mus musculus GN=Shtn1 PE=1 SV=1	1	3	29	7.89608	-0.864066	31.3017	-9.75258	5.79444e-05	0.00251855	2.36957	0.000298425	0.012207	0.047017	KO - WT	limma	5.79444e-05	0.00251855	FALSE	candidate	7.89608
158	SEMA3A	O08665	Semaphorin-3A OS=Mus musculus GN=Sema3a PE=1 SV=2	1	3	2	6.62486	-0.973303	24.9225	-9.75027	5.80244e-05	0.00251855	2.36806	0.000299415	0.012237	0.047017	KO - WT	limma	5.80244e-05	0.00251855	FALSE	candidate	6.62486
159	DTX3L	Q3UIR3	E3 ubiquitin-protein ligase DTX3L OS=Mus musculus GN=Dtx3l PE=1 SV=1	1	3	10	7.51769	-0.683264	28.911	-9.72789	5.88045e-05	0.00253019	2.35343	0.000309152	0.0125289	0.047017	KO - WT	limma	5.88045e-05	0.00253019	FALSE	candidate	7.51769
160	AK3	Q9WTP7	GTP:AMP phosphotransferase AK3, mitochondrial OS=Mus musculus GN=Ak3 PE=1 SV=3	1	3	16	7.93791	-0.665869	30.8765	-9.72148	5.90304e-05	0.00253019	2.34923	0.000311998	0.0126133	0.0580613	KO - WT	limma	5.90304e-05	0.00253019	FALSE	candidate	7.93791
161	DBN1	A0A0R4J1E3|Q9QXS6-3	Drebrin OS=Mus musculus GN=Dbn1 PE=1 SV=1|Isoform E2 of Drebrin OS=Mus musculus GN=Dbn1	1	3	29	8.47537	0.733182	31.721	9.7016	5.97369e-05	0.00254457	2.3362	0.000320975	0.0128956	0.0590007	KO - WT	limma	5.97369e-05	0.00254457	FALSE	candidate	8.47537
162	CGNL1	B2RSU6|Q6AW69|Q6AW69-4	Cingulin-like 1 OS=Mus musculus GN=Cgnl1 PE=1 SV=1|Cingulin-like protein 1 OS=Mus musculus GN=Cgnl1 PE=1 SV=2|Isoform 4 of Cingulin-like protein 1 OS=Mus musculus GN=Cgnl1	1	3	26	7.2253	-1.04849	30.2965	-9.65882	6.12901e-05	0.00258586	2.30806	0.000341112	0.0135193	0.0590007	KO - WT	limma	6.12901e-05	0.00258586	TRUE	hit	7.2253
163	LMAN2	Q9DBH5	Vesicular integral-membrane protein VIP36 OS=Mus musculus GN=Lman2 PE=1 SV=2	1	3	12	8.07825	0.750083	30.1583	9.64549	6.17839e-05	0.00258586	2.29927	0.000347628	0.0137175	0.0590007	KO - WT	limma	6.17839e-05	0.00258586	FALSE	candidate	8.07825
164	LETMD1	Q924L1|Q924L1-2|Q924L1-3	LETM1 domain-containing protein 1 OS=Mus musculus GN=Letmd1 PE=1 SV=1|Isoform 2 of LETM1 domain-containing protein 1 OS=Mus musculus GN=Letmd1|Isoform 3 of LETM1 domain-containing protein 1 OS=Mus musculus GN=Letmd1	1	3	5	7.177	0.818321	27.8535	9.64405	6.18375e-05	0.00258586	2.29832	0.000348339	0.013739	0.0738769	KO - WT	limma	6.18375e-05	0.00258586	FALSE	candidate	7.177
165	ADCY6	Q01341	Adenylate cyclase type 6 OS=Mus musculus GN=Adcy6 PE=1 SV=1	1	3	7	6.91005	0.645956	27.2038	9.61582	6.28987e-05	0.0026143	2.27966	0.000362543	0.0141916	0.0738769	KO - WT	limma	6.28987e-05	0.0026143	FALSE	candidate	6.91005
166	PRKAR2B	P31324	cAMP-dependent protein kinase type II-beta regulatory subunit OS=Mus musculus GN=Prkar2b PE=1 SV=3	1	3	11	7.61978	0.687387	29.1129	9.57584	6.44385e-05	0.00265668	2.25313	0.000383597	0.0148501	0.0738769	KO - WT	limma	6.44385e-05	0.00265668	FALSE	candidate	7.61978
167	PLPP3	Q99JY8	Phospholipid phosphatase 3 OS=Mus musculus GN=Plpp3 PE=1 SV=1	1	3	5	6.80187	-0.713135	27.678	-9.56933	6.46932e-05	0.00265668	2.24881	0.000387129	0.0149591	0.0738769	KO - WT	limma	6.46932e-05	0.00265668	FALSE	candidate	6.80187
168	FAF2	Q3TDN2	FAS-associated factor 2 OS=Mus musculus GN=Faf2 PE=1 SV=2	1	3	18	8.21278	0.643797	30.6262	9.54744	6.55585e-05	0.00267619	2.23423	0.000399238	0.0153299	0.0738769	KO - WT	limma	6.55585e-05	0.00267619	FALSE	candidate	8.21278
169	TPMT	A0A0R4J018|O55060	Thiopurine S-methyltransferase OS=Mus musculus GN=Tpmt PE=1 SV=1|Thiopurine S-methyltransferase OS=Mus musculus GN=Tpmt PE=1 SV=1	1	3	6	7.63313	0.849175	28.1712	9.53645	6.59977e-05	0.00267818	2.22691	0.000405445	0.0155182	0.0774556	KO - WT	limma	6.59977e-05	0.00267818	FALSE	candidate	7.63313
170	MME	Q61391	Neprilysin OS=Mus musculus GN=Mme PE=1 SV=3	1	3	25	8.29064	0.755906	31.5368	9.49197	6.78115e-05	0.0027356	2.19715	0.00043152	0.0163061	0.0774556	KO - WT	limma	6.78115e-05	0.0027356	FALSE	candidate	8.29064
171	ANXA6	F8WIT2	Annexin OS=Mus musculus GN=Anxa6 PE=1 SV=1	1	3	42	8.74004	0.644589	32.689	9.46673	6.88661e-05	0.00275755	2.18021	0.000447	0.0167645	0.0774556	KO - WT	limma	6.88661e-05	0.00275755	FALSE	candidate	8.74004
172	ZFP825	K7N5X2|Q91VL6	Protein Zfp825 OS=Mus musculus GN=Zfp825 PE=1 SV=1|Protein Zfp825 OS=Mus musculus GN=Zfp825 PE=1 SV=1	1	3	3	6.59362	0.861553	26.2497	9.45977	6.916e-05	0.00275755	2.17554	0.000451357	0.0168922	0.0774556	KO - WT	limma	6.916e-05	0.00275755	FALSE	candidate	6.59362
173	GGA1	Q8R0H9	ADP-ribosylation factor-binding protein GGA1 OS=Mus musculus GN=Gga1 PE=1 SV=1	1	3	12	8.14846	0.623077	30.072	9.42282	7.07463e-05	0.0027948	2.15064	0.000475176	0.0175813	0.0774556	KO - WT	limma	7.07463e-05	0.0027948	FALSE	candidate	8.14846
174	STAT2	E9QJX9|Q9QXJ2	Signal transducer and activator of transcription OS=Mus musculus GN=Stat2 PE=1 SV=2|Signal transducer and activator of transcription OS=Mus musculus GN=Stat2 PE=1 SV=1	1	3	14	8.36591	-0.698812	30.264	-9.41908	7.09092e-05	0.0027948	2.14811	0.000477652	0.0176521	0.0774556	KO - WT	limma	7.09092e-05	0.0027948	FALSE	candidate	8.36591
175	RAP1GAP2	A0A171EBK8|Q5SVL6	Rap1 GTPase-activating protein 2 OS=Mus musculus GN=Rap1gap2 PE=4 SV=1|Rap1 GTPase-activating protein 2 OS=Mus musculus GN=Rap1gap2 PE=1 SV=1	1	3	4	6.79693	0.78503	28.2382	9.40856	7.13696e-05	0.00279687	2.141	0.000484678	0.0178519	0.0774556	KO - WT	limma	7.13696e-05	0.00279687	FALSE	candidate	6.79693
176	ASAH1	Q78P93|Q9WV54	Acid ceramidase OS=Mus musculus GN=Asah1 PE=1 SV=1|Acid ceramidase OS=Mus musculus GN=Asah1 PE=1 SV=1	1	3	13	8.3103	0.609373	30.5796	9.39721	7.18701e-05	0.00280048	2.13333	0.000492365	0.0180689	0.0774556	KO - WT	limma	7.18701e-05	0.00280048	FALSE	candidate	8.3103
177	SENP1	M0QWX4|P59110	Sentrin-specific protease 1 OS=Mus musculus GN=Senp1 PE=1 SV=1|Sentrin-specific protease 1 OS=Mus musculus GN=Senp1 PE=2 SV=1	1	3	10	7.2455	0.640898	29.3106	9.36896	7.31338e-05	0.0028207	2.11418	0.000511998	0.0186163	0.0774556	KO - WT	limma	7.31338e-05	0.0028207	FALSE	candidate	7.2455
178	CENPP	Q9CZ92	Centromere protein P OS=Mus musculus GN=Cenpp PE=2 SV=1	1	3	6	7.10094	0.635379	27.5873	9.36724	7.32115e-05	0.0028207	2.11301	0.000513215	0.0186499	0.0842184	KO - WT	limma	7.32115e-05	0.0028207	FALSE	candidate	7.10094
179	PLEKHH3	Q8VCE9|Q8VCE9-2|Q8VCE9-3|Q8VCE9-4	Pleckstrin homology domain-containing family H member 3 OS=Mus musculus GN=Plekhh3 PE=2 SV=1|Isoform 2 of Pleckstrin homology domain-containing family H member 3 OS=Mus musculus GN=Plekhh3|Isoform 3 of Pleckstrin homology domain-containing family H member 3 OS=Mus musculus GN=Plekhh3|Isoform 4 of Pleckstrin homology domain-containing family H member 3 OS=Mus musculus GN=Plekhh3	1	3	6	6.50346	0.636716	26.6822	9.34265	7.43338e-05	0.00284794	2.0963	0.000530936	0.0191474	0.0842184	KO - WT	limma	7.43338e-05	0.00284794	FALSE	candidate	6.50346
180	SCEL	Q14DU0|Q9EQG3	Sciellin OS=Mus musculus GN=Scel PE=1 SV=1|Sciellin OS=Mus musculus GN=Scel PE=1 SV=2	1	3	18	7.27446	-0.666134	29.9041	-9.30375	7.61496e-05	0.00289303	2.06977	0.000560131	0.0199509	0.0842184	KO - WT	limma	7.61496e-05	0.00289303	FALSE	candidate	7.27446
181	CNNM2	Q3TWN3|Q3TWN3-2	Metal transporter CNNM2 OS=Mus musculus GN=Cnnm2 PE=1 SV=3|Isoform 2 of Metal transporter CNNM2 OS=Mus musculus GN=Cnnm2	1	3	4	6.43249	-0.601069	25.2341	-9.29943	7.63544e-05	0.00289303	2.06682	0.000563463	0.0200413	0.0842184	KO - WT	limma	7.63544e-05	0.00289303	FALSE	candidate	6.43249
182	DNM3	E9QLL2|Q8BZ98|Q8BZ98-2	Dynamin-3 OS=Mus musculus GN=Dnm3 PE=1 SV=1|Dynamin-3 OS=Mus musculus GN=Dnm3 PE=1 SV=1|Isoform 2 of Dynamin-3 OS=Mus musculus GN=Dnm3	1	3	4	6.45881	0.708555	25.8529	9.29046	7.67817e-05	0.00289324	2.06069	0.000570444	0.02023	0.0842184	KO - WT	limma	7.67817e-05	0.00289324	FALSE	candidate	6.45881
183	ITGA2	Q62469	Integrin alpha-2 OS=Mus musculus GN=Itga2 PE=1 SV=2	1	3	4	6.94106	-0.643044	27.1794	-9.2669	7.79172e-05	0.00290898	2.04455	0.000589163	0.0207304	0.0842184	KO - WT	limma	7.79172e-05	0.00290898	FALSE	candidate	6.94106
184	RALA	P63321	Ras-related protein Ral-A OS=Mus musculus GN=Rala PE=1 SV=1	1	3	5	8.09824	0.602507	29.8708	9.26422	7.8048e-05	0.00290898	2.0427	0.000591335	0.020788	0.0939517	KO - WT	limma	7.8048e-05	0.00290898	FALSE	candidate	8.09824
185	IRS2	P81122	Insulin receptor substrate 2 OS=Mus musculus GN=Irs2 PE=1 SV=2	1	3	13	7.12018	-0.783656	29.0111	-9.24647	7.89177e-05	0.0029255	2.03052	0.00060586	0.0211835	0.0964173	KO - WT	limma	7.89177e-05	0.0029255	FALSE	candidate	7.12018
186	ACSL1	D3Z041|P41216	Long-chain-fatty-acid--CoA ligase 1 OS=Mus musculus GN=Acsl1 PE=1 SV=1|Long-chain-fatty-acid--CoA ligase 1 OS=Mus musculus GN=Acsl1 PE=1 SV=2	1	3	19	7.67475	0.717691	30.7321	9.21314	8.05817e-05	0.00297103	2.00757	0.000634043	0.0219446	0.0964173	KO - WT	limma	8.05817e-05	0.00297103	FALSE	candidate	7.67475
187	WRNIP1	Q91XU0	ATPase WRNIP1 OS=Mus musculus GN=Wrnip1 PE=1 SV=2	1	3	14	7.66715	0.672816	30.0817	9.20465	8.10123e-05	0.00297103	2.00171	0.000641419	0.0221412	0.0964173	KO - WT	limma	8.10123e-05	0.00297103	FALSE	candidate	7.66715
188	TGTP	Q62293	Interferon-gamma-inducible GTPase Ifggb5 protein OS=Mus musculus GN=Tgtp PE=1 SV=1	1	3	7	7.40361	-1.02621	28.5525	-9.14319	8.42076e-05	0.00307179	1.95914	0.000697208	0.0235957	0.0964173	KO - WT	limma	8.42076e-05	0.00307179	TRUE	hit	7.40361
189	GOLPH3	Q9CRA5	Golgi phosphoprotein 3 OS=Mus musculus GN=Golph3 PE=1 SV=1	1	3	5	7.3354	-0.590338	28.1928	-9.12985	8.49202e-05	0.00307412	1.94987	0.000709897	0.0239187	0.0964173	KO - WT	limma	8.49202e-05	0.00307412	FALSE	candidate	7.3354
190	ANTXR2	A0A0G2JE26|Q3TCL6|Q6DFX2	Anthrax toxin receptor 2 OS=Mus musculus GN=Antxr2 PE=1 SV=1|Anthrax toxin receptor 2 OS=Mus musculus GN=Antxr2 PE=1 SV=1|Anthrax toxin receptor 2 OS=Mus musculus GN=Antxr2 PE=1 SV=1	1	3	7	7.43467	0.71362	29.0326	9.11979	8.54621e-05	0.00307412	1.94287	0.000719607	0.0241638	0.0964173	KO - WT	limma	8.54621e-05	0.00307412	FALSE	candidate	7.43467
191	AKR1B1|AKR1B3	P45376|Q3UDY1	Aldose reductase OS=Mus musculus GN=Akr1b1 PE=1 SV=3|Aldose reductase OS=Mus musculus GN=Akr1b3 PE=1 SV=1	1	3	20	9.20858	-0.590635	32.3547	-9.11553	8.56926e-05	0.00307412	1.9399	0.000723754	0.024268	0.0964173	KO - WT	limma	8.56926e-05	0.00307412	FALSE	candidate	9.20858
192	MICALL1	Q8BGT6	MICAL-like protein 1 OS=Mus musculus GN=Micall1 PE=1 SV=3	1	3	4	6.62202	0.662741	27.1099	9.0889	8.71511e-05	0.00307412	1.92132	0.000750199	0.0249255	0.0964173	KO - WT	limma	8.71511e-05	0.00307412	FALSE	candidate	6.62202
193	SKT|ETL4	A2AQ25|E9QAU4	Sickle tail protein OS=Mus musculus GN=Skt PE=1 SV=1|Sickle tail protein OS=Mus musculus GN=Etl4 PE=1 SV=1	1	3	13	6.98309	-0.612866	28.7738	-9.08752	8.72274e-05	0.00307412	1.92036	0.000751592	0.0249598	0.0964173	KO - WT	limma	8.72274e-05	0.00307412	FALSE	candidate	6.98309
194	PTPMT1	Q66GT5	Phosphatidylglycerophosphatase and protein-tyrosine phosphatase 1 OS=Mus musculus GN=Ptpmt1 PE=1 SV=1	1	3	2	6.99713	-0.598223	26.8772	-9.08696	8.72584e-05	0.00307412	1.91997	0.000752159	0.0249738	0.0964173	KO - WT	limma	8.72584e-05	0.00307412	FALSE	candidate	6.99713
195	SIRT2	A0A140LHL5|Q8VDQ8|Q8VDQ8-2	NAD-dependent protein deacetylase sirtuin-2 OS=Mus musculus GN=Sirt2 PE=1 SV=1|NAD-dependent protein deacetylase sirtuin-2 OS=Mus musculus GN=Sirt2 PE=1 SV=2|Isoform 2 of NAD-dependent protein deacetylase sirtuin-2 OS=Mus musculus GN=Sirt2	1	3	6	7.66568	0.591963	29.2251	9.08424	8.74093e-05	0.00307412	1.91807	0.000754919	0.0250416	0.0977754	KO - WT	limma	8.74093e-05	0.00307412	FALSE	candidate	7.66568
196	THBS1	Q80YQ1	Thrombospondin 1 OS=Mus musculus GN=Thbs1 PE=1 SV=1	1	3	23	7.63974	-1.08036	30.5187	-9.06834	8.8297e-05	0.00308949	1.90694	0.000771232	0.0254419	0.0977754	KO - WT	limma	8.8297e-05	0.00308949	TRUE	hit	7.63974
197	ALDH7A1	E9Q1G1|Q9DBF1|Q9DBF1-2	Alpha-aminoadipic semialdehyde dehydrogenase (Fragment) OS=Mus musculus GN=Aldh7a1 PE=1 SV=2|Alpha-aminoadipic semialdehyde dehydrogenase OS=Mus musculus GN=Aldh7a1 PE=1 SV=4|Isoform 2 of Alpha-aminoadipic semialdehyde dehydrogenase OS=Mus musculus GN=Aldh7a1	1	3	17	8.15376	-0.616311	30.6183	-9.05502	8.90487e-05	0.00309998	1.89761	0.00078515	0.02578	0.182907	KO - WT	limma	8.90487e-05	0.00309998	FALSE	candidate	8.15376
198	HDAC6	Q9Z2V5	Histone deacetylase 6 OS=Mus musculus GN=Hdac6 PE=1 SV=3	1	3	23	8.21076	0.586188	31.3023	9.0028	9.20664e-05	0.00318884	1.8609	0.000841972	0.0273666	0.182907	KO - WT	limma	9.20664e-05	0.00318884	FALSE	candidate	8.21076
199	F3	A0A0R4J088|P20352	Tissue factor OS=Mus musculus GN=F3 PE=1 SV=1|Tissue factor OS=Mus musculus GN=F3 PE=1 SV=2	1	3	7	7.72014	-1.11877	27.9553	-8.96507	9.43205e-05	0.0032505	1.83425	0.000885382	0.0285572	0.182907	KO - WT	limma	9.43205e-05	0.0032505	TRUE	hit	7.72014
200	GTPBP6	A0A0R4J0Z0|Q3U6U5	Putative GTP-binding protein 6 OS=Mus musculus GN=Gtpbp6 PE=1 SV=1|Putative GTP-binding protein 6 OS=Mus musculus GN=Gtpbp6 PE=1 SV=1	1	3	6	7.27555	-0.6397	28.663	-8.9104	9.77006e-05	0.00335015	1.79545	0.000951974	0.0303487	0.182907	KO - WT	limma	9.77006e-05	0.00335015	FALSE	candidate	7.27555
201	CALD1	E9QA15|E9QA16|F6QLP8|F6T2Z7	Protein Cald1 OS=Mus musculus GN=Cald1 PE=1 SV=1|Protein Cald1 OS=Mus musculus GN=Cald1 PE=1 SV=1|Protein Cald1 (Fragment) OS=Mus musculus GN=Cald1 PE=1 SV=1|Protein Cald1 (Fragment) OS=Mus musculus GN=Cald1 PE=1 SV=7	1	3	72	9.06192	-0.615745	33.5112	-8.88127	9.95585e-05	0.00339688	1.77468	0.000989324	0.0313354	0.182907	KO - WT	limma	9.95585e-05	0.00339688	FALSE	candidate	9.06192
202	CMC1	Q9CPZ8	COX assembly mitochondrial protein homolog OS=Mus musculus GN=Cmc1 PE=1 SV=1	1	3	2	6.95638	0.765613	26.5498	8.86629	0.000100529	0.00341302	1.76398	0.00100905	0.0318514	0.182907	KO - WT	limma	0.000100529	0.00341302	FALSE	candidate	6.95638
203	EIF2S3Y	Q9Z0N2	Eukaryotic translation initiation factor 2 subunit 3, Y-linked OS=Mus musculus GN=Eif2s3y PE=1 SV=2	1	3	5	8.12026	0.847585	29.3571	8.85052	0.000101564	0.00342553	1.75268	0.00103022	0.0324014	0.182907	KO - WT	limma	0.000101564	0.00342553	FALSE	candidate	8.12026
204	TRIM47	Q8C0E3|Q8C0E3-2	Tripartite motif-containing protein 47 OS=Mus musculus GN=Trim47 PE=1 SV=2|Isoform 2 of Tripartite motif-containing protein 47 OS=Mus musculus GN=Trim47	1	3	18	7.59925	0.885956	29.5708	8.84548	0.000101897	0.00342553	1.74908	0.00103706	0.0325782	0.182907	KO - WT	limma	0.000101897	0.00342553	FALSE	candidate	7.59925
205	BPHL	Q8R164	Valacyclovir hydrolase OS=Mus musculus GN=Bphl PE=1 SV=1	1	3	7	7.34969	0.68881	28.97	8.81781	0.000103749	0.00347078	1.72921	0.00107544	0.0335624	0.182907	KO - WT	limma	0.000103749	0.00347078	FALSE	candidate	7.34969
206	HSPA1B	P17879	Heat shock 70 kDa protein 1B OS=Mus musculus GN=Hspa1b PE=1 SV=3	1	3	14	8.13948	-0.904701	30.6975	-8.80636	0.000104526	0.00347668	1.72098	0.00109169	0.0339754	0.182907	KO - WT	limma	0.000104526	0.00347668	FALSE	candidate	8.13948
207	LGALS9	B1AQR8|G3X9T7|O08573|O08573-2|O08573-3	Galectin OS=Mus musculus GN=Lgals9 PE=1 SV=1|Galectin OS=Mus musculus GN=Lgals9 PE=1 SV=1|Galectin-9 OS=Mus musculus GN=Lgals9 PE=1 SV=1|Isoform 2 of Galectin-9 OS=Mus musculus GN=Lgals9|Isoform 3 of Galectin-9 OS=Mus musculus GN=Lgals9	1	3	6	7.58576	-1.02366	28.997	-8.80031	0.000104939	0.00347668	1.71663	0.00110036	0.0341949	0.182907	KO - WT	limma	0.000104939	0.00347668	TRUE	hit	7.58576
208	SEC14L2	Q99J08	SEC14-like protein 2 OS=Mus musculus GN=Sec14l2 PE=1 SV=1	1	3	8	7.52098	0.689322	28.6365	8.769	0.00010711	0.00353153	1.69404	0.00114632	0.035347	0.182907	KO - WT	limma	0.00010711	0.00353153	FALSE	candidate	7.52098
209	DSG2	O55111	Desmoglein-2 OS=Mus musculus GN=Dsg2 PE=1 SV=3	1	3	20	7.86261	-0.804292	30.4123	-8.74059	0.000109123	0.00358071	1.67349	0.00118954	0.0364144	0.182907	KO - WT	limma	0.000109123	0.00358071	FALSE	candidate	7.86261
210	NAGK	Q3U2G9|Q9D997|Q9QZ08	N-acetyl-D-glucosamine kinase OS=Mus musculus GN=Nagk PE=1 SV=1|N-acetyl-D-glucosamine kinase OS=Mus musculus GN=Nagk PE=1 SV=1|N-acetyl-D-glucosamine kinase OS=Mus musculus GN=Nagk PE=1 SV=3	1	3	8	7.58158	0.60817	29.3849	8.71796	0.000110759	0.00361708	1.65707	0.00122504	0.0372798	0.182907	KO - WT	limma	0.000110759	0.00361708	FALSE	candidate	7.58158
211	H1F0	P10922	Histone H1.0 OS=Mus musculus GN=H1f0 PE=2 SV=4	1	3	7	8.79679	0.66781	30.6175	8.67863	0.00011367	0.00369453	1.62843	0.00128909	0.0388152	0.182907	KO - WT	limma	0.00011367	0.00369453	FALSE	candidate	8.79679
212	STAMBPL1	Q76N33	AMSH-like protease OS=Mus musculus GN=Stambpl1 PE=1 SV=1	1	3	9	7.14022	-0.578191	28.3972	-8.64884	0.000115933	0.00375031	1.60667	0.00133964	0.0400044	0.182907	KO - WT	limma	0.000115933	0.00375031	FALSE	no hit	7.14022
213	MOCOS	Q14CH1	Molybdenum cofactor sulfurase OS=Mus musculus GN=Mocos PE=1 SV=1	1	3	3	6.86915	-0.581771	27.3237	-8.64106	0.000116532	0.00375199	1.60097	0.00135313	0.0403184	0.182907	KO - WT	limma	0.000116532	0.00375199	FALSE	no hit	6.86915
214	CA13	Q9D6N1	Carbonic anhydrase 13 OS=Mus musculus GN=Ca13 PE=1 SV=1	1	3	5	7.80602	0.66512	28.8459	8.62568	0.000117728	0.0037587	1.5897	0.00138019	0.0409442	0.182907	KO - WT	limma	0.000117728	0.0037587	FALSE	candidate	7.80602
215	RPAP3	Q9D706	RNA polymerase II-associated protein 3 OS=Mus musculus GN=Rpap3 PE=1 SV=1	1	3	34	8.1622	0.728066	31.5523	8.62429	0.000117836	0.0037587	1.58868	0.00138266	0.041001	0.182907	KO - WT	limma	0.000117836	0.0037587	FALSE	candidate	8.1622
216	LGALS8	A8DIL0|Q542M5|Q9JL15	Galectin OS=Mus musculus GN=Lgals8 PE=1 SV=1|Galectin OS=Mus musculus GN=Lgals8 PE=1 SV=1|Galectin-8 OS=Mus musculus GN=Lgals8 PE=1 SV=1	1	3	7	7.47879	0.56418	28.511	8.60429	0.000119414	0.00379141	1.57399	0.00141865	0.0418244	0.182907	KO - WT	limma	0.000119414	0.00379141	FALSE	no hit	7.47879
217	NMI	O35309|Q3UJ82	N-myc-interactor OS=Mus musculus GN=Nmi PE=1 SV=1|N-myc-interactor OS=Mus musculus GN=Nmi PE=1 SV=1	1	3	11	7.41406	-0.578291	29.1233	-8.58576	0.000120898	0.00382081	1.56035	0.00145276	0.0425957	0.182907	KO - WT	limma	0.000120898	0.00382081	FALSE	no hit	7.41406
218	SULT1C2	Q9D939	Sulfotransferase 1C2 OS=Mus musculus GN=Sult1c2 PE=1 SV=1	1	3	14	7.61307	0.574703	29.967	8.56716	0.000122408	0.00385081	1.54663	0.00148777	0.0433787	0.182907	KO - WT	limma	0.000122408	0.00385081	FALSE	no hit	7.61307
219	SMARCC1	P97496|P97496-2|Q3UNN4	SWI/SNF complex subunit SMARCC1 OS=Mus musculus GN=Smarcc1 PE=1 SV=2|Isoform 2 of SWI/SNF complex subunit SMARCC1 OS=Mus musculus GN=Smarcc1|SWI/SNF complex subunit SMARCC1 OS=Mus musculus GN=Smarcc1 PE=1 SV=1	1	3	27	7.9996	-0.581264	30.9487	-8.54935	0.000123875	0.0038692	1.53347	0.00152201	0.0441361	0.182907	KO - WT	limma	0.000123875	0.0038692	FALSE	no hit	7.9996
220	NRADD	Q8CJ26	Death domain-containing membrane protein NRADD OS=Mus musculus GN=Nradd PE=1 SV=1	1	3	2	7.29142	0.766642	26.9865	8.54405	0.000124315	0.0038692	1.52955	0.00153232	0.0443628	0.182907	KO - WT	limma	0.000124315	0.0038692	FALSE	candidate	7.29142
221	RAB31	Q3TXV4|Q921E2	Rab22B OS=Mus musculus GN=Rab31 PE=1 SV=1|Ras-related protein Rab-31 OS=Mus musculus GN=Rab31 PE=1 SV=1	1	3	8	7.55588	0.626636	29.1958	8.53961	0.000124685	0.0038692	1.52626	0.00154103	0.0445534	0.182907	KO - WT	limma	0.000124685	0.0038692	FALSE	candidate	7.55588
222	PPIC	P30412|Q3UC73	Peptidyl-prolyl cis-trans isomerase C OS=Mus musculus GN=Ppic PE=1 SV=1|Peptidyl-prolyl cis-trans isomerase OS=Mus musculus GN=Ppic PE=1 SV=1	1	3	9	8.1196	0.740612	30.0628	8.51474	0.000126784	0.00388995	1.50782	0.00159063	0.0456296	0.182907	KO - WT	limma	0.000126784	0.00388995	FALSE	candidate	8.1196
223	TARBP2	D3YZS5|D3Z282|P97473	RISC-loading complex subunit TARBP2 (Fragment) OS=Mus musculus GN=Tarbp2 PE=1 SV=1|RISC-loading complex subunit TARBP2 (Fragment) OS=Mus musculus GN=Tarbp2 PE=1 SV=1|RISC-loading complex subunit TARBP2 OS=Mus musculus GN=Tarbp2 PE=1 SV=2	1	3	5	7.30631	-0.564995	28.6581	-8.51306	0.000126927	0.00388995	1.50657	0.00159403	0.0457029	0.182907	KO - WT	limma	0.000126927	0.00388995	FALSE	no hit	7.30631
224	RAB24	P35290|Q0PD31	Ras-related protein Rab-24 OS=Mus musculus GN=Rab24 PE=1 SV=2|RAB24, member RAS oncogene family OS=Mus musculus GN=Rab24 PE=1 SV=1	1	3	10	7.44873	0.667318	29.7562	8.50679	0.000127462	0.00388995	1.50192	0.00160678	0.0459765	0.182907	KO - WT	limma	0.000127462	0.00388995	FALSE	candidate	7.44873
225	AXL	Q00993|Q6PE80	Tyrosine-protein kinase receptor UFO OS=Mus musculus GN=Axl PE=1 SV=2|Axl protein OS=Mus musculus GN=Axl PE=1 SV=1	1	3	15	7.38403	0.708009	29.023	8.50392	0.000127709	0.00388995	1.49978	0.00161266	0.0461024	0.182907	KO - WT	limma	0.000127709	0.00388995	FALSE	candidate	7.38403
226	NUDT17	Q9CWD3	Nucleoside diphosphate-linked moiety X motif 17 OS=Mus musculus GN=Nudt17 PE=2 SV=1	1	3	4	6.92159	0.750984	26.8961	8.49833	0.00012819	0.00388995	1.49563	0.00162415	0.0463476	0.182907	KO - WT	limma	0.00012819	0.00388995	FALSE	candidate	6.92159
227	PTGFRN	Q9WV91	Prostaglandin F2 receptor negative regulator OS=Mus musculus GN=Ptgfrn PE=1 SV=2	1	3	19	7.94452	0.592342	30.0849	8.47791	0.000129966	0.00392645	1.48042	0.00166677	0.0472497	0.182907	KO - WT	limma	0.000129966	0.00392645	FALSE	candidate	7.94452
228	EEA1	Q8BL66	Early endosome antigen 1 OS=Mus musculus GN=Eea1 PE=1 SV=2	1	3	73	7.8575	0.689454	32.4313	8.43297	0.000133973	0.00402155	1.44684	0.00176423	0.0492682	0.182907	KO - WT	limma	0.000133973	0.00402155	FALSE	candidate	7.8575
229	ERRFI1	Q3TK48|Q99JZ7	ERBB receptor feedback inhibitor 1 OS=Mus musculus GN=Errfi1 PE=1 SV=1|ERBB receptor feedback inhibitor 1 OS=Mus musculus GN=Errfi1 PE=1 SV=1	1	3	5	6.45655	-0.601639	26.4943	-8.42952	0.000134286	0.00402155	1.44427	0.0017719	0.0494246	0.182907	KO - WT	limma	0.000134286	0.00402155	FALSE	candidate	6.45655
230	ECHDC2	Q3TLP5	Enoyl-CoA hydratase domain-containing protein 2, mitochondrial OS=Mus musculus GN=Echdc2 PE=1 SV=2	1	3	6	7.61423	-0.6442	28.4801	-8.41912	0.000135237	0.00403241	1.43646	0.0017953	0.0498992	0.182907	KO - WT	limma	0.000135237	0.00403241	FALSE	candidate	7.61423
231	EGFR	Q01279	Epidermal growth factor receptor OS=Mus musculus GN=Egfr PE=1 SV=1	1	3	34	8.34116	-0.555638	31.548	-8.40348	0.00013668	0.00404633	1.42472	0.00183099	0.0506166	0.182907	KO - WT	limma	0.00013668	0.00404633	FALSE	no hit	8.34116
232	AK4	Q3U489|Q9WUR9	Adenylate kinase 4, mitochondrial OS=Mus musculus GN=Ak4 PE=1 SV=1|Adenylate kinase 4, mitochondrial OS=Mus musculus GN=Ak4 PE=1 SV=1	1	3	3	6.86061	-0.57855	27.0025	-8.39675	0.000137307	0.00404633	1.41967	0.00184654	0.0509268	0.182907	KO - WT	limma	0.000137307	0.00404633	FALSE	no hit	6.86061
233	HELZ2	A2AS03|A2AS05|E9QAM5	Helicase with zinc finger domain 2 OS=Mus musculus GN=Helz2 PE=1 SV=1|Helicase with zinc finger domain 2 OS=Mus musculus GN=Helz2 PE=1 SV=2|Helicase with zinc finger domain 2 OS=Mus musculus GN=Helz2 PE=1 SV=1	1	3	27	7.25246	-0.735952	30.1389	-8.39496	0.000137474	0.00404633	1.41832	0.00185069	0.0510095	0.182907	KO - WT	limma	0.000137474	0.00404633	FALSE	candidate	7.25246
234	LMNA	P48678	Prelamin-A/C OS=Mus musculus GN=Lmna PE=1 SV=2	1	3	53	9.12867	0.671919	33.3608	8.38551	0.000138361	0.00405504	1.4112	0.00187281	0.0514475	0.182907	KO - WT	limma	0.000138361	0.00405504	FALSE	candidate	9.12867
235	SEPT9	Q80UG5	Septin-9 OS=Mus musculus GN=Sept9 PE=1 SV=1	1	3	31	7.99417	0.63709	30.919	8.37456	0.000139396	0.004068	1.40296	0.0018987	0.0519568	0.182907	KO - WT	limma	0.000139396	0.004068	FALSE	candidate	7.99417
236	PDP2	Q504M2	MCG53395 OS=Mus musculus GN=Pdp2 PE=1 SV=1	1	3	6	6.98483	-0.610929	27.622	-8.34458	0.000142278	0.00409904	1.38032	0.00197133	0.0533644	0.182907	KO - WT	limma	0.000142278	0.00409904	FALSE	candidate	6.98483
237	OAT	P29758|Q3TG75	Ornithine aminotransferase, mitochondrial OS=Mus musculus GN=Oat PE=1 SV=1|Ornithine aminotransferase, isoform CRA_b OS=Mus musculus GN=Oat PE=1 SV=1	1	3	20	8.52304	-0.648258	31.7174	-8.34382	0.000142352	0.00409904	1.37975	0.0019732	0.0534003	0.182907	KO - WT	limma	0.000142352	0.00409904	FALSE	candidate	8.52304
238	PZP	Q61838	Pregnancy zone protein OS=Mus musculus GN=Pzp PE=1 SV=3	1	3	2	7.62452	1.05709	27.6307	8.33652	0.000143064	0.00409904	1.37422	0.00199129	0.053746	0.182907	KO - WT	limma	0.000143064	0.00409904	TRUE	hit	7.62452
239	EPN3	Q91W69	Epsin-3 OS=Mus musculus GN=Epn3 PE=1 SV=1	1	3	7	7.18697	-0.562615	28.3672	-8.3363	0.000143086	0.00409904	1.37406	0.00199183	0.0537563	0.182907	KO - WT	limma	0.000143086	0.00409904	FALSE	no hit	7.18697
240	IFNGR1	P15261	Interferon gamma receptor 1 OS=Mus musculus GN=Ifngr1 PE=1 SV=3	1	3	2	6.98767	0.668111	26.2808	8.3326	0.000143448	0.00409904	1.37126	0.00200106	0.0539319	0.19204	KO - WT	limma	0.000143448	0.00409904	FALSE	candidate	6.98767
241	SDHB	Q9CQA3	Succinate dehydrogenase [ubiquinone] iron-sulfur subunit, mitochondrial OS=Mus musculus GN=Sdhb PE=1 SV=1	1	3	14	8.06617	0.538133	30.7975	8.32047	0.000144645	0.00411608	1.36207	0.00203158	0.0545208	0.19204	KO - WT	limma	0.000144645	0.00411608	FALSE	no hit	8.06617
242	BID	P70444	BH3-interacting domain death agonist OS=Mus musculus GN=Bid PE=1 SV=2	1	3	6	7.6634	-0.636982	28.5149	-8.30117	0.000146572	0.00415369	1.34742	0.00208102	0.0554645	0.19204	KO - WT	limma	0.000146572	0.00415369	FALSE	candidate	7.6634
243	CENPU	Q8C4M7	Centromere protein U OS=Mus musculus GN=Cenpu PE=1 SV=2	1	3	8	7.14417	0.555915	29.1006	8.28336	0.000148377	0.00417378	1.33388	0.00212761	0.0563419	0.19204	KO - WT	limma	0.000148377	0.00417378	FALSE	no hit	7.14417
244	MTDH	Q80WJ7	Protein LYRIC OS=Mus musculus GN=Mtdh PE=1 SV=1	1	3	19	7.92725	-0.736197	30.4003	-8.28217	0.000148499	0.00417378	1.33297	0.00213076	0.0564008	0.19204	KO - WT	limma	0.000148499	0.00417378	FALSE	candidate	7.92725
245	TBCE	Q8CIV8	Tubulin-specific chaperone E OS=Mus musculus GN=Tbce PE=1 SV=1	1	3	15	7.6217	0.619905	30.1958	8.25897	0.000150891	0.00422076	1.31528	0.00219299	0.0575545	0.19204	KO - WT	limma	0.000150891	0.00422076	FALSE	candidate	7.6217
246	IVD	Q9JHI5	Isovaleryl-CoA dehydrogenase, mitochondrial OS=Mus musculus GN=Ivd PE=1 SV=1	1	3	13	7.87386	-0.582137	30.6748	-8.24961	0.000151869	0.00422076	1.30813	0.00221857	0.0580229	0.19204	KO - WT	limma	0.000151869	0.00422076	FALSE	no hit	7.87386
247	DSC2	P55292	Desmocollin-2 OS=Mus musculus GN=Dsc2 PE=1 SV=1	1	3	4	6.90804	-1.05437	27.6174	-8.2482	0.000152016	0.00422076	1.30705	0.00222243	0.0580934	0.19204	KO - WT	limma	0.000152016	0.00422076	TRUE	hit	6.90804
248	ECI2	Q3TCD4|Q9WUR2|Q9WUR2-2	Enoyl-CoA delta isomerase 2, mitochondrial OS=Mus musculus GN=Eci2 PE=1 SV=1|Enoyl-CoA delta isomerase 2, mitochondrial OS=Mus musculus GN=Eci2 PE=1 SV=2|Isoform 2 of Enoyl-CoA delta isomerase 2, mitochondrial OS=Mus musculus GN=Eci2	1	3	6	7.4211	0.585345	28.721	8.21213	0.000155856	0.00427594	1.27944	0.00232371	0.0599148	0.19204	KO - WT	limma	0.000155856	0.00427594	FALSE	candidate	7.4211
249	SIX1	Q3V2C3|Q62231	Homeobox protein SIX1 OS=Mus musculus GN=Six1 PE=2 SV=1|Homeobox protein SIX1 OS=Mus musculus GN=Six1 PE=1 SV=2	1	3	2	6.12584	-0.556287	23.2535	-8.21046	0.000156036	0.00427594	1.27816	0.00232849	0.0599994	0.19204	KO - WT	limma	0.000156036	0.00427594	FALSE	no hit	6.12584
250	GALC	P54818	Galactocerebrosidase OS=Mus musculus GN=Galc PE=1 SV=2	1	3	2	7.3548	0.532269	27.0831	8.2058	0.000156542	0.00427594	1.27457	0.00234193	0.0602371	0.19204	KO - WT	limma	0.000156542	0.00427594	FALSE	no hit	7.3548
251	ZBTB21	E9Q3R9|E9Q444|G3X9A3	Protein Zbtb21 OS=Mus musculus GN=Zbtb21 PE=1 SV=1|Protein Zbtb21 OS=Mus musculus GN=Zbtb21 PE=1 SV=1|Protein Zbtb21 OS=Mus musculus GN=Zbtb21 PE=1 SV=1	1	3	6	6.82424	-0.570906	27.8066	-8.20083	0.000157082	0.00427594	1.27076	0.00235628	0.0604901	0.19204	KO - WT	limma	0.000157082	0.00427594	FALSE	no hit	6.82424
252	DAB2	A0A0R4J104|E9QL31|P98078|P98078-2	Disabled homolog 2 OS=Mus musculus GN=Dab2 PE=1 SV=1|Disabled homolog 2 OS=Mus musculus GN=Dab2 PE=1 SV=1|Disabled homolog 2 OS=Mus musculus GN=Dab2 PE=1 SV=2|Isoform p93 of Disabled homolog 2 OS=Mus musculus GN=Dab2	1	3	27	7.8094	-0.996867	30.384	-8.20047	0.000157121	0.00427594	1.27049	0.00235733	0.0605085	0.197559	KO - WT	limma	0.000157121	0.00427594	FALSE	candidate	7.8094
253	PHF2	Q9WTU0	Lysine-specific demethylase PHF2 OS=Mus musculus GN=Phf2 PE=1 SV=2	1	3	4	7.12206	0.567854	28.2422	8.15357	0.000162331	0.0043949	1.23436	0.00249718	0.0629543	0.197559	KO - WT	limma	0.000162331	0.0043949	FALSE	no hit	7.12206
254	EHBP1L1	E9QP49	EH domain-binding protein 1-like protein 1 OS=Mus musculus GN=Ehbp1l1 PE=1 SV=1	1	3	13	7.11056	-0.552255	28.4128	-8.13433	0.000164526	0.0043949	1.21948	0.00255672	0.0639692	0.197559	KO - WT	limma	0.000164526	0.0043949	FALSE	no hit	7.11056
255	DHCR24	Q8VCH6	Delta(24)-sterol reductase OS=Mus musculus GN=Dhcr24 PE=1 SV=1	1	3	5	7.3076	-0.842519	28.61	-8.1333	0.000164644	0.0043949	1.21869	0.00255992	0.0640234	0.197559	KO - WT	limma	0.000164644	0.0043949	FALSE	candidate	7.3076
256	MYO5C	E9Q1F5	Protein Myo5c OS=Mus musculus GN=Myo5c PE=1 SV=1	1	3	17	7.32932	0.763515	29.1263	8.13317	0.000164659	0.0043949	1.21859	0.00256033	0.0640304	0.197559	KO - WT	limma	0.000164659	0.0043949	FALSE	candidate	7.32932
257	DNPH1	Q80VJ3	2'-deoxynucleoside 5'-phosphate N-hydrolase 1 OS=Mus musculus GN=Dnph1 PE=1 SV=2	1	3	6	7.71545	0.725571	28.7309	8.12879	0.000165164	0.0043949	1.2152	0.00257408	0.0642623	0.197559	KO - WT	limma	0.000165164	0.0043949	FALSE	candidate	7.71545
258	CBX5	Q61686	Chromobox protein homolog 5 OS=Mus musculus GN=Cbx5 PE=1 SV=1	1	3	13	8.1488	-0.574021	31.5765	-8.12729	0.000165337	0.0043949	1.21403	0.00257882	0.0643421	0.197559	KO - WT	limma	0.000165337	0.0043949	FALSE	no hit	8.1488
259	FAM84B	D3YXJ5	Protein Fam84b OS=Mus musculus GN=Fam84b PE=1 SV=1	1	3	6	6.89074	0.632436	27.68	8.10896	0.000167471	0.00442785	1.19983	0.00263717	0.0653166	0.197559	KO - WT	limma	0.000167471	0.00442785	FALSE	candidate	6.89074
260	PDLIM1	O70400	PDZ and LIM domain protein 1 OS=Mus musculus GN=Pdlim1 PE=1 SV=4	1	3	16	8.27856	0.562589	30.8211	8.10138	0.000168364	0.00442785	1.19394	0.00266168	0.0657217	0.197559	KO - WT	limma	0.000168364	0.00442785	FALSE	no hit	8.27856
261	CHKB	O55229|Q54AG5	Choline/ethanolamine kinase OS=Mus musculus GN=Chkb PE=1 SV=3|Choline kinase beta, isoform CRA_b OS=Mus musculus GN=Chkb PE=1 SV=1	1	3	8	7.07927	0.591129	28.2124	8.1001	0.000168514	0.00442785	1.19295	0.00266581	0.0657899	0.197559	KO - WT	limma	0.000168514	0.00442785	FALSE	candidate	7.07927
262	LGALS3	P16110|Q8C253	Galectin-3 OS=Mus musculus GN=Lgals3 PE=1 SV=3|Galectin OS=Mus musculus GN=Lgals3 PE=1 SV=1	1	3	10	8.74482	0.571203	30.7202	8.09343	0.000169305	0.00443165	1.18777	0.00268758	0.0661471	0.197559	KO - WT	limma	0.000169305	0.00443165	FALSE	no hit	8.74482
263	SUB1	P11031	Activated RNA polymerase II transcriptional coactivator p15 OS=Mus musculus GN=Sub1 PE=1 SV=3	1	3	9	8.28692	-0.602272	30.8542	-8.05641	0.000173768	0.00451453	1.15893	0.00281128	0.0681416	0.197559	KO - WT	limma	0.000173768	0.00451453	FALSE	candidate	8.28692
264	MSH3	A0A087WQ16|E9QPY6	DNA mismatch repair protein Msh3 OS=Mus musculus GN=Msh3 PE=1 SV=1|DNA mismatch repair protein Msh3 OS=Mus musculus GN=Msh3 PE=1 SV=2	1	3	23	7.41171	0.570177	30.2844	8.0531	0.000174174	0.00451453	1.15634	0.0028226	0.0683211	0.197559	KO - WT	limma	0.000174174	0.00451453	FALSE	no hit	7.41171
265	SNX7	F8WI30	Sorting nexin-7 OS=Mus musculus GN=Snx7 PE=1 SV=1	1	3	14	7.74324	0.559303	30.192	8.04166	0.000175584	0.00451453	1.14741	0.002862	0.0689419	0.197559	KO - WT	limma	0.000175584	0.00451453	FALSE	no hit	7.74324
266	SLC11A2	P49282|P49282-2	Natural resistance-associated macrophage protein 2 OS=Mus musculus GN=Slc11a2 PE=1 SV=2|Isoform 1 of Natural resistance-associated macrophage protein 2 OS=Mus musculus GN=Slc11a2	1	3	3	6.89801	0.557127	27.6633	8.04057	0.00017572	0.00451453	1.14655	0.00286579	0.0690014	0.197559	KO - WT	limma	0.00017572	0.00451453	FALSE	no hit	6.89801
267	STAT1	Q8C3V4|Q99K94	Signal transducer and activator of transcription OS=Mus musculus GN=Stat1 PE=1 SV=1|Signal transducer and activator of transcription OS=Mus musculus GN=Stat1 PE=1 SV=1	1	3	24	7.85859	-0.734074	30.856	-8.03259	0.000176713	0.00451453	1.14031	0.00289363	0.0694361	0.197559	KO - WT	limma	0.000176713	0.00451453	FALSE	candidate	7.85859
268	COL4A5	F7CK55|Q63ZW6	Protein Col4a5 (Fragment) OS=Mus musculus GN=Col4a5 PE=1 SV=1|Col4a5 protein OS=Mus musculus GN=Col4a5 PE=1 SV=1	1	3	3	7.09932	0.548017	27.2704	8.02887	0.000177177	0.00451453	1.1374	0.00290666	0.0696385	0.197559	KO - WT	limma	0.000177177	0.00451453	FALSE	no hit	7.09932
269	GALNT12	Q60GT3|Q8BGT9	Polypeptide N-acetylgalactosaminyltransferase OS=Mus musculus GN=Galnt12 PE=1 SV=1|Polypeptide N-acetylgalactosaminyltransferase 12 OS=Mus musculus GN=Galnt12 PE=2 SV=1	1	3	2	5.99413	-0.75391	24.8441	-8.0219	0.000178052	0.00451453	1.13194	0.00293127	0.0700192	0.197559	KO - WT	limma	0.000178052	0.00451453	FALSE	candidate	5.99413
270	UGDH	O70475|Q3TS38	UDP-glucose 6-dehydrogenase OS=Mus musculus GN=Ugdh PE=1 SV=1|UDP-glucose 6-dehydrogenase OS=Mus musculus GN=Ugdh PE=1 SV=1	1	3	25	8.28566	0.608629	31.1441	8.02162	0.000178087	0.00451453	1.13172	0.00293227	0.0700345	0.197559	KO - WT	limma	0.000178087	0.00451453	FALSE	candidate	8.28566
271	PFKM	P47857	ATP-dependent 6-phosphofructokinase, muscle type OS=Mus musculus GN=Pfkm PE=1 SV=3	1	3	21	8.08573	0.719541	31.3171	8.01917	0.000178396	0.00451453	1.1298	0.00294095	0.0701683	0.197559	KO - WT	limma	0.000178396	0.00451453	FALSE	candidate	8.08573
272	HIST1H1A	P43275	Histone H1.1 OS=Mus musculus GN=Hist1h1a PE=1 SV=2	1	3	7	8.93322	-1.26454	29.8913	-8.00319	0.000180425	0.00453284	1.11726	0.00299826	0.0710439	0.197559	KO - WT	limma	0.000180425	0.00453284	TRUE	hit	8.93322
273	NNT	Q61941	NAD(P) transhydrogenase, mitochondrial OS=Mus musculus GN=Nnt PE=1 SV=2	1	3	25	8.13102	0.647226	31.4952	8.00306	0.000180441	0.00453284	1.11717	0.00299872	0.0710509	0.309842	KO - WT	limma	0.000180441	0.00453284	FALSE	candidate	8.13102
274	DPYSL2	O08553	Dihydropyrimidinase-related protein 2 OS=Mus musculus GN=Dpysl2 PE=1 SV=2	1	3	23	8.73815	0.527532	31.8356	7.98077	0.000183316	0.00458825	1.09964	0.00308035	0.0725323	0.309842	KO - WT	limma	0.000183316	0.00458825	FALSE	no hit	8.73815
275	PABPC4	A3KFU5|Q6PHQ9	Polyadenylate-binding protein OS=Mus musculus GN=Pabpc4 PE=1 SV=1|Polyadenylate-binding protein OS=Mus musculus GN=Pabpc4 PE=1 SV=1	1	3	21	8.48519	-0.554153	31.7154	-7.97237	0.000184414	0.00459894	1.09302	0.00311165	0.0730954	0.309842	KO - WT	limma	0.000184414	0.00459894	FALSE	no hit	8.48519
276	UTP23	Q9CX11	rRNA-processing protein UTP23 homolog OS=Mus musculus GN=Utp23 PE=2 SV=1	1	3	5	7.22002	-0.547299	28.326	-7.91274	0.000192422	0.00477203	1.04588	0.00334222	0.0771629	0.309842	KO - WT	limma	0.000192422	0.00477203	FALSE	no hit	7.22002
277	DDX3Y	Q62095	ATP-dependent RNA helicase DDX3Y OS=Mus musculus GN=Ddx3y PE=1 SV=2	1	3	14	7.64553	0.5462	30.2141	7.91039	0.000192746	0.00477203	1.04402	0.00335162	0.0773258	0.309842	KO - WT	limma	0.000192746	0.00477203	FALSE	no hit	7.64553
278	S100A13	A0A0A0MQ90|P97352	Protein S100-A13 OS=Mus musculus GN=S100a13 PE=1 SV=1|Protein S100-A13 OS=Mus musculus GN=S100a13 PE=1 SV=1	1	3	3	7.07725	0.529688	28.0527	7.89429	0.00019498	0.00480258	1.03124	0.00341663	0.0784458	0.309842	KO - WT	limma	0.00019498	0.00480258	FALSE	no hit	7.07725
279	EYA3	P97480|P97480-2|Q6P4T3	Eyes absent homolog 3 OS=Mus musculus GN=Eya3 PE=1 SV=2|Isoform 2 of Eyes absent homolog 3 OS=Mus musculus GN=Eya3|Eyes absent homolog OS=Mus musculus GN=Eya3 PE=1 SV=1	1	3	4	7.17738	-0.532828	28.3976	-7.88841	0.000195805	0.00480258	1.02656	0.0034407	0.0788577	0.309842	KO - WT	limma	0.000195805	0.00480258	FALSE	no hit	7.17738
280	PTPN6	P29351|P29351-2	Tyrosine-protein phosphatase non-receptor type 6 OS=Mus musculus GN=Ptpn6 PE=1 SV=2|Isoform 2 of Tyrosine-protein phosphatase non-receptor type 6 OS=Mus musculus GN=Ptpn6	1	3	20	7.2461	0.51333	29.768	7.87953	0.000197055	0.00480258	1.0195	0.00347725	0.0794806	0.309842	KO - WT	limma	0.000197055	0.00480258	FALSE	no hit	7.2461
281	DAPK3	O54784|Q05A21	Death-associated protein kinase 3 OS=Mus musculus GN=Dapk3 PE=1 SV=1|Death-associated kinase 3, isoform CRA_a OS=Mus musculus GN=Dapk3 PE=1 SV=1	1	3	7	7.47858	-0.536033	28.8319	-7.87912	0.000197113	0.00480258	1.01918	0.00347895	0.0795094	0.309842	KO - WT	limma	0.000197113	0.00480258	FALSE	no hit	7.47858
282	TTLL4	D3YY08|Q80UG8	Tubulin polyglutamylase TTLL4 OS=Mus musculus GN=Ttll4 PE=1 SV=1|Tubulin polyglutamylase TTLL4 OS=Mus musculus GN=Ttll4 PE=2 SV=3	1	3	2	5.86274	-0.709908	23.8757	-7.87652	0.000197481	0.00480258	1.0171	0.00348974	0.0796927	0.309842	KO - WT	limma	0.000197481	0.00480258	FALSE	candidate	5.86274
283	LEMD2	Q6DVA0	LEM domain-containing protein 2 OS=Mus musculus GN=Lemd2 PE=1 SV=1	1	3	11	7.4706	0.527319	29.1007	7.85834	0.000200079	0.00484855	1.00261	0.00356602	0.0809794	0.309842	KO - WT	limma	0.000200079	0.00484855	FALSE	no hit	7.4706
284	OASL1	Q8VI94	2'-5'-oligoadenylate synthase-like protein 1 OS=Mus musculus GN=Oasl1 PE=2 SV=1	1	3	4	6.50249	-0.809455	26.7528	-7.83755	0.000203096	0.00490195	0.986002	0.00365507	0.0824634	0.309842	KO - WT	limma	0.000203096	0.00490195	FALSE	candidate	6.50249
285	TMX1	Q8VBT0	Thioredoxin-related transmembrane protein 1 OS=Mus musculus GN=Tmx1 PE=1 SV=1	1	3	6	8.13693	0.529853	29.1574	7.83335	0.000203712	0.00490195	0.982642	0.0036733	0.0827649	0.309842	KO - WT	limma	0.000203712	0.00490195	FALSE	no hit	8.13693
286	JMY	A0A0R4J0V4|Q9QXM1|Q9QXM1-3	Junction-mediating and -regulatory protein OS=Mus musculus GN=Jmy PE=1 SV=1|Junction-mediating and -regulatory protein OS=Mus musculus GN=Jmy PE=1 SV=1|Isoform 3 of Junction-mediating and -regulatory protein OS=Mus musculus GN=Jmy	1	3	5	6.91327	0.556669	27.4066	7.81639	0.000206221	0.00493789	0.969058	0.00374779	0.0839882	0.309842	KO - WT	limma	0.000206221	0.00493789	FALSE	no hit	6.91327
287	NHLRC3	Q8CCH2	NHL repeat-containing protein 3 OS=Mus musculus GN=Nhlrc3 PE=1 SV=1	1	3	6	7.3636	0.5495	28.8992	7.81355	0.000206645	0.00493789	0.966778	0.00376041	0.0841942	0.309842	KO - WT	limma	0.000206645	0.00493789	FALSE	no hit	7.3636
288	ICE1	E9Q286	Little elongation complex subunit 1 OS=Mus musculus GN=Ice1 PE=1 SV=1	1	3	4	6.29381	0.581855	26.2216	7.8006	0.000208591	0.00496706	0.956383	0.0038184	0.0851358	0.309842	KO - WT	limma	0.000208591	0.00496706	FALSE	no hit	6.29381
289	CRELD2	Q9CYA0	Cysteine-rich with EGF-like domain protein 2 OS=Mus musculus GN=Creld2 PE=1 SV=1	1	3	9	7.72605	0.558798	29.332	7.78015	0.000211704	0.00502377	0.939939	0.0039116	0.0866328	0.309842	KO - WT	limma	0.000211704	0.00502377	FALSE	no hit	7.72605
290	IRGM1	Q60766|Q60766-2	Immunity-related GTPase family M protein 1 OS=Mus musculus GN=Irgm1 PE=1 SV=1|Isoform 2 of Immunity-related GTPase family M protein 1 OS=Mus musculus GN=Irgm1	1	3	12	8.03494	-0.564066	30.3557	-7.77525	0.000212459	0.00502429	0.935991	0.00393425	0.0869937	0.309842	KO - WT	limma	0.000212459	0.00502429	FALSE	no hit	8.03494
291	BICD1	B2KG46|G3UXK5|Q8BR07|Q8BR07-3|Q8BR07-4	Protein bicaudal D homolog 1 OS=Mus musculus GN=Bicd1 PE=1 SV=1|Protein bicaudal D homolog 1 OS=Mus musculus GN=Bicd1 PE=1 SV=1|Protein bicaudal D homolog 1 OS=Mus musculus GN=Bicd1 PE=1 SV=2|Isoform 3 of Protein bicaudal D homolog 1 OS=Mus musculus GN=Bicd1|Isoform 4 of Protein bicaudal D homolog 1 OS=Mus musculus GN=Bicd1	1	3	4	6.49249	-0.573365	26.8838	-7.7621	0.000214497	0.00504475	0.925394	0.00399558	0.0879648	0.309842	KO - WT	limma	0.000214497	0.00504475	FALSE	no hit	6.49249
292	ALG5	Q9DB25	Dolichyl-phosphate beta-glucosyltransferase OS=Mus musculus GN=Alg5 PE=1 SV=1	1	3	8	7.59675	0.564129	29.2719	7.76016	0.0002148	0.00504475	0.923831	0.00400469	0.0881082	0.309842	KO - WT	limma	0.0002148	0.00504475	FALSE	no hit	7.59675
293	IRS1	P35569|Q543V3	Insulin receptor substrate 1 OS=Mus musculus GN=Irs1 PE=1 SV=1|Insulin receptor substrate 1 OS=Mus musculus GN=Irs1 PE=1 SV=1	1	3	7	6.62988	-0.514152	27.2519	-7.75549	0.000215531	0.00504475	0.920058	0.00402675	0.0884551	0.309842	KO - WT	limma	0.000215531	0.00504475	FALSE	no hit	6.62988
294	DSTN	Q4FK36|Q9R0P5	Destrin OS=Mus musculus GN=Dstn PE=1 SV=1|Destrin OS=Mus musculus GN=Dstn PE=1 SV=3	1	3	14	8.83926	-0.536064	31.8637	-7.73358	0.000218997	0.00509814	0.902351	0.00413161	0.0900888	0.309842	KO - WT	limma	0.000218997	0.00509814	FALSE	no hit	8.83926
295	SIRT5	Q8K2C6	NAD-dependent protein deacylase sirtuin-5, mitochondrial OS=Mus musculus GN=Sirt5 PE=1 SV=1	1	3	4	6.96451	0.630387	27.3391	7.72342	0.000220626	0.00509814	0.894125	0.00418108	0.0908511	0.309842	KO - WT	limma	0.000220626	0.00509814	FALSE	candidate	6.96451
296	CISD3	B1AR13|B2RWE3|Z4YKM2	CDGSH iron-sulfur domain-containing protein 3, mitochondrial OS=Mus musculus GN=Cisd3 PE=1 SV=1|CDGSH iron sulfur domain 3 OS=Mus musculus GN=Cisd3 PE=1 SV=1|CDGSH iron-sulfur domain-containing protein 3, mitochondrial OS=Mus musculus GN=Cisd3 PE=1 SV=1	1	3	7	7.35652	0.517999	29.0858	7.72252	0.000220772	0.00509814	0.893392	0.00418551	0.0909191	0.309842	KO - WT	limma	0.000220772	0.00509814	FALSE	no hit	7.35652
297	CSTB	Q62426	Cystatin-B OS=Mus musculus GN=Cstb PE=1 SV=1	1	3	7	8.41966	0.669742	30.1968	7.72243	0.000220785	0.00509814	0.893322	0.00418593	0.0909256	0.309842	KO - WT	limma	0.000220785	0.00509814	FALSE	candidate	8.41966
298	EHD1	Q80ZZ0|Q9WVK4	EH domain-containing protein 1 OS=Mus musculus GN=Ehd1 PE=1 SV=2|EH domain-containing protein 1 OS=Mus musculus GN=Ehd1 PE=1 SV=1	1	3	21	8.41629	-0.501131	31.6037	-7.71653	0.000221739	0.00510297	0.888538	0.00421494	0.0913699	0.309842	KO - WT	limma	0.000221739	0.00510297	FALSE	no hit	8.41629
299	GNAQ	P21279|Q3UHH5	Guanine nucleotide-binding protein G(q) subunit alpha OS=Mus musculus GN=Gnaq PE=1 SV=4|Guanine nucleotide-binding protein G(q) subunit alpha OS=Mus musculus GN=Gnaq PE=1 SV=1	1	3	9	7.97848	-0.497446	29.2274	-7.70657	0.000223359	0.00512306	0.880459	0.00426431	0.0921219	0.309842	KO - WT	limma	0.000223359	0.00512306	FALSE	no hit	7.97848
300	RASA1	E9PYG6	Protein Rasa1 OS=Mus musculus GN=Rasa1 PE=1 SV=1	1	3	19	7.39727	0.505053	29.8135	7.696	0.000225092	0.0051456	0.871877	0.00431726	0.0929228	0.309842	KO - WT	limma	0.000225092	0.0051456	FALSE	no hit	7.39727
301	SORCS2	Q9EPR5	VPS10 domain-containing receptor SorCS2 OS=Mus musculus GN=Sorcs2 PE=1 SV=2	1	3	9	7.112	-0.676181	27.9864	-7.66437	0.000230376	0.00524889	0.846117	0.00447941	0.0953388	0.309842	KO - WT	limma	0.000230376	0.00524889	FALSE	candidate	7.112
302	BCAM	Q9R069	Basal cell adhesion molecule OS=Mus musculus GN=Bcam PE=1 SV=1	1	3	21	8.02153	-0.522229	30.9679	-7.65257	0.000232382	0.00526682	0.836487	0.00454127	0.0962465	0.309842	KO - WT	limma	0.000232382	0.00526682	FALSE	no hit	8.02153
303	DHFR	P00375|Q544T5	Dihydrofolate reductase OS=Mus musculus GN=Dhfr PE=1 SV=3|Dihydrofolate reductase OS=Mus musculus GN=Dhfr PE=1 SV=1	1	3	13	8.66967	0.619653	31.1672	7.63968	0.000234596	0.00526682	0.825958	0.0046097	0.0972416	0.309842	KO - WT	limma	0.000234596	0.00526682	FALSE	candidate	8.66967
304	ECH1	O35459	Delta(3,5)-Delta(2,4)-dienoyl-CoA isomerase, mitochondrial OS=Mus musculus GN=Ech1 PE=1 SV=1	1	3	10	7.88915	0.515714	29.3041	7.63936	0.000234652	0.00526682	0.825695	0.00461142	0.0972665	0.309842	KO - WT	limma	0.000234652	0.00526682	FALSE	no hit	7.88915
305	ANXA5	P48036	Annexin A5 OS=Mus musculus GN=Anxa5 PE=1 SV=1	1	3	26	9.13726	0.518974	32.7989	7.63924	0.000234673	0.00526682	0.825592	0.00461209	0.0972762	0.309842	KO - WT	limma	0.000234673	0.00526682	FALSE	no hit	9.13726
306	DSP	E9Q557	Desmoplakin OS=Mus musculus GN=Dsp PE=1 SV=1	1	3	85	7.54012	0.598328	32.419	7.63733	0.000235003	0.00526682	0.824034	0.00462229	0.0974237	0.309842	KO - WT	limma	0.000235003	0.00526682	FALSE	candidate	7.54012
307	PKP2	Q9CQ73	Plakophilin 2 OS=Mus musculus GN=Pkp2 PE=1 SV=1	1	3	23	7.81927	-0.526564	30.9928	-7.59898	0.000241753	0.00540046	0.792582	0.00483213	0.100413	0.309842	KO - WT	limma	0.000241753	0.00540046	FALSE	no hit	7.81927
308	Q9CYZ6	Q9CYZ6	Uncharacterized protein C19orf60 homolog OS=Mus musculus PE=1 SV=1	1	3	5	7.19387	-1.16738	27.8896	-7.58348	0.000244542	0.00540595	0.77984	0.00491929	0.10163	0.309842	KO - WT	limma	0.000244542	0.00540595	TRUE	hit	7.19387
309	ANXA1	P10107|Q4FJV4	Annexin A1 OS=Mus musculus GN=Anxa1 PE=1 SV=2|Annexin OS=Mus musculus GN=Anxa1 PE=1 SV=1	1	3	31	9.03596	-0.567733	33.133	-7.58102	0.000244989	0.00540595	0.777811	0.00493329	0.101824	0.309842	KO - WT	limma	0.000244989	0.00540595	FALSE	no hit	9.03596
310	ATF7IP	Q7TT18	Activating transcription factor 7-interacting protein 1 OS=Mus musculus GN=Atf7ip PE=1 SV=1	1	3	4	6.761	-0.696316	26.7996	-7.58072	0.000245043	0.00540595	0.777566	0.00493498	0.101848	0.309842	KO - WT	limma	0.000245043	0.00540595	FALSE	candidate	6.761
311	DCLK2	A0A0A6YWI6|A0A0A6YX33|A0A0A6YX71|Q6PGN3|Q6PGN3-2|Q6PGN3-3|Q6PGN3-4|Q6PGN3-5|Q6PGN3-6	Serine/threonine-protein kinase DCLK2 OS=Mus musculus GN=Dclk2 PE=1 SV=1|Serine/threonine-protein kinase DCLK2 OS=Mus musculus GN=Dclk2 PE=1 SV=1|Serine/threonine-protein kinase DCLK2 OS=Mus musculus GN=Dclk2 PE=1 SV=1|Serine/threonine-protein kinase DCLK2 OS=Mus musculus GN=Dclk2 PE=1 SV=1|Isoform 2 of Serine/threonine-protein kinase DCLK2 OS=Mus musculus GN=Dclk2|Isoform 3 of Serine/threonine-p…	1	3	4	6.55925	0.623223	27.1961	7.56762	0.000247436	0.00540595	0.766771	0.00501001	0.102882	0.309842	KO - WT	limma	0.000247436	0.00540595	FALSE	candidate	6.55925
312	PFKFB3	A0A0A6YY64|A2AUP1|A2AUP3|A2AUP4|A2AUP5|A7UAK4|A7UAK5|A7UAK8|Q3U3S6|Q7TS91	Protein Pfkfb3 OS=Mus musculus GN=Pfkfb3 PE=1 SV=1|Protein Pfkfb3 OS=Mus musculus GN=Pfkfb3 PE=1 SV=1|Protein Pfkfb3 OS=Mus musculus GN=Pfkfb3 PE=1 SV=1|Protein Pfkfb3 OS=Mus musculus GN=Pfkfb3 PE=1 SV=1|6-phosphofructo-2-kinase/fructose-2, 6-biphosphatase 3 splice variant 3 OS=Mus musculus GN=Pfkfb3 PE=1 SV=2|6-phosphofructo-2-kinase/fructose-2, 6-biphosphatase 3 splice variant 1 OS=Mus musculus…	1	3	2	6.58033	-0.678355	25.9233	-7.56672	0.000247601	0.00540595	0.766031	0.00501519	0.102953	0.309842	KO - WT	limma	0.000247601	0.00540595	FALSE	candidate	6.58033
313	TKFC	Q8VC30	Triokinase/FMN cyclase OS=Mus musculus GN=Tkfc PE=1 SV=1	1	3	9	7.52786	-0.488081	28.7634	-7.56456	0.000247999	0.00540595	0.764249	0.00502767	0.103124	0.309842	KO - WT	limma	0.000247999	0.00540595	FALSE	no hit	7.52786
314	TATDN1	Q6P8M1|Q6P8M1-2	Putative deoxyribonuclease TATDN1 OS=Mus musculus GN=Tatdn1 PE=1 SV=1|Isoform 2 of Putative deoxyribonuclease TATDN1 OS=Mus musculus GN=Tatdn1	1	3	11	8.05031	0.550478	29.6974	7.56265	0.000248352	0.00540595	0.762668	0.00503876	0.103276	0.309842	KO - WT	limma	0.000248352	0.00540595	FALSE	no hit	8.05031
315	VILL	G5E8C6|G5E8H0|Q91YD6|Q91YD6-2	Villin-like protein OS=Mus musculus GN=Vill PE=1 SV=1|Villin-like protein OS=Mus musculus GN=Vill PE=1 SV=1|Villin-like protein OS=Mus musculus GN=Vill PE=1 SV=1|Isoform 2 of Villin-like protein OS=Mus musculus GN=Vill	1	3	3	6.68609	0.622552	26.6742	7.56231	0.000248414	0.00540595	0.762391	0.00504071	0.103302	0.309842	KO - WT	limma	0.000248414	0.00540595	FALSE	candidate	6.68609
316	Q9CR55	Q9CR55	UPF0547 protein C16orf87 homolog OS=Mus musculus PE=2 SV=1	1	3	2	6.48238	-0.527898	26.1009	-7.55864	0.000249093	0.00540595	0.759357	0.00506206	0.103594	0.309842	KO - WT	limma	0.000249093	0.00540595	FALSE	no hit	6.48238
317	CLTB	Q6IRU5-2	Isoform 2 of Clathrin light chain B OS=Mus musculus GN=Cltb	1	3	8	8.07895	0.779071	29.4021	7.55106	0.000250501	0.00541935	0.753098	0.00510635	0.104195	0.333553	KO - WT	limma	0.000250501	0.00541935	FALSE	candidate	8.07895
318	SLC25A19	Q9DAM5	Mitochondrial thiamine pyrophosphate carrier OS=Mus musculus GN=Slc25a19 PE=1 SV=1	1	3	2	7.09071	0.680795	26.6756	7.53517	0.00025348	0.00546656	0.739962	0.00520031	0.105506	0.333553	KO - WT	limma	0.00025348	0.00546656	FALSE	candidate	7.09071
319	SYNGR3	Q8R191	Synaptogyrin-3 OS=Mus musculus GN=Syngr3 PE=1 SV=1	1	3	2	7.17206	-0.669116	26.6494	-7.50975	0.000258334	0.00555377	0.718888	0.00535394	0.107617	0.333553	KO - WT	limma	0.000258334	0.00555377	FALSE	candidate	7.17206
320	HUNK	O88866	Hormonally up-regulated neu tumor-associated kinase OS=Mus musculus GN=Hunk PE=2 SV=1	1	3	2	5.97348	0.526821	23.5852	7.49301	0.000261589	0.00559582	0.704976	0.00545735	0.109017	0.333553	KO - WT	limma	0.000261589	0.00559582	FALSE	no hit	5.97348
321	IRF6	P97431	Interferon regulatory factor 6 OS=Mus musculus GN=Irf6 PE=1 SV=2	1	3	6	6.93678	0.51423	28.165	7.48979	0.000262219	0.00559582	0.702301	0.00547741	0.109286	0.333553	KO - WT	limma	0.000262219	0.00559582	FALSE	no hit	6.93678
322	MCAM	Q8R2Y2	Cell surface glycoprotein MUC18 OS=Mus musculus GN=Mcam PE=1 SV=1	1	3	18	7.97069	-0.880665	30.7095	-7.48357	0.000263444	0.00559582	0.69712	0.00551644	0.109808	0.333553	KO - WT	limma	0.000263444	0.00559582	FALSE	candidate	7.97069
323	ZFYVE1	Q810J8	Zinc finger FYVE domain-containing protein 1 OS=Mus musculus GN=Zfyve1 PE=1 SV=2	1	3	8	7.16301	0.512193	29.1293	7.48302	0.000263554	0.00559582	0.69666	0.00551992	0.109855	0.333553	KO - WT	limma	0.000263554	0.00559582	FALSE	no hit	7.16301
324	DDX17	Q3U741	DEAD (Asp-Glu-Ala-Asp) box polypeptide 17, isoform CRA_a OS=Mus musculus GN=Ddx17 PE=1 SV=1	1	3	26	8.29558	0.546801	31.4255	7.46999	0.000266141	0.00563331	0.685805	0.00560246	0.110951	0.333553	KO - WT	limma	0.000266141	0.00563331	FALSE	no hit	8.29558
325	SEMA3C	Q62181	Semaphorin-3C OS=Mus musculus GN=Sema3c PE=1 SV=2	1	3	8	7.06155	-0.849291	27.7869	-7.45905	0.000268336	0.00565971	0.676675	0.00567264	0.111875	0.333553	KO - WT	limma	0.000268336	0.00565971	FALSE	candidate	7.06155
326	DNAJC21	E9Q8D0	Protein Dnajc21 OS=Mus musculus GN=Dnajc21 PE=1 SV=1	1	3	8	7.17394	-0.495688	28.9229	-7.45557	0.000269038	0.00565971	0.673769	0.00569513	0.112169	0.333553	KO - WT	limma	0.000269038	0.00565971	FALSE	no hit	7.17394
327	GJA1	P23242	Gap junction alpha-1 protein OS=Mus musculus GN=Gja1 PE=1 SV=2	1	3	3	6.92573	-1.06263	26.0078	-7.45138	0.000269887	0.00566019	0.670271	0.00572229	0.112524	0.333553	KO - WT	limma	0.000269887	0.00566019	TRUE	hit	6.92573
328	KPTN	G3X8R1|Q8VCX6	Kaptin OS=Mus musculus GN=Kptn PE=1 SV=1|Kaptin OS=Mus musculus GN=Kptn PE=2 SV=1	1	3	3	6.85523	-0.487356	26.65	-7.43996	0.000272217	0.00566078	0.660716	0.00579701	0.113493	0.333553	KO - WT	limma	0.000272217	0.00566078	FALSE	no hit	6.85523
329	DYNC2H1	Q45VK7|Q45VK7-2	Cytoplasmic dynein 2 heavy chain 1 OS=Mus musculus GN=Dync2h1 PE=1 SV=1|Isoform 2 of Cytoplasmic dynein 2 heavy chain 1 OS=Mus musculus GN=Dync2h1	1	3	12	6.74001	0.528756	28.6951	7.43542	0.000273149	0.00566078	0.656915	0.00582695	0.113879	0.333553	KO - WT	limma	0.000273149	0.00566078	FALSE	no hit	6.74001
330	ATP6V0A1	K3W4T3|Q9Z1G4-2|Q9Z1G4-3	V-type proton ATPase subunit a OS=Mus musculus GN=Atp6v0a1 PE=1 SV=1|Isoform A1-I of V-type proton ATPase 116 kDa subunit a isoform 1 OS=Mus musculus GN=Atp6v0a1|Isoform A1-III of V-type proton ATPase 116 kDa subunit a isoform 1 OS=Mus musculus GN=Atp6v0a1	1	3	19	8.3921	0.588881	30.8166	7.43532	0.000273169	0.00566078	0.656835	0.00582759	0.113887	0.333553	KO - WT	limma	0.000273169	0.00566078	FALSE	candidate	8.3921
331	SETD7	Q8VHL1	Histone-lysine N-methyltransferase SETD7 OS=Mus musculus GN=Setd7 PE=1 SV=2	1	3	7	7.61493	0.640378	29.1719	7.43509	0.000273216	0.00566078	0.656642	0.00582911	0.113907	0.333553	KO - WT	limma	0.000273216	0.00566078	FALSE	candidate	7.61493
332	TNS1	A0A087WQS0|E9Q0S6	Protein Tns1 OS=Mus musculus GN=Tns1 PE=1 SV=1|Protein Tns1 OS=Mus musculus GN=Tns1 PE=1 SV=1	1	3	25	7.55514	0.493051	30.3394	7.41881	0.000276591	0.00571343	0.642999	0.00593763	0.115294	0.333553	KO - WT	limma	0.000276591	0.00571343	FALSE	no hit	7.55514
333	CEP131	B1AXI9|J3QMP9|Q62036	5-azacytidine induced gene 1 OS=Mus musculus GN=Cep131 PE=1 SV=1|Centrosomal protein of 131 kDa OS=Mus musculus GN=Cep131 PE=1 SV=1|Centrosomal protein of 131 kDa OS=Mus musculus GN=Cep131 PE=1 SV=2	1	3	21	7.08811	0.736329	29.3972	7.39649	0.000281295	0.00576791	0.62425	0.0060894	0.117206	0.333553	KO - WT	limma	0.000281295	0.00576791	FALSE	candidate	7.08811
334	NADK	A2A9P2|P58058	NAD kinase OS=Mus musculus GN=Nadk PE=1 SV=1|NAD kinase OS=Mus musculus GN=Nadk PE=1 SV=2	1	3	3	6.27096	-0.663305	25.6261	-7.39418	0.000281787	0.00576791	0.622307	0.0061053	0.117404	0.333553	KO - WT	limma	0.000281787	0.00576791	FALSE	candidate	6.27096
335	MGA	A2AWL7|A2AWL7-2|E9QLG3|H7BX50	MAX gene-associated protein OS=Mus musculus GN=Mga PE=2 SV=1|Isoform 2 of MAX gene-associated protein OS=Mus musculus GN=Mga|MAX gene-associated protein OS=Mus musculus GN=Mga PE=1 SV=1|MAX gene-associated protein OS=Mus musculus GN=Mga PE=1 SV=1	1	3	7	6.87944	-0.59447	27.0466	-7.39116	0.000282434	0.00576791	0.619758	0.00612621	0.117664	0.333553	KO - WT	limma	0.000282434	0.00576791	FALSE	candidate	6.87944
336	FASTKD5	A0A0R4J291|Q7TMV3	FAST kinase domain-containing protein 5, mitochondrial OS=Mus musculus GN=Fastkd5 PE=1 SV=1|FAST kinase domain-containing protein 5, mitochondrial OS=Mus musculus GN=Fastkd5 PE=2 SV=1	1	3	6	7.09953	-0.490842	28.1804	-7.39042	0.000282592	0.00576791	0.619136	0.00613133	0.117728	0.333553	KO - WT	limma	0.000282592	0.00576791	FALSE	no hit	7.09953
337	ARL15	Q8BGR6	ADP-ribosylation factor-like protein 15 OS=Mus musculus GN=Arl15 PE=1 SV=1	1	3	5	7.38299	0.658984	28.5396	7.38363	0.000284049	0.00578045	0.613418	0.00617848	0.118312	0.333553	KO - WT	limma	0.000284049	0.00578045	FALSE	candidate	7.38299
338	TMLHE	Q91ZE0	Trimethyllysine dioxygenase, mitochondrial OS=Mus musculus GN=Tmlhe PE=1 SV=2	1	3	13	7.40887	-0.506103	30.2174	-7.3733	0.000286281	0.00580033	0.60472	0.00625076	0.119202	0.333553	KO - WT	limma	0.000286281	0.00580033	FALSE	no hit	7.40887
339	CPEB4	Q5SU48|Q7TN98|Q7TN98-2|Q7TN98-3|Q7TN98-4|Q7TN98-5	Cytoplasmic polyadenylation element-binding protein 4 OS=Mus musculus GN=Cpeb4 PE=1 SV=1|Cytoplasmic polyadenylation element-binding protein 4 OS=Mus musculus GN=Cpeb4 PE=1 SV=1|Isoform 2 of Cytoplasmic polyadenylation element-binding protein 4 OS=Mus musculus GN=Cpeb4|Isoform 3 of Cytoplasmic polyadenylation element-binding protein 4 OS=Mus musculus GN=Cpeb4|Isoform 4 of Cytoplasmic polyadenylat…	1	3	6	6.85875	-0.490348	28.0292	-7.36813	0.000287407	0.00580033	0.600356	0.00628728	0.119648	0.333553	KO - WT	limma	0.000287407	0.00580033	FALSE	no hit	6.85875
340	MEMO1	Q91VH6	Protein MEMO1 OS=Mus musculus GN=Memo1 PE=1 SV=1	1	3	7	7.87129	-0.492778	29.1241	-7.36741	0.000287564	0.00580033	0.599747	0.00629238	0.119711	0.403285	KO - WT	limma	0.000287564	0.00580033	FALSE	no hit	7.87129
341	ARHGEF10L	A2AWP8|A2AWP8-2|A2AWP8-3|A2AWP8-4	Rho guanine nucleotide exchange factor 10-like protein OS=Mus musculus GN=Arhgef10l PE=1 SV=1|Isoform 2 of Rho guanine nucleotide exchange factor 10-like protein OS=Mus musculus GN=Arhgef10l|Isoform 3 of Rho guanine nucleotide exchange factor 10-like protein OS=Mus musculus GN=Arhgef10l|Isoform 4 of Rho guanine nucleotide exchange factor 10-like protein OS=Mus musculus GN=Arhgef10l	1	3	9	6.88629	0.518879	27.858	7.35616	0.000290031	0.00583294	0.59025	0.0063725	0.120778	0.403285	KO - WT	limma	0.000290031	0.00583294	FALSE	no hit	6.88629
342	VTI1A	O89116	Vesicle transport through interaction with t-SNAREs homolog 1A OS=Mus musculus GN=Vti1a PE=1 SV=1	1	3	2	6.4119	-0.478815	25.6975	-7.33656	0.000294388	0.00588969	0.573671	0.0065143	0.122649	0.403285	KO - WT	limma	0.000294388	0.00588969	FALSE	no hit	6.4119
343	TMEM63A	Q91YT8	CSC1-like protein 1 OS=Mus musculus GN=Tmem63a PE=1 SV=1	1	3	6	6.89223	0.489397	28.2966	7.33575	0.000294571	0.00588969	0.572981	0.00652025	0.122727	0.403285	KO - WT	limma	0.000294571	0.00588969	FALSE	no hit	6.89223
344	RHPN2	Q8BWR8	Rhophilin-2 OS=Mus musculus GN=Rhpn2 PE=1 SV=2	1	3	11	7.37165	-0.505819	29.3846	-7.32037	0.000298044	0.00594182	0.559945	0.00663359	0.124203	0.403285	KO - WT	limma	0.000298044	0.00594182	FALSE	no hit	7.37165
345	CBR1	B2RXY7|P48758	Carbonyl reductase 1 OS=Mus musculus GN=Cbr1 PE=1 SV=1|Carbonyl reductase [NADPH] 1 OS=Mus musculus GN=Cbr1 PE=1 SV=3	1	3	17	8.10861	0.475127	30.8089	7.31314	0.000299694	0.00595248	0.553806	0.0066875	0.1249	0.403285	KO - WT	limma	0.000299694	0.00595248	FALSE	no hit	8.10861
346	ZCCHC6	Q5BLK4	Terminal uridylyltransferase 7 OS=Mus musculus GN=Zcchc6 PE=1 SV=3	1	3	13	7.3579	0.515841	28.3773	7.31043	0.000300315	0.00595248	0.551507	0.00670779	0.125161	0.403285	KO - WT	limma	0.000300315	0.00595248	FALSE	no hit	7.3579
347	ATF1	P81269	Cyclic AMP-dependent transcription factor ATF-1 OS=Mus musculus GN=Atf1 PE=1 SV=1	1	3	2	7.0525	0.484496	26.2368	7.30256	0.000302128	0.00596848	0.544811	0.00676712	0.125922	0.403285	KO - WT	limma	0.000302128	0.00596848	FALSE	no hit	7.0525
348	MB21D1	Q8C6L5	Cyclic GMP-AMP synthase OS=Mus musculus GN=Mb21d1 PE=1 SV=1	1	3	9	7.04114	-0.642965	28.7943	-7.29938	0.000302862	0.00596848	0.542112	0.00679116	0.12623	0.453864	KO - WT	limma	0.000302862	0.00596848	FALSE	candidate	7.04114
349	FYTTD1	Q91Z49	UAP56-interacting factor OS=Mus musculus GN=Fyttd1 PE=1 SV=1	1	3	7	7.33248	-0.828491	28.9037	-7.27897	0.000307635	0.00604515	0.524726	0.00694764	0.128316	0.453864	KO - WT	limma	0.000307635	0.00604515	FALSE	candidate	7.33248
350	FNBP1L	E9PUK3	Formin-binding protein 1-like OS=Mus musculus GN=Fnbp1l PE=1 SV=1	1	3	26	7.91233	0.535536	30.988	7.27113	0.000309489	0.00606422	0.51804	0.00700857	0.129121	0.453864	KO - WT	limma	0.000309489	0.00606422	FALSE	no hit	7.91233
351	PDE4B	Q8VBU5	Phosphodiesterase OS=Mus musculus GN=Pde4b PE=1 SV=1	1	3	2	5.70094	0.627834	25.6338	7.25388	0.000313617	0.00612759	0.503305	0.00714434	0.130901	0.453864	KO - WT	limma	0.000313617	0.00612759	FALSE	candidate	5.70094
352	GRTP1	Q9D3N8|Q9D3N8-2|Q9D3N8-3|Q9D3N8-4	Growth hormone-regulated TBC protein 1 OS=Mus musculus GN=Grtp1 PE=1 SV=1|Isoform 2 of Growth hormone-regulated TBC protein 1 OS=Mus musculus GN=Grtp1|Isoform 3 of Growth hormone-regulated TBC protein 1 OS=Mus musculus GN=Grtp1|Isoform 4 of Growth hormone-regulated TBC protein 1 OS=Mus musculus GN=Grtp1	1	3	2	6.02892	-0.559615	24.653	-7.24485	0.000315803	0.0061435	0.495579	0.00721635	0.131837	0.453864	KO - WT	limma	0.000315803	0.0061435	FALSE	no hit	6.02892
353	CPOX	P36552	Oxygen-dependent coproporphyrinogen-III oxidase, mitochondrial OS=Mus musculus GN=Cpox PE=1 SV=2	1	3	15	7.72249	-0.6589	30.4734	-7.24158	0.000316597	0.0061435	0.492784	0.00724255	0.132176	0.453864	KO - WT	limma	0.000316597	0.0061435	FALSE	candidate	7.72249
354	SCAMP1	Q3TD71|Q8K021	Secretory carrier membrane protein 1 OS=Mus musculus GN=Scamp1 PE=1 SV=1|Secretory carrier-associated membrane protein 1 OS=Mus musculus GN=Scamp1 PE=1 SV=1	1	3	12	7.77179	0.629811	30.0856	7.23945	0.000317118	0.0061435	0.490955	0.00725974	0.132399	0.453864	KO - WT	limma	0.000317118	0.0061435	FALSE	candidate	7.77179
355	AIP	O08915	AH receptor-interacting protein OS=Mus musculus GN=Aip PE=1 SV=1	1	3	12	8.07869	-0.51373	30.5323	-7.22064	0.000321749	0.00620584	0.474831	0.00741262	0.134361	0.453864	KO - WT	limma	0.000321749	0.00620584	FALSE	no hit	8.07869
356	SET	A2BE93|Q9EQU5|Q9EQU5-2	Protein SET (Fragment) OS=Mus musculus GN=Set PE=1 SV=1|Protein SET OS=Mus musculus GN=Set PE=1 SV=1|Isoform 2 of Protein SET OS=Mus musculus GN=Set	1	3	13	8.6991	-0.492604	31.3296	-7.21904	0.000322146	0.00620584	0.473456	0.00742577	0.134529	0.453864	KO - WT	limma	0.000322146	0.00620584	FALSE	no hit	8.6991
357	SORBS2	A0A0R4J1W0|B2RXQ9|B7ZWM6|B9EKP8|D3Z080|E9Q0B0|Q3UTJ2|Q3UTJ2-2|Q3UTJ2-4|Q3UTJ2-5	Sorbin and SH3 domain-containing protein 2 OS=Mus musculus GN=Sorbs2 PE=1 SV=1|Sorbin and SH3 domain-containing protein 2 OS=Mus musculus GN=Sorbs2 PE=1 SV=1|Sorbin and SH3 domain-containing protein 2 OS=Mus musculus GN=Sorbs2 PE=1 SV=1|Sorbin and SH3 domain-containing protein 2 OS=Mus musculus GN=Sorbs2 PE=1 SV=1|Sorbin and SH3 domain-containing protein 2 OS=Mus musculus GN=Sorbs2 PE=1 SV=1|Sorb…	1	3	5	6.77444	-0.469657	28.0665	-7.19862	0.00032727	0.00628634	0.455901	0.00759534	0.136676	0.453864	KO - WT	limma	0.00032727	0.00628634	FALSE	no hit	6.77444
358	CENPO	Q8K015	Centromere protein O OS=Mus musculus GN=Cenpo PE=2 SV=1	1	3	4	7.00207	0.582626	26.5981	7.19512	0.000328158	0.00628634	0.452886	0.00762477	0.137046	0.453864	KO - WT	limma	0.000328158	0.00628634	FALSE	no hit	7.00207
359	ATP6V0D1	P51863	V-type proton ATPase subunit d 1 OS=Mus musculus GN=Atp6v0d1 PE=1 SV=2	1	3	12	8.2647	0.467982	31.006	7.19077	0.000329266	0.00628998	0.44914	0.00766146	0.137505	0.453864	KO - WT	limma	0.000329266	0.00628998	FALSE	no hit	8.2647
360	RGS19	B7ZCT1|Q78NN4|Q8BFU4|Q9CX84	Regulator of G-protein-signaling 19 OS=Mus musculus GN=Rgs19 PE=1 SV=1|GAIP/RGS19 OS=Mus musculus GN=Rgs19 PE=1 SV=1|GAIP/RGS19 short isoform OS=Mus musculus GN=Rgs19 PE=1 SV=1|Regulator of G-protein signaling 19 OS=Mus musculus GN=Rgs19 PE=1 SV=1	1	3	2	6.93677	-0.562518	26.6194	-7.18524	0.000330678	0.00629942	0.444376	0.00770832	0.13809	0.453864	KO - WT	limma	0.000330678	0.00629942	FALSE	no hit	6.93677
361	MAN2A1	P27046	Alpha-mannosidase 2 OS=Mus musculus GN=Man2a1 PE=1 SV=2	1	3	9	7.1443	0.493631	28.879	7.1738	0.000333624	0.00633793	0.43451	0.00780609	0.139304	0.453864	KO - WT	limma	0.000333624	0.00633793	FALSE	no hit	7.1443
362	PALD1	A0A0R4J007	Paladin OS=Mus musculus GN=Pald1 PE=1 SV=1	1	3	21	7.52549	0.502183	29.7375	7.15858	0.000337589	0.00638179	0.421365	0.00793787	0.140926	0.453864	KO - WT	limma	0.000337589	0.00638179	FALSE	no hit	7.52549
363	AMACR	O09174	Alpha-methylacyl-CoA racemase OS=Mus musculus GN=Amacr PE=1 SV=4	1	3	2	6.49067	-0.505946	25.8892	-7.1578	0.000337794	0.00638179	0.420689	0.0079447	0.141009	0.453864	KO - WT	limma	0.000337794	0.00638179	FALSE	no hit	6.49067
364	RASA3	Q60790	Ras GTPase-activating protein 3 OS=Mus musculus GN=Rasa3 PE=1 SV=2	1	3	9	6.87018	0.574561	28.1736	7.15093	0.000339604	0.00639836	0.414744	0.00800491	0.141744	0.453864	KO - WT	limma	0.000339604	0.00639836	FALSE	no hit	6.87018
365	DYSF	A0A0N4SV63|A0A0N4SVX9|E9Q423|Q9ESD7-2	Dysferlin OS=Mus musculus GN=Dysf PE=1 SV=1|Dysferlin OS=Mus musculus GN=Dysf PE=1 SV=1|Dysferlin OS=Mus musculus GN=Dysf PE=1 SV=1|Isoform 2 of Dysferlin OS=Mus musculus GN=Dysf	1	3	27	7.42053	0.662118	30.2422	7.13336	0.00034428	0.00643486	0.399526	0.00816068	0.14363	0.453864	KO - WT	limma	0.00034428	0.00643486	FALSE	candidate	7.42053
366	USP25	P57080	Ubiquitin carboxyl-terminal hydrolase 25 OS=Mus musculus GN=Usp25 PE=1 SV=2	1	3	5	6.95769	-0.502528	27.8936	-7.13298	0.000344384	0.00643486	0.399191	0.00816414	0.143671	0.453864	KO - WT	limma	0.000344384	0.00643486	FALSE	no hit	6.95769
367	EPB41L4A	P52963	Band 4.1-like protein 4A OS=Mus musculus GN=Epb41l4a PE=2 SV=2	1	3	11	7.05392	-0.635229	28.1771	-7.13017	0.000345137	0.00643486	0.39676	0.00818925	0.143973	0.453864	KO - WT	limma	0.000345137	0.00643486	FALSE	candidate	7.05392
368	CACNB3	D3Z3Z3|P54285	Voltage-dependent L-type calcium channel subunit beta-3 OS=Mus musculus GN=Cacnb3 PE=1 SV=1|Voltage-dependent L-type calcium channel subunit beta-3 OS=Mus musculus GN=Cacnb3 PE=1 SV=2	1	3	7	6.98889	0.633316	27.2886	7.12959	0.000345294	0.00643486	0.396254	0.00819449	0.144036	0.513589	KO - WT	limma	0.000345294	0.00643486	FALSE	candidate	6.98889
369	REL	A4QPD3|P15307	Proto-oncogene c-Rel OS=Mus musculus GN=Rel PE=1 SV=1|Proto-oncogene c-Rel OS=Mus musculus GN=Rel PE=1 SV=2	1	3	7	7.23179	0.534902	28.879	7.1201	0.00034786	0.0064651	0.388015	0.00828009	0.145115	0.513589	KO - WT	limma	0.00034786	0.0064651	FALSE	no hit	7.23179
370	SPINT1	Q9R097	Kunitz-type protease inhibitor 1 OS=Mus musculus GN=Spint1 PE=1 SV=2	1	3	3	6.58569	-0.536596	26.5614	-7.1002	0.000353311	0.00654867	0.370711	0.00846217	0.147391	0.513589	KO - WT	limma	0.000353311	0.00654867	FALSE	no hit	6.58569
371	SEPT4	P28661-4|P28661-5	Isoform 4 of Septin-4 OS=Mus musculus GN=Sept4|Isoform 5 of Septin-4 OS=Mus musculus GN=Sept4	1	3	11	7.44617	0.882826	29.2266	7.09113	0.00035583	0.00657758	0.362806	0.0085464	0.148434	0.513589	KO - WT	limma	0.00035583	0.00657758	FALSE	candidate	7.44617
372	CCNB1	P24860|Q3TQW9	G2/mitotic-specific cyclin-B1 OS=Mus musculus GN=Ccnb1 PE=1 SV=3|G2/mitotic-specific cyclin-B1 OS=Mus musculus GN=Ccnb1 PE=1 SV=1	1	3	8	8.05093	0.689061	29.5934	7.07817	0.00035946	0.00662682	0.35151	0.0086679	0.149928	0.513589	KO - WT	limma	0.00035946	0.00662682	FALSE	candidate	8.05093
373	CCNT1	Q9QWV9	Cyclin-T1 OS=Mus musculus GN=Ccnt1 PE=1 SV=3	1	3	12	7.75063	0.490135	30.4236	7.06912	0.000362022	0.00665616	0.343606	0.00875371	0.150976	0.513589	KO - WT	limma	0.000362022	0.00665616	FALSE	no hit	7.75063
374	PHLDA1	Q62392	Pleckstrin homology-like domain family A member 1 OS=Mus musculus GN=Phlda1 PE=1 SV=2	1	3	3	7.31093	-0.454573	27.3767	-7.04157	0.000369953	0.00677276	0.319487	0.00901971	0.154186	0.513589	KO - WT	limma	0.000369953	0.00677276	FALSE	no hit	7.31093
375	ANO6	Q6P9J9	Anoctamin-6 OS=Mus musculus GN=Ano6 PE=1 SV=1	1	3	18	7.76751	0.774129	30.3076	7.04024	0.000370339	0.00677276	0.318325	0.00903268	0.154341	0.513589	KO - WT	limma	0.000370339	0.00677276	FALSE	candidate	7.76751
376	RFK	Q8CFV9	Riboflavin kinase OS=Mus musculus GN=Rfk PE=1 SV=2	1	3	2	7.51318	-0.513144	26.9158	-7.03344	0.000372328	0.00679103	0.312362	0.00909948	0.155138	0.513589	KO - WT	limma	0.000372328	0.00679103	FALSE	no hit	7.51318
377	TGOLN1	Q4FJY3|Q62313	MCG129299 OS=Mus musculus GN=Tgoln1 PE=1 SV=1|Trans-Golgi network integral membrane protein 1 OS=Mus musculus GN=Tgoln1 PE=1 SV=1	1	3	2	6.84673	-0.566858	27.0391	-7.02945	0.000373501	0.00679436	0.30886	0.0091389	0.155606	0.513589	KO - WT	limma	0.000373501	0.00679436	FALSE	no hit	6.84673
378	IGSF3	A0A0A6YX40|Q6ZQA6	Immunoglobulin superfamily member 3 OS=Mus musculus GN=Igsf3 PE=1 SV=1|Immunoglobulin superfamily member 3 OS=Mus musculus GN=Igsf3 PE=1 SV=2	1	3	10	7.12356	0.57358	28.3717	7.02266	0.000375509	0.00681281	0.302893	0.00920637	0.156405	0.513589	KO - WT	limma	0.000375509	0.00681281	FALSE	no hit	7.12356
379	SMN1	P97801|Q549F9	Survival motor neuron protein OS=Mus musculus GN=Smn1 PE=1 SV=1|Survival motor neuron 1, isoform CRA_a OS=Mus musculus GN=Smn1 PE=1 SV=1	1	3	4	7.25438	0.626904	27.4892	7.01731	0.000377099	0.0068236	0.29819	0.00925982	0.157036	0.513589	KO - WT	limma	0.000377099	0.0068236	FALSE	candidate	7.25438
380	TROAP	B7ZNG4	Tastin OS=Mus musculus GN=Troap PE=2 SV=1	1	3	3	6.4204	0.712907	25.2459	7.01238	0.000378568	0.00683216	0.293861	0.00930923	0.157617	0.513589	KO - WT	limma	0.000378568	0.00683216	FALSE	candidate	6.4204
381	TBC1D2	B1AVH7	TBC1 domain family member 2A OS=Mus musculus GN=Tbc1d2 PE=2 SV=1	1	3	12	7.09452	-0.452813	29.13	-6.99942	0.00038247	0.00687602	0.282448	0.00944049	0.15915	0.513589	KO - WT	limma	0.00038247	0.00687602	FALSE	no hit	7.09452
382	IL1RN	P25085-2	Isoform 2 of Interleukin-1 receptor antagonist protein OS=Mus musculus GN=Il1rn	1	3	4	7.31932	0.525931	28.4286	6.99766	0.000383004	0.00687602	0.280895	0.00945846	0.159359	0.513589	KO - WT	limma	0.000383004	0.00687602	FALSE	no hit	7.31932
383	KBTBD4	Q8R179|Q8R179-2	Kelch repeat and BTB domain-containing protein 4 OS=Mus musculus GN=Kbtbd4 PE=2 SV=1|Isoform 2 of Kelch repeat and BTB domain-containing protein 4 OS=Mus musculus GN=Kbtbd4	1	3	3	6.99632	-0.466048	27.0021	-6.94957	0.000397905	0.00712489	0.238401	0.0099607	0.165101	0.513589	KO - WT	limma	0.000397905	0.00712489	FALSE	no hit	6.99632
384	LACTB	B2RWI2|Q9EP89	Lactamase, beta OS=Mus musculus GN=Lactb PE=1 SV=1|Serine beta-lactamase-like protein LACTB, mitochondrial OS=Mus musculus GN=Lactb PE=1 SV=1	1	3	6	7.14987	0.479382	29.0009	6.93743	0.000401772	0.00717539	0.227634	0.0100912	0.166563	0.513589	KO - WT	limma	0.000401772	0.00717539	FALSE	no hit	7.14987
385	SMARCC2	Q3UID0|Q6PDG5|Q6PDG5-2	SWI/SNF complex subunit SMARCC2 OS=Mus musculus GN=Smarcc2 PE=1 SV=1|SWI/SNF complex subunit SMARCC2 OS=Mus musculus GN=Smarcc2 PE=1 SV=2|Isoform 2 of SWI/SNF complex subunit SMARCC2 OS=Mus musculus GN=Smarcc2	1	3	23	7.9797	0.460571	31.2409	6.92692	0.000405152	0.00721697	0.218305	0.0102054	0.167831	0.513589	KO - WT	limma	0.000405152	0.00721697	FALSE	no hit	7.9797
386	SRI	Q6P069|Q6P069-2	Sorcin OS=Mus musculus GN=Sri PE=1 SV=1|Isoform 2 of Sorcin OS=Mus musculus GN=Sri	1	3	9	8.16023	0.48404	30.873	6.91574	0.000408786	0.00725016	0.208362	0.0103281	0.169185	0.513589	KO - WT	limma	0.000408786	0.00725016	FALSE	no hit	8.16023
387	WDR62	E9QK36|Q3U3T8|Q3U3T8-3	WD repeat-containing protein 62 OS=Mus musculus GN=Wdr62 PE=1 SV=1|WD repeat-containing protein 62 OS=Mus musculus GN=Wdr62 PE=1 SV=2|Isoform 3 of WD repeat-containing protein 62 OS=Mus musculus GN=Wdr62	1	3	11	7.1643	0.454995	29.4303	6.91196	0.000410025	0.00725016	0.204992	0.01037	0.169644	0.513589	KO - WT	limma	0.000410025	0.00725016	FALSE	no hit	7.1643
388	MYO6	E9PVU0|E9Q175|Q64331	Unconventional myosin-VI OS=Mus musculus GN=Myo6 PE=1 SV=1|Unconventional myosin-VI OS=Mus musculus GN=Myo6 PE=1 SV=1|Unconventional myosin-VI OS=Mus musculus GN=Myo6 PE=1 SV=1	1	3	48	8.06793	0.638502	32.0407	6.91146	0.000410187	0.00725016	0.204553	0.0103755	0.169704	0.513589	KO - WT	limma	0.000410187	0.00725016	FALSE	candidate	8.06793
389	MVB12B	Q6KAU4	Multivesicular body subunit 12B OS=Mus musculus GN=Mvb12b PE=1 SV=2	1	3	2	6.22976	-0.490845	25.0629	-6.89848	0.000414471	0.00730705	0.192984	0.0105202	0.171282	0.513589	KO - WT	limma	0.000414471	0.00730705	FALSE	no hit	6.22976
390	BAG5	Q8CI32	BAG family molecular chaperone regulator 5 OS=Mus musculus GN=Bag5 PE=1 SV=1	1	3	11	7.31618	0.445349	29.5338	6.89444	0.000415814	0.00731193	0.189382	0.0105657	0.171775	0.513589	KO - WT	limma	0.000415814	0.00731193	FALSE	no hit	7.31618
391	PLA2G4A	P47713|Q3UMQ1	Cytosolic phospholipase A2 OS=Mus musculus GN=Pla2g4a PE=1 SV=1|Phospholipase A2 OS=Mus musculus GN=Pla2g4a PE=1 SV=1	1	3	20	8.01769	-0.460555	30.6146	-6.88912	0.000417591	0.0073244	0.184633	0.0106257	0.172423	0.513589	KO - WT	limma	0.000417591	0.0073244	FALSE	no hit	8.01769
392	RRBP1	A2AVJ7|Q99PL5	Ribosome-binding protein 1 OS=Mus musculus GN=Rrbp1 PE=1 SV=1|Ribosome-binding protein 1 OS=Mus musculus GN=Rrbp1 PE=1 SV=2	1	3	79	8.84414	-0.58012	32.4828	-6.88532	0.000418864	0.00732498	0.181242	0.0106688	0.172887	0.513589	KO - WT	limma	0.000418864	0.00732498	FALSE	no hit	8.84414
393	AKR1B8	P45377	Aldose reductase-related protein 2 OS=Mus musculus GN=Akr1b8 PE=1 SV=2	1	3	6	8.16743	0.549409	28.5062	6.88265	0.000419761	0.00732498	0.178862	0.0106991	0.173213	0.513589	KO - WT	limma	0.000419761	0.00732498	FALSE	no hit	8.16743
394	SRR	Q9QZX7|Q9QZX7-2	Serine racemase OS=Mus musculus GN=Srr PE=1 SV=1|Isoform 2 of Serine racemase OS=Mus musculus GN=Srr	1	3	3	6.67601	0.535139	25.7727	6.86994	0.000424065	0.00737995	0.1675	0.0108448	0.174768	0.513589	KO - WT	limma	0.000424065	0.00737995	FALSE	no hit	6.67601
395	DTD2	Q8BHA3	Probable D-tyrosyl-tRNA(Tyr) deacylase 2 OS=Mus musculus GN=Dtd2 PE=1 SV=1	1	3	6	8.18498	0.555122	28.6437	6.86702	0.000425063	0.00737995	0.164885	0.0108785	0.175126	0.513589	KO - WT	limma	0.000425063	0.00737995	FALSE	no hit	8.18498
396	AFMID	Q8K4H1	Kynurenine formamidase OS=Mus musculus GN=Afmid PE=1 SV=1	1	3	3	6.49987	0.458054	26.7365	6.85641	0.000428705	0.00738164	0.155382	0.0110018	0.176429	0.513589	KO - WT	limma	0.000428705	0.00738164	FALSE	no hit	6.49987
397	PARP12	Q8BZ20	Poly [ADP-ribose] polymerase 12 OS=Mus musculus GN=Parp12 PE=1 SV=3	1	3	13	7.40849	-0.732375	29.2827	-6.85639	0.000428711	0.00738164	0.155368	0.011002	0.176431	0.513589	KO - WT	limma	0.000428711	0.00738164	FALSE	candidate	7.40849
398	SYNPO	E9Q3E2	Synaptopodin OS=Mus musculus GN=Synpo PE=1 SV=1	1	3	4	6.68385	0.84228	26.7825	6.85531	0.000429083	0.00738164	0.1544	0.0110146	0.176564	0.513589	KO - WT	limma	0.000429083	0.00738164	FALSE	candidate	6.68385
399	EBAG9	Q9D0V7	Receptor-binding cancer antigen expressed on SiSo cells OS=Mus musculus GN=Ebag9 PE=1 SV=2	1	3	2	5.85273	-0.452021	23.9635	-6.85372	0.000429635	0.00738164	0.152968	0.0110333	0.17676	0.513589	KO - WT	limma	0.000429635	0.00738164	FALSE	no hit	5.85273
400	LRP1B	A2API5|E9Q202|Q9JI18	Low-density lipoprotein receptor-related protein 1B OS=Mus musculus GN=Lrp1b PE=1 SV=2|Low-density lipoprotein receptor-related protein 1B OS=Mus musculus GN=Lrp1b PE=1 SV=2|Low-density lipoprotein receptor-related protein 1B OS=Mus musculus GN=Lrp1b PE=1 SV=1	1	3	2	NA	0.449045	25.7297	6.8511	0.000430542	0.00738164	0.15062	0.0110639	0.177082	0.513589	KO - WT	limma	0.000430542	0.00738164	FALSE	no hit	NA
401	SMARCAL1	Q8BJL0	SWI/SNF-related matrix-associated actin-dependent regulator of chromatin subfamily A-like protein 1 OS=Mus musculus GN=Smarcal1 PE=1 SV=1	1	3	7	7.14394	-0.483146	28.8536	-6.82718	0.000438923	0.00748805	0.129148	0.0113477	0.180032	0.513589	KO - WT	limma	0.000438923	0.00748805	FALSE	no hit	7.14394
402	TFCP2	Q9ERA0|Q9ERA0-2|Q9ERA0-3	Alpha-globin transcription factor CP2 OS=Mus musculus GN=Tfcp2 PE=1 SV=1|Isoform 2 of Alpha-globin transcription factor CP2 OS=Mus musculus GN=Tfcp2|Isoform 3 of Alpha-globin transcription factor CP2 OS=Mus musculus GN=Tfcp2	1	3	3	6.37775	0.518267	26.2319	6.82716	0.000438932	0.00748805	0.129126	0.011348	0.180035	0.513589	KO - WT	limma	0.000438932	0.00748805	FALSE	no hit	6.37775
403	PTMS	Q9D0J8	Parathymosin OS=Mus musculus GN=Ptms PE=1 SV=3	1	3	4	8.04868	0.638198	28.3778	6.82377	0.000440135	0.00748994	0.126078	0.0113888	0.180454	0.513589	KO - WT	limma	0.000440135	0.00748994	FALSE	candidate	8.04868
404	ALKBH3	Q8K1E6	Alpha-ketoglutarate-dependent dioxygenase alkB homolog 3 OS=Mus musculus GN=Alkbh3 PE=1 SV=1	1	3	4	6.90949	-0.500195	26.8925	-6.81922	0.000441755	0.00749641	0.121986	0.0114436	0.181017	0.513589	KO - WT	limma	0.000441755	0.00749641	FALSE	no hit	6.90949
405	MAP1B	P14873	Microtubule-associated protein 1B OS=Mus musculus GN=Map1b PE=1 SV=2	1	3	68	8.28408	0.671548	32.9092	6.81658	0.000442701	0.00749641	0.119603	0.0114757	0.181345	0.513589	KO - WT	limma	0.000442701	0.00749641	FALSE	candidate	8.28408
406	WDR47	Q8CGF6	WD repeat-containing protein 47 OS=Mus musculus GN=Wdr47 PE=1 SV=2	1	3	6	7.07348	0.486082	27.9821	6.81123	0.000444619	0.00751033	0.114789	0.0115406	0.182008	0.513589	KO - WT	limma	0.000444619	0.00751033	FALSE	no hit	7.07348
407	NET1	Q9Z206|Q9Z206-2	Neuroepithelial cell-transforming gene 1 protein OS=Mus musculus GN=Net1 PE=1 SV=2|Isoform 2 of Neuroepithelial cell-transforming gene 1 protein OS=Mus musculus GN=Net1	1	3	5	6.6531	0.498735	26.9151	6.80713	0.000446096	0.00751677	0.111094	0.0115906	0.182517	0.513589	KO - WT	limma	0.000446096	0.00751677	FALSE	no hit	6.6531
408	ZKSCAN3	A0A0R4J1L3|Q91VW9	Zinc finger protein with KRAB and SCAN domains 3 OS=Mus musculus GN=Zkscan3 PE=1 SV=1|Zinc finger protein with KRAB and SCAN domains 3 OS=Mus musculus GN=Zkscan3 PE=1 SV=1	1	3	5	6.72214	0.490382	27.7822	6.80296	0.000447603	0.00752369	0.107337	0.0116417	0.183034	0.513589	KO - WT	limma	0.000447603	0.00752369	FALSE	no hit	6.72214
409	APP	P12023	Amyloid beta A4 protein OS=Mus musculus GN=App PE=1 SV=3	1	3	17	7.56837	-0.625668	30.0702	-6.79716	0.000449711	0.00754064	0.102104	0.0117131	0.183755	0.513589	KO - WT	limma	0.000449711	0.00754064	FALSE	candidate	7.56837
410	Q91WD4	Q91WD4	UPF0415 protein C7orf25 homolog OS=Mus musculus PE=2 SV=1	1	3	7	6.79545	0.453291	27.6515	6.78814	0.000453011	0.0075769	0.0939603	0.0118249	0.184878	0.513589	KO - WT	limma	0.000453011	0.0075769	FALSE	no hit	6.79545
411	TGM2	P21981	Protein-glutamine gamma-glutamyltransferase 2 OS=Mus musculus GN=Tgm2 PE=1 SV=4	1	3	28	8.13482	-0.645392	31.3633	-6.78393	0.000454562	0.0075769	0.0901546	0.0118774	0.185402	0.513589	KO - WT	limma	0.000454562	0.0075769	FALSE	candidate	8.13482
412	ZFYVE16	Q80U44	Zinc finger FYVE domain-containing protein 16 OS=Mus musculus GN=Zfyve16 PE=1 SV=2	1	3	12	7.27078	0.526331	29.645	6.78223	0.000455189	0.0075769	0.0886198	0.0118987	0.185614	0.513589	KO - WT	limma	0.000455189	0.0075769	FALSE	no hit	7.27078
413	CHMP6	B1AZ39|P0C0A3	Charged multivesicular body protein 6 OS=Mus musculus GN=Chmp6 PE=1 SV=1|Charged multivesicular body protein 6 OS=Mus musculus GN=Chmp6 PE=1 SV=2	1	3	5	7.27696	0.551791	28.0537	6.77635	0.00045737	0.00759479	0.0832937	0.0119726	0.186349	0.513589	KO - WT	limma	0.00045737	0.00759479	FALSE	no hit	7.27696
414	BLOC1S5	Q8R015	Biogenesis of lysosome-related organelles complex 1 subunit 5 OS=Mus musculus GN=Bloc1s5 PE=1 SV=1	1	3	2	6.60498	0.512253	25.7889	6.77171	0.000459095	0.00759933	0.0791008	0.012031	0.186927	0.513589	KO - WT	limma	0.000459095	0.00759933	FALSE	no hit	6.60498
415	SLC25A10	Q9QZD8	Mitochondrial dicarboxylate carrier OS=Mus musculus GN=Slc25a10 PE=1 SV=2	1	3	9	8.04977	0.52784	30.1379	6.76966	0.000459861	0.00759933	0.0772457	0.0120569	0.187183	0.513589	KO - WT	limma	0.000459861	0.00759933	FALSE	no hit	8.04977
416	NT5C2	E9Q9M1|G3X9J6|Q3V1L4	Cytosolic purine 5'-nucleotidase OS=Mus musculus GN=Nt5c2 PE=1 SV=1|5'-nucleotidase, cytosolic II, isoform CRA_b OS=Mus musculus GN=Nt5c2 PE=1 SV=1|Cytosolic purine 5'-nucleotidase OS=Mus musculus GN=Nt5c2 PE=1 SV=2	1	3	16	8.28561	-0.444925	30.7897	-6.75932	0.000463745	0.00762174	0.0678751	0.0121886	0.188477	0.513589	KO - WT	limma	0.000463745	0.00762174	FALSE	no hit	8.28561
417	RTP4	Q9ER80	Receptor-transporting protein 4 OS=Mus musculus GN=Rtp4 PE=1 SV=1	1	3	2	6.47873	-0.882568	25.4145	-6.75731	0.000464506	0.00762174	0.0660494	0.0122143	0.188729	0.513589	KO - WT	limma	0.000464506	0.00762174	FALSE	candidate	6.47873
418	CD81	P35762	CD81 antigen OS=Mus musculus GN=Cd81 PE=1 SV=2	1	3	3	7.09148	-0.461469	28.4736	-6.75719	0.00046455	0.00762174	0.0659427	0.0122158	0.188743	0.513589	KO - WT	limma	0.00046455	0.00762174	FALSE	no hit	7.09148
419	CADM1	E9PYN1|Q8R5M8|Q8R5M8-2|Q8R5M8-3|Q8R5M8-4	Cell adhesion molecule 1 OS=Mus musculus GN=Cadm1 PE=1 SV=1|Cell adhesion molecule 1 OS=Mus musculus GN=Cadm1 PE=1 SV=2|Isoform 2 of Cell adhesion molecule 1 OS=Mus musculus GN=Cadm1|Isoform 3 of Cell adhesion molecule 1 OS=Mus musculus GN=Cadm1|Isoform 4 of Cell adhesion molecule 1 OS=Mus musculus GN=Cadm1	1	3	4	7.36025	0.770618	28.4792	6.7347	0.000473147	0.00774425	0.0455183	0.012507	0.191565	0.513589	KO - WT	limma	0.000473147	0.00774425	FALSE	candidate	7.36025
420	ESYT2	Q3TZZ7	Extended synaptotagmin-2 OS=Mus musculus GN=Esyt2 PE=1 SV=1	1	3	21	8.20381	0.532729	30.5761	6.72991	0.000474997	0.00775602	0.0411698	0.0125697	0.192166	0.513589	KO - WT	limma	0.000474997	0.00775602	FALSE	no hit	8.20381
421	PRKD3	Q5FWX6|Q8K1Y2	Serine/threonine-protein kinase OS=Mus musculus GN=Prkd3 PE=1 SV=1|Serine/threonine-protein kinase D3 OS=Mus musculus GN=Prkd3 PE=1 SV=1	1	3	3	6.77591	0.496577	27.5914	6.72179	0.000478159	0.00778405	0.0337792	0.0126768	0.193187	0.513589	KO - WT	limma	0.000478159	0.00778405	FALSE	no hit	6.77591
422	GBP10	Q000W5	Guanylate-binding protein 10 OS=Mus musculus GN=Gbp10 PE=2 SV=1	1	3	3	6.45673	-0.559323	26.2452	-6.71969	0.000478984	0.00778405	0.0318587	0.0127048	0.193452	0.513589	KO - WT	limma	0.000478984	0.00778405	FALSE	no hit	6.45673
423	NSMCE3	Q9CPR8	Non-structural maintenance of chromosomes element 3 homolog OS=Mus musculus GN=Nsmce3 PE=1 SV=1	1	3	8	7.35381	0.45988	28.7464	6.71375	0.000481315	0.00780345	0.0264494	0.0127837	0.1942	0.513589	KO - WT	limma	0.000481315	0.00780345	FALSE	no hit	7.35381
424	ARFGAP3	A0A0R4J0T8|Q9D8S3	ADP-ribosylation factor GTPase-activating protein 3 OS=Mus musculus GN=Arfgap3 PE=1 SV=1|ADP-ribosylation factor GTPase-activating protein 3 OS=Mus musculus GN=Arfgap3 PE=1 SV=2	1	3	11	7.35436	0.471605	29.779	6.69854	0.000487346	0.00788259	0.0125767	0.012988	0.196118	0.513589	KO - WT	limma	0.000487346	0.00788259	FALSE	no hit	7.35436
425	PTPN13	G5E8B1	Protein tyrosine phosphatase, non-receptor type 13 OS=Mus musculus GN=Ptpn13 PE=1 SV=1	1	3	57	7.68516	-0.439405	31.9114	-6.69076	0.000490466	0.00789888	0.00546765	0.0130936	0.197101	0.513589	KO - WT	limma	0.000490466	0.00789888	FALSE	no hit	7.68516
426	CDA	P56389	Cytidine deaminase OS=Mus musculus GN=Cda PE=1 SV=2	1	3	4	7.12592	0.569485	27.296	6.68747	0.000491792	0.00789888	0.0024588	0.0131385	0.197517	0.513589	KO - WT	limma	0.000491792	0.00789888	FALSE	no hit	7.12592
427	TTC9	Q3V038	Tetratricopeptide repeat protein 9A OS=Mus musculus GN=Ttc9 PE=1 SV=1	1	3	3	6.76887	-0.437919	27.2271	-6.68743	0.000491808	0.00789888	0.00242256	0.013139	0.197522	0.513589	KO - WT	limma	0.000491808	0.00789888	FALSE	no hit	6.76887
428	NEPRO	Q8R2U2	Protein nepro OS=Mus musculus GN=Nepro PE=2 SV=1	1	3	9	7.25491	-0.442866	28.4893	-6.68044	0.00049464	0.00791553	-0.00397421	0.0132349	0.198406	0.513589	KO - WT	limma	0.00049464	0.00791553	FALSE	no hit	7.25491
429	ACO2	Q99KI0	Aconitate hydratase, mitochondrial OS=Mus musculus GN=Aco2 PE=1 SV=1	1	3	36	8.84059	0.507717	32.7294	6.67918	0.000495153	0.00791553	-0.00512937	0.0132523	0.198566	0.513589	KO - WT	limma	0.000495153	0.00791553	FALSE	no hit	8.84059
430	FAM188A	Q9CV28	Protein FAM188A OS=Mus musculus GN=Fam188a PE=1 SV=2	1	3	4	7.06721	-0.482975	27.3719	-6.66801	0.000499721	0.0079526	-0.015359	0.0134068	0.19998	0.513589	KO - WT	limma	0.000499721	0.0079526	FALSE	no hit	7.06721
431	METTL5	Q8K1A0	Methyltransferase-like protein 5 OS=Mus musculus GN=Mettl5 PE=2 SV=2	1	3	2	6.89802	-0.440389	26.6322	-6.66784	0.000499791	0.0079526	-0.0155169	0.0134092	0.200002	0.513589	KO - WT	limma	0.000499791	0.0079526	FALSE	no hit	6.89802
432	H2AFY	Q9QZQ8	Core histone macro-H2A.1 OS=Mus musculus GN=H2afy PE=1 SV=3	1	3	13	8.38435	0.703831	30.5008	6.64782	0.000508098	0.00804728	-0.0338815	0.0136902	0.20254	0.513589	KO - WT	limma	0.000508098	0.00804728	FALSE	candidate	8.38435
433	RHOB	P62746|Q4FJM5	Rho-related GTP-binding protein RhoB OS=Mus musculus GN=Rhob PE=1 SV=1|Ras homolog gene family, member B OS=Mus musculus GN=Rhob PE=1 SV=1	1	3	5	7.7566	-0.539907	29.405	-6.64581	0.00050894	0.00804728	-0.0357275	0.0137187	0.202795	0.513589	KO - WT	limma	0.00050894	0.00804728	FALSE	no hit	7.7566
434	CERS5	H3BJ49|Q9D6K9|Q9D6K9-2	Ceramide synthase 5 (Fragment) OS=Mus musculus GN=Cers5 PE=1 SV=1|Ceramide synthase 5 OS=Mus musculus GN=Cers5 PE=1 SV=1|Isoform 2 of Ceramide synthase 5 OS=Mus musculus GN=Cers5	1	3	5	7.81025	0.518846	28.5056	6.64299	0.000510126	0.00804728	-0.0383203	0.0137588	0.203154	0.513589	KO - WT	limma	0.000510126	0.00804728	FALSE	no hit	7.81025
435	HDHD3	Q9CYW4	Haloacid dehalogenase-like hydrolase domain-containing protein 3 OS=Mus musculus GN=Hdhd3 PE=1 SV=1	1	3	4	7.4174	-0.4505	27.7684	-6.64226	0.000510435	0.00804728	-0.0389962	0.0137693	0.203247	0.513589	KO - WT	limma	0.000510435	0.00804728	FALSE	no hit	7.4174
436	CLPTM1L	Q8BXA5	Cleft lip and palate transmembrane protein 1-like protein OS=Mus musculus GN=Clptm1l PE=1 SV=1	1	3	2	7.32149	0.54276	27.7199	6.63843	0.000512052	0.00805425	-0.0425205	0.013824	0.203734	0.513589	KO - WT	limma	0.000512052	0.00805425	FALSE	no hit	7.32149
437	ADAM15	O88839|O88839-2|O88839-3	Disintegrin and metalloproteinase domain-containing protein 15 OS=Mus musculus GN=Adam15 PE=1 SV=2|Isoform 2 of Disintegrin and metalloproteinase domain-containing protein 15 OS=Mus musculus GN=Adam15|Isoform 3 of Disintegrin and metalloproteinase domain-containing protein 15 OS=Mus musculus GN=Adam15	1	3	6	6.93468	0.428419	27.983	6.63118	0.000515124	0.00806681	-0.0491854	0.0139278	0.204655	0.513589	KO - WT	limma	0.000515124	0.00806681	FALSE	no hit	6.93468
438	SP1	G3X8Q0	Trans-acting transcription factor 1 OS=Mus musculus GN=Sp1 PE=1 SV=1	1	3	6	7.00993	-0.553322	28.7774	-6.631	0.000515203	0.00806681	-0.0493559	0.0139305	0.204678	0.513589	KO - WT	limma	0.000515203	0.00806681	FALSE	no hit	7.00993
439	PACSIN2	Q3TDA7|Q9WVE8	Protein kinase C and casein kinase substrate in neurons 2, isoform CRA_a OS=Mus musculus GN=Pacsin2 PE=1 SV=1|Protein kinase C and casein kinase substrate in neurons protein 2 OS=Mus musculus GN=Pacsin2 PE=1 SV=1	1	3	24	8.4821	0.586786	31.6585	6.61961	0.000520078	0.00810493	-0.0598482	0.0140952	0.206127	0.513589	KO - WT	limma	0.000520078	0.00810493	FALSE	candidate	8.4821
440	AIF1L	Q9EQX4	Allograft inflammatory factor 1-like OS=Mus musculus GN=Aif1l PE=1 SV=1	1	3	8	8.25152	-0.516044	29.2247	-6.61847	0.000520568	0.00810493	-0.0608973	0.0141118	0.206272	0.513589	KO - WT	limma	0.000520568	0.00810493	FALSE	no hit	8.25152
441	RDH11	Q9R1R8	Retinol dehydrogenase 11 OS=Mus musculus GN=Rdh11 PE=1 SV=1	1	3	6	7.88916	0.522375	29.5849	6.61249	0.00052315	0.00810493	-0.0664118	0.0141991	0.207033	0.513589	KO - WT	limma	0.00052315	0.00810493	FALSE	no hit	7.88916
442	GM28042|JMJD7	B7ZCM9|B7ZCN0|P0C872	Phospholipase A2 OS=Mus musculus GN=Gm28042 PE=4 SV=1|Phospholipase A2 OS=Mus musculus GN=Gm28042 PE=4 SV=1|JmjC domain-containing protein 7 OS=Mus musculus GN=Jmjd7 PE=1 SV=1	1	3	4	6.76763	-0.43365	26.5069	-6.61193	0.000523393	0.00810493	-0.0669295	0.0142073	0.207105	0.513589	KO - WT	limma	0.000523393	0.00810493	FALSE	no hit	6.76763
443	PTBP3	G3UXA6|G8JL74|Q8BHD7|Q8BHD7-2	Polypyrimidine tract-binding protein 3 OS=Mus musculus GN=Ptbp3 PE=1 SV=1|Polypyrimidine tract-binding protein 3 OS=Mus musculus GN=Ptbp3 PE=1 SV=1|Polypyrimidine tract-binding protein 3 OS=Mus musculus GN=Ptbp3 PE=1 SV=1|Isoform 2 of Polypyrimidine tract-binding protein 3 OS=Mus musculus GN=Ptbp3	1	3	9	7.97704	-0.498697	29.9432	-6.61158	0.000523547	0.00810493	-0.0672568	0.0142125	0.20715	0.513589	KO - WT	limma	0.000523547	0.00810493	FALSE	no hit	7.97704
444	STX16	F6X4N5|F7CJY7|Q8BVI5	Syntaxin-16 OS=Mus musculus GN=Stx16 PE=1 SV=1|Syntaxin-16 (Fragment) OS=Mus musculus GN=Stx16 PE=1 SV=1|Syntaxin-16 OS=Mus musculus GN=Stx16 PE=1 SV=3	1	3	5	6.826	-0.467791	27.2694	-6.60363	0.000527007	0.00813237	-0.0745968	0.0143293	0.208163	0.513589	KO - WT	limma	0.000527007	0.00813237	FALSE	no hit	6.826
445	STAP2	Q8R0L1	Signal-transducing adaptor protein 2 OS=Mus musculus GN=Stap2 PE=1 SV=1	1	3	2	6.00214	-0.53871	25.3181	-6.60206	0.000527691	0.00813237	-0.0760411	0.0143524	0.208362	0.513589	KO - WT	limma	0.000527691	0.00813237	FALSE	no hit	6.00214
446	PPWD1	Q8CEC6	Peptidylprolyl isomerase domain and WD repeat-containing protein 1 OS=Mus musculus GN=Ppwd1 PE=1 SV=2	1	3	21	7.96052	0.64727	30.8949	6.59613	0.000530293	0.00815414	-0.0815219	0.0144403	0.209118	0.513589	KO - WT	limma	0.000530293	0.00815414	FALSE	candidate	7.96052
447	FAM185A	Q7TPD2	Protein FAM185A OS=Mus musculus GN=Fam185a PE=2 SV=1	1	3	4	6.7593	-0.495123	27.2111	-6.58691	0.000534366	0.0081984	-0.0900498	0.0145778	0.210294	0.513589	KO - WT	limma	0.000534366	0.0081984	FALSE	no hit	6.7593
448	RAB3IP	Q68EF0	Rab-3A-interacting protein OS=Mus musculus GN=Rab3ip PE=1 SV=1	1	3	8	7.5428	0.584558	29.2483	6.57959	0.000537628	0.00821458	-0.0968315	0.0146878	0.211229	0.513589	KO - WT	limma	0.000537628	0.00821458	FALSE	no hit	7.5428
449	ACAT1	Q8QZT1	Acetyl-CoA acetyltransferase, mitochondrial OS=Mus musculus GN=Acat1 PE=1 SV=1	1	3	16	8.41488	0.484623	31.196	6.57917	0.000537817	0.00821458	-0.0972215	0.0146942	0.211283	0.513589	KO - WT	limma	0.000537817	0.00821458	FALSE	no hit	8.41488
450	SFXN1	Q99JR1	Sideroflexin-1 OS=Mus musculus GN=Sfxn1 PE=1 SV=3	1	3	13	8.04982	0.509795	30.4233	6.57316	0.000540511	0.00823739	-0.10279	0.0147851	0.21205	0.513589	KO - WT	limma	0.000540511	0.00823739	FALSE	no hit	8.04982
451	STX18	Q8VDS8|Q8VDS8-3	Syntaxin-18 OS=Mus musculus GN=Stx18 PE=1 SV=2|Isoform 3 of Syntaxin-18 OS=Mus musculus GN=Stx18	1	3	12	7.6248	0.432884	29.8061	6.56601	0.000543735	0.00825397	-0.109417	0.0148938	0.212963	0.513589	KO - WT	limma	0.000543735	0.00825397	FALSE	no hit	7.6248
452	GPX1	P11352	Glutathione peroxidase 1 OS=Mus musculus GN=Gpx1 PE=1 SV=2	1	3	3	6.62813	-0.451736	27.1479	-6.56376	0.000544757	0.00825397	-0.111509	0.0149282	0.213251	0.513589	KO - WT	limma	0.000544757	0.00825397	FALSE	no hit	6.62813
453	LAD1	P57016	Ladinin-1 OS=Mus musculus GN=Lad1 PE=1 SV=1	1	3	30	8.31002	0.423705	31.248	6.56276	0.00054521	0.00825397	-0.112435	0.0149435	0.213378	0.54627	KO - WT	limma	0.00054521	0.00825397	FALSE	no hit	8.31002
454	MINPP1	Q9Z2L6	Multiple inositol polyphosphate phosphatase 1 OS=Mus musculus GN=Minpp1 PE=1 SV=3	1	3	8	7.11859	-0.527829	29.1816	-6.55376	0.000549314	0.00829778	-0.120793	0.0150818	0.214577	0.54627	KO - WT	limma	0.000549314	0.00829778	FALSE	no hit	7.11859
455	CNPY2	Q9QXT0	Protein canopy homolog 2 OS=Mus musculus GN=Cnpy2 PE=1 SV=1	1	3	11	8.03836	0.453729	29.761	6.54331	0.000554127	0.0083521	-0.130516	0.0152439	0.215972	0.54627	KO - WT	limma	0.000554127	0.0083521	FALSE	no hit	8.03836
456	ARHGEF2	H3BKH9|Q60875	Rho guanine nucleotide exchange factor 2 OS=Mus musculus GN=Arhgef2 PE=1 SV=1|Rho guanine nucleotide exchange factor 2 OS=Mus musculus GN=Arhgef2 PE=1 SV=4	1	3	49	8.37763	0.425772	32.4809	6.52954	0.000560538	0.00843019	-0.143334	0.0154597	0.21781	0.54627	KO - WT	limma	0.000560538	0.00843019	FALSE	no hit	8.37763
457	HSF1	P38532|P38532-2	Heat shock factor protein 1 OS=Mus musculus GN=Hsf1 PE=1 SV=2|Isoform 1 of Heat shock factor protein 1 OS=Mus musculus GN=Hsf1	1	3	4	6.77397	-0.525687	26.9914	-6.52403	0.00056313	0.00843487	-0.148475	0.0155469	0.218547	0.54627	KO - WT	limma	0.00056313	0.00843487	FALSE	no hit	6.77397
458	PARP8	F8WIK2|Q3UD82	Poly [ADP-ribose] polymerase OS=Mus musculus GN=Parp8 PE=4 SV=1|Poly [ADP-ribose] polymerase 8 OS=Mus musculus GN=Parp8 PE=2 SV=1	1	3	3	6.72842	0.653653	27.022	6.52365	0.000563309	0.00843487	-0.14883	0.0155529	0.218598	0.54627	KO - WT	limma	0.000563309	0.00843487	FALSE	candidate	6.72842
459	HNRNPA0	Q9CX86	Heterogeneous nuclear ribonucleoprotein A0 OS=Mus musculus GN=Hnrnpa0 PE=1 SV=1	1	3	13	8.67367	0.456793	30.7922	6.50582	0.000571787	0.00854317	-0.165478	0.015838	0.220984	0.54627	KO - WT	limma	0.000571787	0.00854317	FALSE	no hit	8.67367
460	LUC7L2	Q7TNC4|Q7TNC4-4	Putative RNA-binding protein Luc7-like 2 OS=Mus musculus GN=Luc7l2 PE=1 SV=1|Isoform 4 of Putative RNA-binding protein Luc7-like 2 OS=Mus musculus GN=Luc7l2	1	3	11	8.19376	-0.438074	29.8898	-6.50253	0.000573368	0.00854816	-0.168555	0.0158911	0.221424	0.54627	KO - WT	limma	0.000573368	0.00854816	FALSE	no hit	8.19376
461	ETFDH	Q6PF96|Q921G7	Electron transfer flavoprotein-ubiquinone oxidoreductase, mitochondrial OS=Mus musculus GN=Etfdh PE=1 SV=1|Electron transfer flavoprotein-ubiquinone oxidoreductase, mitochondrial OS=Mus musculus GN=Etfdh PE=1 SV=1	1	3	21	8.28259	0.502143	31.1131	6.4972	0.000575939	0.00855375	-0.173541	0.0159774	0.222138	0.54627	KO - WT	limma	0.000575939	0.00855375	FALSE	no hit	8.28259
462	ARL6IP5	Q8R5J9	PRA1 family protein 3 OS=Mus musculus GN=Arl6ip5 PE=1 SV=2	1	3	4	7.59839	0.512323	28.3338	6.4959	0.000576565	0.00855375	-0.174753	0.0159984	0.222312	0.54627	KO - WT	limma	0.000576565	0.00855375	FALSE	no hit	7.59839
463	PDCD6	P12815|P12815-2	Programmed cell death protein 6 OS=Mus musculus GN=Pdcd6 PE=1 SV=2|Isoform 2 of Programmed cell death protein 6 OS=Mus musculus GN=Pdcd6	1	3	10	8.09926	0.49305	30.0759	6.49401	0.000577484	0.00855375	-0.176527	0.0160293	0.222566	0.54627	KO - WT	limma	0.000577484	0.00855375	FALSE	no hit	8.09926
464	GEMIN7	Q9CWY4	Gem-associated protein 7 OS=Mus musculus GN=Gemin7 PE=2 SV=1	1	3	2	6.85721	0.419616	25.6411	6.48947	0.000579689	0.0085679	-0.180774	0.0161033	0.223173	0.54627	KO - WT	limma	0.000579689	0.0085679	FALSE	no hit	6.85721
465	MARK2	A0A0R4J0B1|A0A0R4J227|E9QMP6|F6ZS70|Q05512|Q05512-2|Q05512-3|Q05512-4	Serine/threonine-protein kinase MARK2 OS=Mus musculus GN=Mark2 PE=1 SV=1|Serine/threonine-protein kinase MARK2 OS=Mus musculus GN=Mark2 PE=1 SV=1|Serine/threonine-protein kinase MARK2 OS=Mus musculus GN=Mark2 PE=1 SV=2|Serine/threonine-protein kinase MARK2 (Fragment) OS=Mus musculus GN=Mark2 PE=1 SV=1|Serine/threonine-protein kinase MARK2 OS=Mus musculus GN=Mark2 PE=1 SV=3|Isoform 2 of Serine/thr…	1	3	11	7.59942	-0.517405	29.2506	-6.4841	0.000582309	0.0085769	-0.1858	0.0161912	0.223892	0.54627	KO - WT	limma	0.000582309	0.0085769	FALSE	no hit	7.59942
466	SCAMP3	E9Q855|O35609|Q3UXS0	Secretory carrier-associated membrane protein 3 OS=Mus musculus GN=Scamp3 PE=1 SV=1|Secretory carrier-associated membrane protein 3 OS=Mus musculus GN=Scamp3 PE=1 SV=3|Secretory carrier-associated membrane protein 3 OS=Mus musculus GN=Scamp3 PE=1 SV=1	1	3	11	8.28378	0.421062	29.8629	6.4831	0.000582799	0.0085769	-0.186738	0.0162077	0.224027	0.54627	KO - WT	limma	0.000582799	0.0085769	FALSE	no hit	8.28378
467	PPP3CB	E0CZ78|G3X8U7|P48453|P48453-2	Serine/threonine-protein phosphatase OS=Mus musculus GN=Ppp3cb PE=1 SV=1|Serine/threonine-protein phosphatase OS=Mus musculus GN=Ppp3cb PE=1 SV=1|Serine/threonine-protein phosphatase 2B catalytic subunit beta isoform OS=Mus musculus GN=Ppp3cb PE=1 SV=2|Isoform 1 of Serine/threonine-protein phosphatase 2B catalytic subunit beta isoform OS=Mus musculus GN=Ppp3cb	1	3	3	7.07834	0.427903	27.944	6.47335	0.000587603	0.00862909	-0.195888	0.0163688	0.225335	0.54627	KO - WT	limma	0.000587603	0.00862909	FALSE	no hit	7.07834
468	HSPA4L	P48722	Heat shock 70 kDa protein 4L OS=Mus musculus GN=Hspa4l PE=1 SV=2	1	3	48	8.47441	0.518525	32.7128	6.45536	0.000596578	0.00874217	-0.212783	0.0166695	0.227749	0.54627	KO - WT	limma	0.000596578	0.00874217	FALSE	no hit	8.47441
469	NOL12	B7ZBX7|Q8BG17	Nucleolar protein 12 OS=Mus musculus GN=Nol12 PE=1 SV=1|Nucleolar protein 12 OS=Mus musculus GN=Nol12 PE=1 SV=1	1	3	2	7.5037	0.565289	26.8173	6.44976	0.000599406	0.00875599	-0.218053	0.0167641	0.228501	0.54627	KO - WT	limma	0.000599406	0.00875599	FALSE	no hit	7.5037
470	DCPS	Q9DAR7	m7GpppX diphosphatase OS=Mus musculus GN=Dcps PE=1 SV=1	1	3	12	8.16717	0.475872	30.7615	6.44613	0.000601246	0.00875599	-0.221468	0.0168257	0.228988	0.54627	KO - WT	limma	0.000601246	0.00875599	FALSE	no hit	8.16717
471	IFIT3	Q5FW82|Q64345	Interferon-induced protein with tetratricopeptide repeats 3 OS=Mus musculus GN=Ifit3 PE=1 SV=1|Interferon-induced protein with tetratricopeptide repeats 3 OS=Mus musculus GN=Ifit3 PE=1 SV=1	1	3	16	7.57899	-0.789021	29.9683	-6.44592	0.000601352	0.00875599	-0.221666	0.0168292	0.229016	0.54627	KO - WT	limma	0.000601352	0.00875599	FALSE	candidate	7.57899
472	SND1	Q78PY7	Staphylococcal nuclease domain-containing protein 1 OS=Mus musculus GN=Snd1 PE=1 SV=1	1	3	50	8.60167	-0.421839	32.8869	-6.43831	0.000605232	0.0087933	-0.228834	0.016959	0.230039	0.54627	KO - WT	limma	0.000605232	0.0087933	FALSE	no hit	8.60167
473	JMJD6	G3UVU9|Q9ERI5|Q9ERI5-2	Bifunctional arginine demethylase and lysyl-hydroxylase JMJD6 OS=Mus musculus GN=Jmjd6 PE=1 SV=1|Bifunctional arginine demethylase and lysyl-hydroxylase JMJD6 OS=Mus musculus GN=Jmjd6 PE=1 SV=2|Isoform 2 of Bifunctional arginine demethylase and lysyl-hydroxylase JMJD6 OS=Mus musculus GN=Jmjd6	1	3	9	7.65456	0.535647	30.2863	6.43426	0.000607311	0.0087933	-0.232655	0.0170285	0.230583	0.54627	KO - WT	limma	0.000607311	0.0087933	FALSE	no hit	7.65456
474	RND3	P61588	Rho-related GTP-binding protein RhoE OS=Mus musculus GN=Rnd3 PE=1 SV=1	1	3	3	6.90696	-0.782787	27.5885	-6.43338	0.000607761	0.0087933	-0.233482	0.0170436	0.230701	0.54627	KO - WT	limma	0.000607761	0.0087933	FALSE	candidate	6.90696
475	ATIC	Q9CWJ9	Bifunctional purine biosynthesis protein PURH OS=Mus musculus GN=Atic PE=1 SV=2	1	3	32	8.8334	-0.459662	32.2976	-6.42645	0.000611335	0.00882491	-0.240018	0.017163	0.231632	0.54627	KO - WT	limma	0.000611335	0.00882491	FALSE	no hit	8.8334
476	PARP9	Q8CAS9|Q8CAS9-2	Poly [ADP-ribose] polymerase 9 OS=Mus musculus GN=Parp9 PE=1 SV=2|Isoform 2 of Poly [ADP-ribose] polymerase 9 OS=Mus musculus GN=Parp9	1	3	18	7.35785	-0.531702	30.3846	-6.42042	0.00061447	0.00882491	-0.245719	0.0172677	0.232444	0.54627	KO - WT	limma	0.00061447	0.00882491	FALSE	no hit	7.35785
477	NELFA	Q8BG30	Negative elongation factor A OS=Mus musculus GN=Nelfa PE=1 SV=1	1	3	5	7.19793	-0.441982	28.7864	-6.4184	0.000615522	0.00882491	-0.247626	0.0173028	0.232715	0.54627	KO - WT	limma	0.000615522	0.00882491	FALSE	no hit	7.19793
478	NRP2	O35375|O35375-2|O35375-3|O35375-4|O35375-5|O35375-6	Neuropilin-2 OS=Mus musculus GN=Nrp2 PE=1 SV=2|Isoform A0 of Neuropilin-2 OS=Mus musculus GN=Nrp2|Isoform A5 of Neuropilin-2 OS=Mus musculus GN=Nrp2|Isoform A17 of Neuropilin-2 OS=Mus musculus GN=Nrp2|Isoform B0 of Neuropilin-2 OS=Mus musculus GN=Nrp2|Isoform B5 of Neuropilin-2 OS=Mus musculus GN=Nrp2	1	3	8	6.61239	0.785866	27.5857	6.41772	0.000615878	0.00882491	-0.248269	0.0173147	0.232807	0.54627	KO - WT	limma	0.000615878	0.00882491	FALSE	candidate	6.61239
479	MYL6B	Q8CI43	Myosin light chain 6B OS=Mus musculus GN=Myl6b PE=1 SV=1	1	3	5	7.00759	0.510768	26.9815	6.41675	0.00061638	0.00882491	-0.249177	0.0173314	0.232936	0.54627	KO - WT	limma	0.00061638	0.00882491	FALSE	no hit	7.00759
480	NCEH1	Q8BLF1	Neutral cholesterol ester hydrolase 1 OS=Mus musculus GN=Nceh1 PE=1 SV=1	1	3	12	7.8897	0.49408	30.3609	6.41031	0.000619758	0.00885479	-0.255269	0.0174441	0.233803	0.54627	KO - WT	limma	0.000619758	0.00885479	FALSE	no hit	7.8897
481	ARHGEF28	G5E8P2|P97433	Rho guanine nucleotide exchange factor 28 OS=Mus musculus GN=Arhgef28 PE=1 SV=1|Rho guanine nucleotide exchange factor 28 OS=Mus musculus GN=Arhgef28 PE=1 SV=1	1	3	28	7.2833	0.437571	29.6982	6.40077	0.000624796	0.00889337	-0.264293	0.0176121	0.235085	0.54627	KO - WT	limma	0.000624796	0.00889337	FALSE	no hit	7.2833
482	ACP2	P24638	Lysosomal acid phosphatase OS=Mus musculus GN=Acp2 PE=1 SV=2	1	3	4	7.21232	0.449574	28.4351	6.40029	0.000625052	0.00889337	-0.26475	0.0176206	0.23515	0.54627	KO - WT	limma	0.000625052	0.00889337	FALSE	no hit	7.21232
483	GLS	D3Z7P3-2	Isoform 2 of Glutaminase kidney isoform, mitochondrial OS=Mus musculus GN=Gls	1	3	4	7.86941	-0.685465	28.6201	-6.39405	0.000628374	0.00890463	-0.270658	0.0177313	0.235989	0.54627	KO - WT	limma	0.000628374	0.00890463	FALSE	candidate	7.86941
484	TRPS1	G3UW90|Q925H1|V9GX74|V9GXA5	Trichorhinophalangeal syndrome I (Human), isoform CRA_b OS=Mus musculus GN=Trps1 PE=1 SV=1|Zinc finger transcription factor Trps1 OS=Mus musculus GN=Trps1 PE=1 SV=1|Zinc finger transcription factor Trps1 OS=Mus musculus GN=Trps1 PE=1 SV=1|Zinc finger transcription factor Trps1 OS=Mus musculus GN=Trps1 PE=1 SV=1	1	3	10	6.86885	-0.499552	28.3529	-6.39393	0.00062844	0.00890463	-0.270776	0.0177335	0.236006	0.54627	KO - WT	limma	0.00062844	0.00890463	FALSE	no hit	6.86885
485	IDH2	P54071	Isocitrate dehydrogenase [NADP], mitochondrial OS=Mus musculus GN=Idh2 PE=1 SV=3	1	3	24	8.75175	0.518332	32.4978	6.38754	0.000631862	0.00892772	-0.276829	0.0178475	0.236865	0.54627	KO - WT	limma	0.000631862	0.00892772	FALSE	no hit	8.75175
486	ERAP1	Q9EQH2	Endoplasmic reticulum aminopeptidase 1 OS=Mus musculus GN=Erap1 PE=1 SV=2	1	3	17	7.65447	0.44826	30.6616	6.38603	0.000632673	0.00892772	-0.278259	0.0178745	0.237067	0.54627	KO - WT	limma	0.000632673	0.00892772	FALSE	no hit	7.65447
487	HEXA	P29416	Beta-hexosaminidase subunit alpha OS=Mus musculus GN=Hexa PE=1 SV=2	1	3	5	6.86435	0.575787	27.625	6.37681	0.000637661	0.00897117	-0.287012	0.0180404	0.238308	0.54627	KO - WT	limma	0.000637661	0.00897117	FALSE	no hit	6.86435
488	CBR4	Q91VT4	Carbonyl reductase family member 4 OS=Mus musculus GN=Cbr4 PE=1 SV=2	1	3	6	7.47342	-0.514188	28.3333	-6.37341	0.000639512	0.00897117	-0.290242	0.018102	0.238766	0.54627	KO - WT	limma	0.000639512	0.00897117	FALSE	no hit	7.47342
489	CLN5	B2RUP8|Q3UMW8	Ceroid-lipofuscinosis neuronal protein 5 homolog OS=Mus musculus GN=Cln5 PE=1 SV=1|Ceroid-lipofuscinosis neuronal protein 5 homolog OS=Mus musculus GN=Cln5 PE=2 SV=1	1	3	3	6.78793	0.527966	27.1543	6.37211	0.00064022	0.00897117	-0.291477	0.0181255	0.238941	0.54627	KO - WT	limma	0.00064022	0.00897117	FALSE	no hit	6.78793
490	ENPP4	Q8BTJ4|Q8BTJ4-2	Bis(5'-adenosyl)-triphosphatase enpp4 OS=Mus musculus GN=Enpp4 PE=1 SV=1|Isoform 2 of Bis(5'-adenosyl)-triphosphatase enpp4 OS=Mus musculus GN=Enpp4	1	3	7	7.68233	0.473429	29.0924	6.37071	0.000640984	0.00897117	-0.292807	0.0181509	0.239129	0.54627	KO - WT	limma	0.000640984	0.00897117	FALSE	no hit	7.68233
491	LONP1	Q8CGK3	Lon protease homolog, mitochondrial OS=Mus musculus GN=Lonp1 PE=1 SV=2	1	3	33	8.48628	0.532892	31.9039	6.35863	0.000647624	0.00902222	-0.304293	0.0183714	0.240754	0.54627	KO - WT	limma	0.000647624	0.00902222	FALSE	no hit	8.48628
492	BASP1	Q91XV3	Brain acid soluble protein 1 OS=Mus musculus GN=Basp1 PE=1 SV=3	1	3	11	8.0371	-0.598421	29.5273	-6.35647	0.000648819	0.00902222	-0.306348	0.0184111	0.241044	0.54627	KO - WT	limma	0.000648819	0.00902222	FALSE	candidate	8.0371
493	GHDC	Q99J23	GH3 domain-containing protein OS=Mus musculus GN=Ghdc PE=2 SV=2	1	3	4	6.87188	0.45561	26.5383	6.35386	0.000650269	0.00902222	-0.308837	0.0184592	0.241396	0.54627	KO - WT	limma	0.000650269	0.00902222	FALSE	no hit	6.87188
494	DIP2B	Q3UH60	Disco-interacting protein 2 homolog B OS=Mus musculus GN=Dip2b PE=1 SV=1	1	3	26	7.45973	0.554641	30.7629	6.35245	0.000651054	0.00902222	-0.310182	0.0184853	0.241586	0.54627	KO - WT	limma	0.000651054	0.00902222	FALSE	no hit	7.45973
495	EFCC1	A0A0A0MQ84|Q9JJF6	EF-hand and coiled-coil domain-containing protein 1 OS=Mus musculus GN=Efcc1 PE=4 SV=1|EF-hand and coiled-coil domain-containing protein 1 OS=Mus musculus GN=Efcc1 PE=2 SV=2	1	3	2	7.57508	0.987881	26.8097	6.35216	0.00065121	0.00902222	-0.310449	0.0184905	0.241623	0.5978	KO - WT	limma	0.00065121	0.00902222	FALSE	candidate	7.57508
496	HK2	O08528	Hexokinase-2 OS=Mus musculus GN=Hk2 PE=1 SV=1	1	3	39	8.45677	-0.419093	32.537	-6.34424	0.000655636	0.00906523	-0.318	0.0186372	0.242762	0.5978	KO - WT	limma	0.000655636	0.00906523	FALSE	no hit	8.45677
497	GAA	P70699	Lysosomal alpha-glucosidase OS=Mus musculus GN=Gaa PE=1 SV=2	1	3	11	7.46282	0.526778	28.8589	6.34169	0.000657068	0.00906674	-0.320431	0.0186847	0.243129	0.5978	KO - WT	limma	0.000657068	0.00906674	FALSE	no hit	7.46282
498	ESRP2	D3Z139|Q8K0G8	Epithelial-splicing regulatory protein 2 (Fragment) OS=Mus musculus GN=Esrp2 PE=1 SV=1|Epithelial splicing regulatory protein 2 OS=Mus musculus GN=Esrp2 PE=1 SV=1	1	3	6	7.10468	-0.426731	28.4942	-6.33424	0.000661269	0.00910639	-0.327536	0.0188238	0.2442	0.5978	KO - WT	limma	0.000661269	0.00910639	FALSE	no hit	7.10468
499	NDUFAF4	Q9D1H6	NADH dehydrogenase [ubiquinone] 1 alpha subcomplex assembly factor 4 OS=Mus musculus GN=Ndufaf4 PE=1 SV=1	1	3	2	6.54148	0.420289	25.7554	6.32653	0.000665654	0.00913136	-0.334904	0.018969	0.245311	0.5978	KO - WT	limma	0.000665654	0.00913136	FALSE	no hit	6.54148
500	IFI30	Q9ESY9	Gamma-interferon-inducible lysosomal thiol reductase OS=Mus musculus GN=Ifi30 PE=1 SV=3	1	3	3	6.74012	0.5002	27.0841	6.32637	0.000665745	0.00913136	-0.335057	0.018972	0.245334	0.5978	KO - WT	limma	0.000665745	0.00913136	FALSE	no hit	6.74012
501	TRAP1	Q9CQN1	Heat shock protein 75 kDa, mitochondrial OS=Mus musculus GN=Trap1 PE=1 SV=1	1	3	38	8.65779	-0.471589	31.8481	-6.32251	0.000667952	0.00914334	-0.338745	0.019045	0.245889	0.649078	KO - WT	limma	0.000667952	0.00914334	FALSE	no hit	8.65779
502	CRYZ	P47199	Quinone oxidoreductase OS=Mus musculus GN=Cryz PE=1 SV=1	1	3	18	8.25653	0.419118	31.1777	6.31722	0.000670987	0.00916659	-0.343799	0.0191453	0.246692	0.710025	KO - WT	limma	0.000670987	0.00916659	FALSE	no hit	8.25653
503	IGTP	Q9DCE9	Protein Igtp OS=Mus musculus GN=Igtp PE=1 SV=1	1	3	6	7.41242	-0.563554	29.3888	-6.29725	0.000682599	0.00930668	-0.362925	0.0195287	0.249893	0.710025	KO - WT	limma	0.000682599	0.00930668	FALSE	no hit	7.41242
504	TRIM21	Q3U7K7|Q62191	E3 ubiquitin-protein ligase TRIM21 OS=Mus musculus GN=Trim21 PE=1 SV=1|E3 ubiquitin-protein ligase TRIM21 OS=Mus musculus GN=Trim21 PE=1 SV=1	1	3	3	6.68696	-0.450984	26.2859	-6.29319	0.000684986	0.0093207	-0.366817	0.0196074	0.250545	0.710025	KO - WT	limma	0.000684986	0.0093207	FALSE	no hit	6.68696
505	SMARCD3	A0A0G2JG60|Q6P9Z1	SWI/SNF related, matrix associated, actin dependent regulator of chromatin, subfamily d, member 3, isoform CRA_a OS=Mus musculus GN=Smarcd3 PE=1 SV=1|SWI/SNF-related matrix-associated actin-dependent regulator of chromatin subfamily D member 3 OS=Mus musculus GN=Smarcd3 PE=1 SV=2	1	3	3	6.88007	0.416385	27.1072	6.28786	0.000688136	0.00934502	-0.371931	0.0197112	0.251402	0.710025	KO - WT	limma	0.000688136	0.00934502	FALSE	no hit	6.88007
506	TEP1	P97499	Telomerase protein component 1 OS=Mus musculus GN=Tep1 PE=1 SV=1	1	3	2	6.63493	-0.559518	26.5796	-6.28324	0.00069088	0.00934834	-0.376367	0.0198015	0.252145	0.710025	KO - WT	limma	0.00069088	0.00934834	FALSE	no hit	6.63493
507	DGKH	D3YXJ0	Diacylglycerol kinase OS=Mus musculus GN=Dgkh PE=1 SV=1	1	3	7	6.65495	0.518358	27.2957	6.28265	0.00069123	0.00934834	-0.376932	0.019813	0.252239	0.710025	KO - WT	limma	0.00069123	0.00934834	FALSE	no hit	6.65495
508	LTBP3	F8VQ06	Latent-transforming growth factor beta-binding protein 3 OS=Mus musculus GN=Ltbp3 PE=1 SV=1	1	3	4	6.74523	-1.17262	26.8745	-6.28057	0.00069247	0.00934834	-0.37893	0.0198538	0.252574	0.710025	KO - WT	limma	0.00069247	0.00934834	TRUE	hit	6.74523
509	TRIM32	Q3TLR3|Q8CH72	E3 ubiquitin-protein ligase TRIM32 OS=Mus musculus GN=Trim32 PE=1 SV=1|E3 ubiquitin-protein ligase TRIM32 OS=Mus musculus GN=Trim32 PE=1 SV=2	1	3	17	7.6717	-0.416402	30.3062	-6.27753	0.000694289	0.00935448	-0.381854	0.0199137	0.253064	0.806792	KO - WT	limma	0.000694289	0.00935448	FALSE	no hit	7.6717
510	PAFAH2	E9QNW6|Q8VDG7	Platelet-activating factor acetylhydrolase 2, cytoplasmic OS=Mus musculus GN=Pafah2 PE=1 SV=1|Platelet-activating factor acetylhydrolase 2, cytoplasmic OS=Mus musculus GN=Pafah2 PE=1 SV=2	1	3	4	6.78064	-0.424543	27.4523	-6.26445	0.000702168	0.00944209	-0.394434	0.0201727	0.255314	0.806792	KO - WT	limma	0.000702168	0.00944209	FALSE	no hit	6.78064
511	EPB41L5	Q8BGS1|Q8BGS1-2	Band 4.1-like protein 5 OS=Mus musculus GN=Epb41l5 PE=1 SV=1|Isoform 2 of Band 4.1-like protein 5 OS=Mus musculus GN=Epb41l5	1	3	17	7.65294	-0.413305	29.8157	-6.25807	0.00070605	0.00947572	-0.400581	0.0203002	0.256415	0.806792	KO - WT	limma	0.00070605	0.00947572	FALSE	no hit	7.65294
512	SACS	E9QNY8|Q9JLC8|Q9JLC8-3	Sacsin OS=Mus musculus GN=Sacs PE=1 SV=1|Sacsin OS=Mus musculus GN=Sacs PE=1 SV=2|Isoform 3 of Sacsin OS=Mus musculus GN=Sacs	1	3	15	6.74108	0.411442	28.5612	6.23196	0.000722188	0.00967337	-0.425775	0.0208289	0.260933	0.806792	KO - WT	limma	0.000722188	0.00967337	FALSE	no hit	6.74108
513	MID1	B1AV01|O70583|O70583-2|O70583-3	E3 ubiquitin-protein ligase Midline-1 OS=Mus musculus GN=Mid1 PE=1 SV=1|E3 ubiquitin-protein ligase Midline-1 OS=Mus musculus GN=Mid1 PE=1 SV=2|Isoform 2 of E3 ubiquitin-protein ligase Midline-1 OS=Mus musculus GN=Mid1|Isoform 3 of E3 ubiquitin-protein ligase Midline-1 OS=Mus musculus GN=Mid1	1	3	3	6.00171	-0.412472	25.672	-6.21458	0.000733164	0.00980125	-0.442591	0.0211875	0.263956	0.806792	KO - WT	limma	0.000733164	0.00980125	FALSE	no hit	6.00171
514	MLYCD	Q99J39-2	Isoform Cytoplasmic+peroxisomal of Malonyl-CoA decarboxylase, mitochondrial OS=Mus musculus GN=Mlycd	1	3	4	6.68849	0.551692	27.1591	6.207	0.000738014	0.0098428	-0.449941	0.0213457	0.265279	0.806792	KO - WT	limma	0.000738014	0.0098428	FALSE	no hit	6.68849
515	ITGB8	Q0VBD0	Integrin beta OS=Mus musculus GN=Itgb8 PE=1 SV=1	1	3	4	6.41924	-0.689541	27.1402	-6.20291	0.000740641	0.0098428	-0.453903	0.0214313	0.265992	0.806792	KO - WT	limma	0.000740641	0.0098428	FALSE	candidate	6.41924
516	FILIP1L	E0CYH7|E0CYM1|Q6P6L0|Q6P6L0-3	Filamin A-interacting protein 1-like OS=Mus musculus GN=Filip1l PE=1 SV=1|Filamin A-interacting protein 1-like OS=Mus musculus GN=Filip1l PE=1 SV=1|Filamin A-interacting protein 1-like OS=Mus musculus GN=Filip1l PE=1 SV=2|Isoform 3 of Filamin A-interacting protein 1-like OS=Mus musculus GN=Filip1l	1	3	26	7.49696	-0.535762	30.8397	-6.20212	0.000741154	0.0098428	-0.454675	0.0214481	0.266131	0.806792	KO - WT	limma	0.000741154	0.0098428	FALSE	no hit	7.49696
517	AHR	P30561|Q3U5D9	Aryl hydrocarbon receptor OS=Mus musculus GN=Ahr PE=1 SV=3|Aryl hydrocarbon receptor OS=Mus musculus GN=Ahr PE=1 SV=1	1	3	3	7.11377	-0.494721	26.4165	-6.20078	0.000742013	0.0098428	-0.455966	0.021476	0.266364	0.806792	KO - WT	limma	0.000742013	0.0098428	FALSE	no hit	7.11377
518	AFAP1	Q80YS6	Actin filament-associated protein 1 OS=Mus musculus GN=Afap1 PE=1 SV=1	1	3	10	7.65654	0.522559	29.6035	6.19794	0.000743852	0.00984814	-0.458725	0.0215359	0.26686	0.806792	KO - WT	limma	0.000743852	0.00984814	FALSE	no hit	7.65654
519	GSTO1	O09131	Glutathione S-transferase omega-1 OS=Mus musculus GN=Gsto1 PE=1 SV=2	1	3	16	8.57737	-0.5387	31.8104	-6.19533	0.000745544	0.00984926	-0.461258	0.021591	0.267317	0.806792	KO - WT	limma	0.000745544	0.00984926	FALSE	no hit	8.57737
520	ATAD1	Q9D5T0	ATPase family AAA domain-containing protein 1 OS=Mus musculus GN=Atad1 PE=1 SV=1	1	3	6	7.72211	-0.425744	28.5086	-6.19339	0.000746809	0.00984926	-0.463148	0.0216321	0.267657	0.806792	KO - WT	limma	0.000746809	0.00984926	FALSE	no hit	7.72211
521	CUL7	Q8VE73|Q8VE73-3	Cullin-7 OS=Mus musculus GN=Cul7 PE=1 SV=2|Isoform 2 of Cullin-7 OS=Mus musculus GN=Cul7	1	3	5	6.77541	-0.85238	26.827	-6.18523	0.000752133	0.00990044	-0.471068	0.0218053	0.269085	0.806792	KO - WT	limma	0.000752133	0.00990044	FALSE	candidate	6.77541
522	CENPQ	Q9CPQ5	Centromere protein Q OS=Mus musculus GN=Cenpq PE=2 SV=1	1	3	4	6.53733	0.570172	26.9457	6.17188	0.000760951	0.00999733	-0.484062	0.0220916	0.27143	0.806792	KO - WT	limma	0.000760951	0.00999733	FALSE	no hit	6.53733
523	CISD1	Q91WS0	CDGSH iron-sulfur domain-containing protein 1 OS=Mus musculus GN=Cisd1 PE=1 SV=1	1	3	3	7.79023	0.540488	28.76	6.15683	0.000771026	0.0100647	-0.498726	0.022418	0.274078	0.806792	KO - WT	limma	0.000771026	0.0100647	FALSE	no hit	7.79023
524	TTC7|TTC7A	D3Z0R8|Q8BGB2	Tetratricopeptide repeat protein 7A OS=Mus musculus GN=Ttc7 PE=1 SV=1|Tetratricopeptide repeat protein 7A OS=Mus musculus GN=Ttc7a PE=1 SV=1	1	3	2	6.4363	0.491661	25.5387	6.1562	0.000771454	0.0100647	-0.499344	0.0224318	0.274189	0.806792	KO - WT	limma	0.000771454	0.0100647	FALSE	no hit	6.4363
525	SLC25A24	Q8BMD8	Calcium-binding mitochondrial carrier protein SCaMC-1 OS=Mus musculus GN=Slc25a24 PE=1 SV=1	1	3	19	8.65967	0.514673	31.7352	6.15599	0.000771593	0.0100647	-0.499546	0.0224363	0.274226	0.806792	KO - WT	limma	0.000771593	0.0100647	FALSE	no hit	8.65967
526	HS1BP3	Q3TC93	HCLS1-binding protein 3 OS=Mus musculus GN=Hs1bp3 PE=1 SV=2	1	3	13	7.83794	0.424194	30.1599	6.15546	0.00077195	0.0100647	-0.500061	0.0224479	0.274319	0.806792	KO - WT	limma	0.00077195	0.0100647	FALSE	no hit	7.83794
527	CACUL1	E9PV69|Q8R0X2	CDK2-associated and cullin domain-containing protein 1 OS=Mus musculus GN=Cacul1 PE=1 SV=1|CDK2-associated and cullin domain-containing protein 1 OS=Mus musculus GN=Cacul1 PE=2 SV=1	1	3	5	7.5044	-0.404608	28.052	-6.13662	0.000784799	0.0102043	-0.518465	0.022863	0.277646	0.806792	KO - WT	limma	0.000784799	0.0102043	FALSE	no hit	7.5044
528	MTG1	Q8R2R6	Mitochondrial ribosome-associated GTPase 1 OS=Mus musculus GN=Mtg1 PE=1 SV=2	1	3	5	6.52043	-0.521208	26.4903	-6.13542	0.000785629	0.0102043	-0.519644	0.0228898	0.277859	0.806792	KO - WT	limma	0.000785629	0.0102043	FALSE	no hit	6.52043
529	BAG2	Q91YN9	BAG family molecular chaperone regulator 2 OS=Mus musculus GN=Bag2 PE=1 SV=1	1	3	13	8.07245	0.406285	30.0884	6.12913	0.000789978	0.0102413	-0.525798	0.02303	0.278973	0.806792	KO - WT	limma	0.000789978	0.0102413	FALSE	no hit	8.07245
530	NIPBL	Q6KCD5|Q6KCD5-2	Nipped-B-like protein OS=Mus musculus GN=Nipbl PE=1 SV=1|Isoform 2 of Nipped-B-like protein OS=Mus musculus GN=Nipbl	1	3	35	7.38053	-0.404996	30.9054	-6.12578	0.000792304	0.0102521	-0.529076	0.023105	0.279566	0.806792	KO - WT	limma	0.000792304	0.0102521	FALSE	no hit	7.38053
531	RRAD	O88667|Q6PGA2	GTP-binding protein RAD OS=Mus musculus GN=Rrad PE=1 SV=1|GTP-binding protein RAD OS=Mus musculus GN=Rrad PE=1 SV=1	1	3	5	7.01918	0.578962	27.6753	6.12034	0.000796103	0.0102639	-0.534408	0.0232273	0.280531	0.806792	KO - WT	limma	0.000796103	0.0102639	FALSE	no hit	7.01918
532	DEK	Q7TNV0	Protein DEK OS=Mus musculus GN=Dek PE=1 SV=1	1	3	16	8.35262	0.572939	31.1828	6.11938	0.000796772	0.0102639	-0.535345	0.0232488	0.280701	0.806792	KO - WT	limma	0.000796772	0.0102639	FALSE	no hit	8.35262
533	GGPS1	Q3V0T8|Q9WTN0	Geranylgeranyl pyrophosphate synthase OS=Mus musculus GN=Ggps1 PE=1 SV=1|Geranylgeranyl pyrophosphate synthase OS=Mus musculus GN=Ggps1 PE=1 SV=1	1	3	7	7.9301	0.528093	28.9173	6.11805	0.000797703	0.0102639	-0.536646	0.0232787	0.280936	0.806792	KO - WT	limma	0.000797703	0.0102639	FALSE	no hit	7.9301
534	TBL1XR1	Q8BHJ5	F-box-like/WD repeat-containing protein TBL1XR1 OS=Mus musculus GN=Tbl1xr1 PE=1 SV=1	1	3	8	7.55426	0.403159	28.5198	6.11042	0.000803076	0.0103137	-0.544131	0.0234514	0.282292	0.806792	KO - WT	limma	0.000803076	0.0103137	FALSE	no hit	7.55426
535	GLRX	Q3U6L3|Q9QUH0	Glutaredoxin, isoform CRA_a OS=Mus musculus GN=Glrx PE=1 SV=1|Glutaredoxin-1 OS=Mus musculus GN=Glrx PE=1 SV=3	1	3	3	6.97601	0.463007	25.5067	6.10052	0.000810105	0.0103845	-0.553847	0.0236771	0.284051	0.806792	KO - WT	limma	0.000810105	0.0103845	FALSE	no hit	6.97601
536	ALDH4A1	Q8CHT0	Delta-1-pyrroline-5-carboxylate dehydrogenase, mitochondrial OS=Mus musculus GN=Aldh4a1 PE=1 SV=3	1	3	14	8.14734	-0.484577	30.1065	-6.09446	0.000814445	0.0104206	-0.559803	0.0238162	0.285131	0.806792	KO - WT	limma	0.000814445	0.0104206	FALSE	no hit	8.14734
537	VPS13C	Q8BX70|Q8BX70-3	Vacuolar protein sorting-associated protein 13C OS=Mus musculus GN=Vps13c PE=1 SV=2|Isoform 3 of Vacuolar protein sorting-associated protein 13C OS=Mus musculus GN=Vps13c	1	3	46	7.54665	0.430746	31.4486	6.08686	0.000819925	0.0104712	-0.567279	0.0239917	0.286485	0.806792	KO - WT	limma	0.000819925	0.0104712	FALSE	no hit	7.54665
538	COBL	G5E8P4|Q5NBX1|Q5NBX1-2	Protein cordon-bleu OS=Mus musculus GN=Cobl PE=1 SV=1|Protein cordon-bleu OS=Mus musculus GN=Cobl PE=1 SV=1|Isoform 2 of Protein cordon-bleu OS=Mus musculus GN=Cobl	1	3	8	6.92075	-0.551577	28.4747	-6.08367	0.000822235	0.0104812	-0.570416	0.0240656	0.287054	0.806792	KO - WT	limma	0.000822235	0.0104812	FALSE	no hit	6.92075
539	SLCO4A1	Q8K078|Q8K078-2	Solute carrier organic anion transporter family member 4A1 OS=Mus musculus GN=Slco4a1 PE=1 SV=2|Isoform 2 of Solute carrier organic anion transporter family member 4A1 OS=Mus musculus GN=Slco4a1	1	3	5	7.39712	-0.47608	29.4484	-6.07804	0.000826339	0.010514	-0.575967	0.0241968	0.28806	0.806792	KO - WT	limma	0.000826339	0.010514	FALSE	no hit	7.39712
540	TANC1	E9QAF9|Q0VGY8	Protein TANC1 OS=Mus musculus GN=Tanc1 PE=1 SV=1|Protein TANC1 OS=Mus musculus GN=Tanc1 PE=1 SV=2	1	3	26	7.58311	-0.413822	30.379	-6.07313	0.000829933	0.0105232	-0.580805	0.0243116	0.288937	0.806792	KO - WT	limma	0.000829933	0.0105232	FALSE	no hit	7.58311
541	DTD1	Q9DD18|Q9DD18-2	D-tyrosyl-tRNA(Tyr) deacylase 1 OS=Mus musculus GN=Dtd1 PE=1 SV=2|Isoform 2 of D-tyrosyl-tRNA(Tyr) deacylase 1 OS=Mus musculus GN=Dtd1	1	3	3	7.15581	-0.515395	26.8863	-6.07286	0.000830132	0.0105232	-0.581072	0.0243179	0.288986	0.806792	KO - WT	limma	0.000830132	0.0105232	FALSE	no hit	7.15581
542	MAP6	A0A140LIT9|D3Z6W1|Q7TSJ2|Q7TSJ2-2|Q7TSJ2-3	Microtubule-associated protein 6 OS=Mus musculus GN=Map6 PE=1 SV=1|Microtubule-associated protein 6 OS=Mus musculus GN=Map6 PE=1 SV=1|Microtubule-associated protein 6 OS=Mus musculus GN=Map6 PE=1 SV=2|Isoform 2 of Microtubule-associated protein 6 OS=Mus musculus GN=Map6|Isoform 3 of Microtubule-associated protein 6 OS=Mus musculus GN=Map6	1	3	2	7.10785	-0.60274	26.5335	-6.06886	0.000833074	0.010541	-0.585017	0.0244118	0.289701	0.806792	KO - WT	limma	0.000833074	0.010541	FALSE	candidate	7.10785
543	FLNB	Q80X90	Filamin-B OS=Mus musculus GN=Flnb PE=1 SV=3	1	3	121	8.7884	0.468122	34.4062	6.05736	0.000841595	0.0106031	-0.596362	0.0246834	0.291758	0.806792	KO - WT	limma	0.000841595	0.0106031	FALSE	no hit	8.7884
544	GPHN	A0JNY3|Q8BUV3	Gephyrin OS=Mus musculus GN=Gphn PE=1 SV=1|Gephyrin OS=Mus musculus GN=Gphn PE=1 SV=2	1	3	17	7.86358	0.431918	30.1887	6.05652	0.000842224	0.0106031	-0.597195	0.0247034	0.291909	0.806792	KO - WT	limma	0.000842224	0.0106031	FALSE	no hit	7.86358
545	YTHDF1	A2AWN8|P59326	YTH domain family 1, isoform CRA_a OS=Mus musculus GN=Ythdf1 PE=1 SV=1|YTH domain-containing family protein 1 OS=Mus musculus GN=Ythdf1 PE=1 SV=1	1	3	8	7.46028	-0.415954	28.4394	-6.05599	0.000842616	0.0106031	-0.597714	0.0247159	0.292004	0.806792	KO - WT	limma	0.000842616	0.0106031	FALSE	no hit	7.46028
546	MYH9	Q8VDD5	Myosin-9 OS=Mus musculus GN=Myh9 PE=1 SV=4	1	3	134	9.10984	0.404931	35.0597	6.04454	0.000851214	0.010679	-0.609032	0.0249893	0.294056	0.806792	KO - WT	limma	0.000851214	0.010679	FALSE	no hit	9.10984
547	NMNAT1	Q3V449|Q9EPA7	Nicotinamide-nucleotide adenylyltransferase OS=Mus musculus GN=Nmnat1 PE=1 SV=1|Nicotinamide/nicotinic acid mononucleotide adenylyltransferase 1 OS=Mus musculus GN=Nmnat1 PE=1 SV=2	1	3	4	7.06484	-0.432531	28.1745	-6.0438	0.00085177	0.010679	-0.60976	0.025007	0.294188	0.806792	KO - WT	limma	0.00085177	0.010679	FALSE	no hit	7.06484
548	MSTO1	E9PUB7|Q2YDW2	Protein misato homolog 1 OS=Mus musculus GN=Msto1 PE=1 SV=1|Protein misato homolog 1 OS=Mus musculus GN=Msto1 PE=1 SV=1	1	3	19	7.81947	0.411672	30.5902	6.03812	0.000856082	0.0107135	-0.615389	0.0251438	0.295209	0.806792	KO - WT	limma	0.000856082	0.0107135	FALSE	no hit	7.81947
549	MSANTD2	Q6NZR2	Myb/SANT-like DNA-binding domain-containing protein 2 OS=Mus musculus GN=Msantd2 PE=1 SV=1	1	3	2	7.02319	0.418028	26.9482	6.03413	0.000859117	0.0107319	-0.619335	0.0252401	0.295925	0.806792	KO - WT	limma	0.000859117	0.0107319	FALSE	no hit	7.02319
550	SERPINB6A|SERPINB6	Q4FJQ6|Q60854	Serine (Or cysteine) peptidase inhibitor, clade B, member 6a, isoform CRA_a OS=Mus musculus GN=Serpinb6a PE=1 SV=1|Serpin B6 OS=Mus musculus GN=Serpinb6 PE=1 SV=1	1	3	18	8.73207	0.430141	32.2878	6.02393	0.000866941	0.0107989	-0.629442	0.025488	0.297758	0.806792	KO - WT	limma	0.000866941	0.0107989	FALSE	no hit	8.73207
551	LPCAT4	Q6NVG1	Lysophospholipid acyltransferase LPCAT4 OS=Mus musculus GN=Lpcat4 PE=1 SV=1	1	3	5	6.80749	-0.449403	27.5027	-6.02304	0.000867628	0.0107989	-0.630325	0.0255097	0.297918	0.806792	KO - WT	limma	0.000867628	0.0107989	FALSE	no hit	6.80749
552	KPNA1	Q60960	Importin subunit alpha-5 OS=Mus musculus GN=Kpna1 PE=1 SV=2	1	3	11	8.10075	-0.403363	29.875	-6.0196	0.00087029	0.0108046	-0.633741	0.0255939	0.298538	0.806792	KO - WT	limma	0.00087029	0.0108046	FALSE	no hit	8.10075
553	ZC3H15	Q3TIV5	Zinc finger CCCH domain-containing protein 15 OS=Mus musculus GN=Zc3h15 PE=1 SV=2	1	3	18	8.09012	-0.457085	31.1499	-6.01837	0.000871241	0.0108046	-0.634958	0.025624	0.298759	0.806792	KO - WT	limma	0.000871241	0.0108046	FALSE	no hit	8.09012
554	PACS2	E9Q7E9|Q3V3Q7	Phosphofurin acidic cluster sorting protein 2 OS=Mus musculus GN=Pacs2 PE=1 SV=1|Phosphofurin acidic cluster sorting protein 2 OS=Mus musculus GN=Pacs2 PE=1 SV=2	1	3	4	6.93236	0.468528	27.3895	6.01565	0.000873353	0.0108113	-0.637658	0.0256907	0.299249	0.806792	KO - WT	limma	0.000873353	0.0108113	FALSE	no hit	6.93236
555	PDLIM7	Q3TJD7	PDZ and LIM domain protein 7 OS=Mus musculus GN=Pdlim7 PE=1 SV=1	1	3	19	8.43106	0.39	31.2235	6.00798	0.000879344	0.0108349	-0.64528	0.0258799	0.300631	0.806792	KO - WT	limma	0.000879344	0.0108349	FALSE	no hit	8.43106
556	HMGN5	Q9JL35	High mobility group nucleosome-binding domain-containing protein 5 OS=Mus musculus GN=Hmgn5 PE=1 SV=2	1	3	9	7.61259	0.455735	29.9708	6.00747	0.000879745	0.0108349	-0.645787	0.0258925	0.300723	0.806792	KO - WT	limma	0.000879745	0.0108349	FALSE	no hit	7.61259
557	CDK7	Q03147|Q3THG5	Cyclin-dependent kinase 7 OS=Mus musculus GN=Cdk7 PE=1 SV=2|Cyclin-dependent kinase 7 OS=Mus musculus GN=Cdk7 PE=1 SV=1	1	3	7	7.5555	0.418669	28.9821	6.00714	0.000880003	0.0108349	-0.646114	0.0259007	0.300782	0.969023	KO - WT	limma	0.000880003	0.0108349	FALSE	no hit	7.5555
558	RDH14	Q9ERI6	Retinol dehydrogenase 14 OS=Mus musculus GN=Rdh14 PE=1 SV=1	1	3	2	6.92418	0.409147	27.1867	5.99757	0.000887544	0.0109082	-0.655627	0.0261383	0.30268	0.969023	KO - WT	limma	0.000887544	0.0109082	FALSE	no hit	6.92418
559	ITPR3	P70227	Inositol 1,4,5-trisphosphate receptor type 3 OS=Mus musculus GN=Itpr3 PE=1 SV=3	1	3	19	7.01423	0.392899	29.6695	5.99093	0.000892821	0.0109534	-0.662236	0.0263044	0.304	0.969023	KO - WT	limma	0.000892821	0.0109534	FALSE	no hit	7.01423
560	TRIO	Q0KL02|Q0KL02-4	Triple functional domain protein OS=Mus musculus GN=Trio PE=1 SV=3|Isoform 4 of Triple functional domain protein OS=Mus musculus GN=Trio	1	3	25	7.22966	-0.487968	30.3743	-5.98726	0.000895755	0.0109698	-0.665894	0.0263967	0.304731	0.969023	KO - WT	limma	0.000895755	0.0109698	FALSE	no hit	7.22966
561	SLC27A1	Q544D7|Q60714	Long-chain fatty acid transport protein 1 OS=Mus musculus GN=Slc27a1 PE=1 SV=1|Long-chain fatty acid transport protein 1 OS=Mus musculus GN=Slc27a1 PE=1 SV=1	1	3	3	6.31637	0.491026	25.51	5.98135	0.000900503	0.0110008	-0.671787	0.0265458	0.305909	0.969023	KO - WT	limma	0.000900503	0.0110008	FALSE	no hit	6.31637
562	H2|HSD17B8	G3UX44|P50171|P50171-2	Estradiol 17-beta-dehydrogenase 8 (Fragment) OS=Mus musculus GN=H2-Ke6 PE=1 SV=1|Estradiol 17-beta-dehydrogenase 8 OS=Mus musculus GN=Hsd17b8 PE=1 SV=2|Isoform Long of Estradiol 17-beta-dehydrogenase 8 OS=Mus musculus GN=Hsd17b8	1	3	3	7.12703	-0.474923	27.7952	-5.97998	0.000901602	0.0110008	-0.673147	0.0265803	0.306181	1	KO - WT	limma	0.000901602	0.0110008	FALSE	no hit	7.12703
563	TDP2	Q9JJX7	Tyrosyl-DNA phosphodiesterase 2 OS=Mus musculus GN=Tdp2 PE=1 SV=1	1	3	5	7.15709	0.469029	28.1425	5.97813	0.000903098	0.0110008	-0.674995	0.0266272	0.306556	1	KO - WT	limma	0.000903098	0.0110008	FALSE	no hit	7.15709
564	NIPSNAP3B	B1AWZ5|Q9CQE1	Protein NipSnap homolog 3B OS=Mus musculus GN=Nipsnap3b PE=1 SV=1|Protein NipSnap homolog 3B OS=Mus musculus GN=Nipsnap3b PE=1 SV=1	1	3	6	7.65546	-0.451546	28.9026	-5.96979	0.000909865	0.0110636	-0.683318	0.0268393	0.308245	1	KO - WT	limma	0.000909865	0.0110636	FALSE	no hit	7.65546
565	EFCAB14	A2A8T9|Q6PCQ6|Q8BGQ6|Q8BGQ6-2	EF-hand calcium-binding domain-containing protein 14 OS=Mus musculus GN=Efcab14 PE=1 SV=1|EF-hand calcium-binding domain-containing protein 14 OS=Mus musculus GN=Efcab14 PE=1 SV=1|EF-hand calcium-binding domain-containing protein 14 OS=Mus musculus GN=Efcab14 PE=2 SV=1|Isoform 2 of EF-hand calcium-binding domain-containing protein 14 OS=Mus musculus GN=Efcab14	1	3	2	6.91568	-0.501278	26.376	-5.96324	0.000915223	0.011109	-0.689864	0.027007	0.309575	1	KO - WT	limma	0.000915223	0.011109	FALSE	no hit	6.91568
566	RANBP17	Q99NF8	Ran-binding protein 17 OS=Mus musculus GN=Ranbp17 PE=1 SV=1	1	3	5	7.02264	0.453557	27.6215	5.94776	0.000928022	0.0112445	-0.705346	0.0274067	0.312723	1	KO - WT	limma	0.000928022	0.0112445	FALSE	no hit	7.02264
567	NTMT1	Q8R2U4	N-terminal Xaa-Pro-Lys N-methyltransferase 1 OS=Mus musculus GN=Ntmt1 PE=1 SV=3	1	3	7	7.70852	-0.385962	29.2124	-5.93893	0.000935409	0.011314	-0.714185	0.0276368	0.314523	1	KO - WT	limma	0.000935409	0.011314	FALSE	no hit	7.70852
568	RAP1GAP	A2ALS5|A2ALS5-2|A2ALS5-3	Rap1 GTPase-activating protein 1 OS=Mus musculus GN=Rap1gap PE=1 SV=2|Isoform 2 of Rap1 GTPase-activating protein 1 OS=Mus musculus GN=Rap1gap|Isoform 3 of Rap1 GTPase-activating protein 1 OS=Mus musculus GN=Rap1gap	1	3	6	6.92395	0.43271	27.8538	5.93415	0.00093944	0.0113427	-0.718979	0.0277622	0.3155	1	KO - WT	limma	0.00093944	0.0113427	FALSE	no hit	6.92395
569	PCGF5	Q3UK78|Q3UK78-2	Polycomb group RING finger protein 5 OS=Mus musculus GN=Pcgf5 PE=1 SV=1|Isoform 2 of Polycomb group RING finger protein 5 OS=Mus musculus GN=Pcgf5	1	3	3	6.23601	-0.389305	26.3934	-5.92465	0.000947506	0.0114043	-0.72851	0.0280127	0.317443	1	KO - WT	limma	0.000947506	0.0114043	FALSE	no hit	6.23601
570	CASP6	O08738|Q3TPJ9	Caspase-6 OS=Mus musculus GN=Casp6 PE=1 SV=1|Caspase 6 OS=Mus musculus GN=Casp6 PE=1 SV=1	1	3	13	7.68907	0.393388	29.9022	5.92312	0.00094881	0.0114043	-0.730043	0.0280532	0.317756	1	KO - WT	limma	0.00094881	0.0114043	FALSE	no hit	7.68907
571	NCAPH2	E9PY48|Q8BSP2|Q8BSP2-2|Q8BSP2-3	Condensin-2 complex subunit H2 OS=Mus musculus GN=Ncaph2 PE=1 SV=1|Condensin-2 complex subunit H2 OS=Mus musculus GN=Ncaph2 PE=1 SV=1|Isoform 2 of Condensin-2 complex subunit H2 OS=Mus musculus GN=Ncaph2|Isoform 3 of Condensin-2 complex subunit H2 OS=Mus musculus GN=Ncaph2	1	3	9	7.40493	0.404551	28.6381	5.92228	0.000949529	0.0114043	-0.730888	0.0280755	0.317928	1	KO - WT	limma	0.000949529	0.0114043	FALSE	no hit	7.40493
572	GOLGA4	Q91VW5	Golgin subfamily A member 4 OS=Mus musculus GN=Golga4 PE=1 SV=2	1	3	29	7.01987	0.415885	30.1143	5.91332	0.000957232	0.0114767	-0.739895	0.0283142	0.319767	1	KO - WT	limma	0.000957232	0.0114767	FALSE	no hit	7.01987
573	Q3TQI7	Q3TQI7	Uncharacterized protein C9orf78 homolog OS=Mus musculus PE=1 SV=2	1	3	12	7.50476	-0.527285	29.3824	-5.90959	0.000960462	0.0114771	-0.74365	0.0284141	0.320534	1	KO - WT	limma	0.000960462	0.0114771	FALSE	no hit	7.50476
574	ZW10	O54692	Centromere/kinetochore protein zw10 homolog OS=Mus musculus GN=Zw10 PE=1 SV=3	1	3	26	7.97734	0.426653	31.4063	5.90942	0.00096061	0.0114771	-0.743822	0.0284187	0.320569	1	KO - WT	limma	0.00096061	0.0114771	FALSE	no hit	7.97734
575	ADA	P03958|Q4FK28	Adenosine deaminase OS=Mus musculus GN=Ada PE=1 SV=3|Ada protein OS=Mus musculus GN=Ada PE=1 SV=1	1	3	9	7.15229	-0.441913	29.5264	-5.9047	0.000964709	0.011506	-0.748569	0.0285454	0.321539	1	KO - WT	limma	0.000964709	0.011506	FALSE	no hit	7.15229
576	PODXL	Q791G4|Q9R0M4	Podocalyxin OS=Mus musculus GN=Podxl PE=1 SV=1|Podocalyxin OS=Mus musculus GN=Podxl PE=1 SV=2	1	3	6	7.20016	0.575314	28.2129	5.89674	0.000971673	0.0115525	-0.756588	0.0287604	0.323178	1	KO - WT	limma	0.000971673	0.0115525	FALSE	no hit	7.20016
577	COX15	Q8BJ03|Q8BJ03-2	Cytochrome c oxidase assembly protein COX15 homolog OS=Mus musculus GN=Cox15 PE=1 SV=1|Isoform 2 of Cytochrome c oxidase assembly protein COX15 homolog OS=Mus musculus GN=Cox15	1	3	6	7.60039	-0.393511	28.1996	-5.8964	0.000971971	0.0115525	-0.756929	0.0287696	0.323248	1	KO - WT	limma	0.000971971	0.0115525	FALSE	no hit	7.60039
578	OSTF1	Q62422	Osteoclast-stimulating factor 1 OS=Mus musculus GN=Ostf1 PE=1 SV=2	1	3	7	7.93773	-0.4234	29.5702	-5.89217	0.000975696	0.0115581	-0.761194	0.0288844	0.32412	1	KO - WT	limma	0.000975696	0.0115581	FALSE	no hit	7.93773
579	WBP2	P97765|Q544A1	WW domain-binding protein 2 OS=Mus musculus GN=Wbp2 PE=1 SV=1|WW domain binding protein 2 OS=Mus musculus GN=Wbp2 PE=1 SV=1	1	3	5	8.22374	0.532781	28.8622	5.89203	0.000975818	0.0115581	-0.761333	0.0288882	0.324148	1	KO - WT	limma	0.000975818	0.0115581	FALSE	no hit	8.22374
580	TBC1D13	Q3TZ63|Q8R3D1	TBC1 domain family member 13 OS=Mus musculus GN=Tbc1d13 PE=1 SV=1|TBC1 domain family member 13 OS=Mus musculus GN=Tbc1d13 PE=1 SV=1	1	3	7	6.79164	-0.417644	27.9377	-5.88925	0.000978269	0.0115672	-0.764129	0.0289637	0.32472	1	KO - WT	limma	0.000978269	0.0115672	FALSE	no hit	6.79164
581	DTWD1	Q9D8U7	DTW domain-containing protein 1 OS=Mus musculus GN=Dtwd1 PE=2 SV=1	1	3	3	6.4121	-0.420626	24.8088	-5.8841	0.000982838	0.0116012	-0.769324	0.0291043	0.325783	1	KO - WT	limma	0.000982838	0.0116012	FALSE	no hit	6.4121
582	OSBPL8	B9EJ86	Oxysterol-binding protein-related protein 8 OS=Mus musculus GN=Osbpl8 PE=1 SV=1	1	3	13	7.42859	0.457127	29.5099	5.88012	0.000986386	0.011612	-0.773341	0.0292134	0.326605	1	KO - WT	limma	0.000986386	0.011612	FALSE	no hit	7.42859
583	WDR37	Q8CBE3	WD repeat-containing protein 37 OS=Mus musculus GN=Wdr37 PE=1 SV=1	1	3	6	7.34424	0.428617	28.0352	5.87796	0.000988323	0.011612	-0.775528	0.0292729	0.327053	1	KO - WT	limma	0.000988323	0.011612	FALSE	no hit	7.34424
584	PCBP2	Q61990|Q61990-3	Poly(rC)-binding protein 2 OS=Mus musculus GN=Pcbp2 PE=1 SV=1|Isoform 3 of Poly(rC)-binding protein 2 OS=Mus musculus GN=Pcbp2	1	3	7	8.09345	-0.390851	28.733	-5.87356	0.000992268	0.011612	-0.779969	0.029394	0.327962	1	KO - WT	limma	0.000992268	0.011612	FALSE	no hit	8.09345
585	GM44596|NRIP2	A0A0N4SVA0|E9QAD1|F7BIJ5|Q9JHR9|Q9JHR9-2	Uncharacterized protein (Fragment) OS=Mus musculus GN=Gm44596 PE=4 SV=1|Nuclear receptor-interacting protein 2 (Fragment) OS=Mus musculus GN=Nrip2 PE=1 SV=1|Nuclear receptor-interacting protein 2 (Fragment) OS=Mus musculus GN=Nrip2 PE=4 SV=1|Nuclear receptor-interacting protein 2 OS=Mus musculus GN=Nrip2 PE=1 SV=2|Isoform 2 of Nuclear receptor-interacting protein 2 OS=Mus musculus GN=Nrip2	1	3	2	6.09798	0.621428	24.5751	5.87227	0.00099343	0.011612	-0.781273	0.0294296	0.32823	1	KO - WT	limma	0.00099343	0.011612	FALSE	candidate	6.09798
586	NMRAL1	D3YU12|Q8K2T1	NmrA-like family domain-containing protein 1 OS=Mus musculus GN=Nmral1 PE=1 SV=1|NmrA-like family domain-containing protein 1 OS=Mus musculus GN=Nmral1 PE=1 SV=1	1	3	13	8.38768	0.455843	31.0406	5.87099	0.000994581	0.011612	-0.782565	0.029465	0.328494	1	KO - WT	limma	0.000994581	0.011612	FALSE	no hit	8.38768
587	DTNBP1	Q91WZ8	Dysbindin OS=Mus musculus GN=Dtnbp1 PE=1 SV=1	1	3	4	7.3543	0.411203	28.3227	5.86936	0.000996054	0.011612	-0.784214	0.0295101	0.328832	1	KO - WT	limma	0.000996054	0.011612	FALSE	no hit	7.3543
588	UROD	P70697	Uroporphyrinogen decarboxylase OS=Mus musculus GN=Urod PE=1 SV=2	1	3	10	7.90802	-0.384562	29.8019	-5.86807	0.000997222	0.011612	-0.785521	0.0295459	0.3291	1	KO - WT	limma	0.000997222	0.011612	FALSE	no hit	7.90802
589	GRK6	O70293|O70293-2|Q9EP84	G protein-coupled receptor kinase 6 OS=Mus musculus GN=Grk6 PE=1 SV=1|Isoform GRK6B of G protein-coupled receptor kinase 6 OS=Mus musculus GN=Grk6|Protein-serine/threonine kinase OS=Mus musculus GN=Grk6 PE=1 SV=1	1	3	9	7.0174	0.384086	29.065	5.86799	0.000997296	0.011612	-0.785603	0.0295482	0.329117	1	KO - WT	limma	0.000997296	0.011612	FALSE	no hit	7.0174
590	MYO9A	D3Z3A8|Q8C170|Q8C170-2	Unconventional myosin-IXa OS=Mus musculus GN=Myo9a PE=1 SV=1|Unconventional myosin-IXa OS=Mus musculus GN=Myo9a PE=1 SV=2|Isoform 2 of Unconventional myosin-IXa OS=Mus musculus GN=Myo9a	1	3	18	7.01195	0.463324	29.6868	5.85225	0.00101165	0.0117486	-0.801538	0.0299874	0.332383	1	KO - WT	limma	0.00101165	0.0117486	FALSE	no hit	7.01195
591	HNRNPA1	P49312|Q5EBP8	Heterogeneous nuclear ribonucleoprotein A1 OS=Mus musculus GN=Hnrnpa1 PE=1 SV=2|Heterogeneous nuclear ribonucleoprotein A1 OS=Mus musculus GN=Hnrnpa1 PE=1 SV=1	1	3	15	8.82544	-0.420595	32.3463	-5.85021	0.00101353	0.0117486	-0.803604	0.0300447	0.332807	1	KO - WT	limma	0.00101353	0.0117486	FALSE	no hit	8.82544
592	RNH1	Q91VI7	Ribonuclease inhibitor OS=Mus musculus GN=Rnh1 PE=1 SV=1	1	3	21	8.70253	0.406657	31.9987	5.84952	0.00101417	0.0117486	-0.804303	0.0300641	0.33295	1	KO - WT	limma	0.00101417	0.0117486	FALSE	no hit	8.70253
593	UBE2J1	Q9JJZ4	Ubiquitin-conjugating enzyme E2 J1 OS=Mus musculus GN=Ube2j1 PE=1 SV=2	1	3	8	7.62787	-0.395828	29.2787	-5.84073	0.0010223	0.0118229	-0.813211	0.0303122	0.334778	1	KO - WT	limma	0.0010223	0.0118229	FALSE	no hit	7.62787
594	FAM111A	D3YYD2|Q9D2L9	Protein FAM111A OS=Mus musculus GN=Fam111a PE=1 SV=1|Protein FAM111A OS=Mus musculus GN=Fam111a PE=2 SV=1	1	3	4	6.99926	0.441223	27.6238	5.83708	0.00102571	0.0118423	-0.816919	0.0304159	0.335539	1	KO - WT	limma	0.00102571	0.0118423	FALSE	no hit	6.99926
595	RHOC	Q62159	Rho-related GTP-binding protein RhoC OS=Mus musculus GN=Rhoc PE=1 SV=2	1	3	3	6.784	0.58296	29.0756	5.82967	0.00103265	0.0119024	-0.824439	0.030627	0.337082	1	KO - WT	limma	0.00103265	0.0119024	FALSE	no hit	6.784
596	ATL1	Q8BH66	Atlastin-1 OS=Mus musculus GN=Atl1 PE=1 SV=1	1	3	3	6.98945	0.392438	26.845	5.82105	0.0010408	0.0119592	-0.833205	0.0308744	0.338883	1	KO - WT	limma	0.0010408	0.0119592	FALSE	no hit	6.98945
597	ADCK1	Q9D0L4	Uncharacterized aarF domain-containing protein kinase 1 OS=Mus musculus GN=Adck1 PE=1 SV=1	1	3	6	7.04848	0.421907	28.3522	5.82077	0.00104107	0.0119592	-0.833491	0.0308825	0.338941	1	KO - WT	limma	0.00104107	0.0119592	FALSE	no hit	7.04848
598	USP43	A6PWR8|Q8BUM9|Q8BUM9-2	Ubiquitin carboxyl-terminal hydrolase 43 OS=Mus musculus GN=Usp43 PE=1 SV=1|Ubiquitin carboxyl-terminal hydrolase 43 OS=Mus musculus GN=Usp43 PE=1 SV=2|Isoform 2 of Ubiquitin carboxyl-terminal hydrolase 43 OS=Mus musculus GN=Usp43	1	3	3	6.11512	0.413527	25.3709	5.81676	0.00104488	0.011983	-0.837566	0.030998	0.339778	1	KO - WT	limma	0.00104488	0.011983	FALSE	no hit	6.11512
599	PPFIA3	P60469	Liprin-alpha-3 OS=Mus musculus GN=Ppfia3 PE=1 SV=2	1	3	2	5.82394	-0.416905	26.7415	-5.80773	0.00105354	0.012062	-0.84676	0.0312598	0.341668	1	KO - WT	limma	0.00105354	0.012062	FALSE	no hit	5.82394
600	HM13	Q9D8V0|Q9D8V0-3	Minor histocompatibility antigen H13 OS=Mus musculus GN=Hm13 PE=1 SV=1|Isoform 3 of Minor histocompatibility antigen H13 OS=Mus musculus GN=Hm13	1	3	5	7.88171	-0.379405	28.6426	-5.80329	0.00105782	0.0120909	-0.851285	0.0313892	0.342598	1	KO - WT	limma	0.00105782	0.0120909	FALSE	no hit	7.88171
601	STX3	Q64704|Q64704-2	Syntaxin-3 OS=Mus musculus GN=Stx3 PE=1 SV=1|Isoform 3B of Syntaxin-3 OS=Mus musculus GN=Stx3	1	3	2	6.89245	-0.42773	27.1864	-5.79917	0.00106182	0.0121164	-0.855491	0.0315099	0.343462	1	KO - WT	limma	0.00106182	0.0121164	FALSE	no hit	6.89245
602	TOM1L2	Q5SRX1	TOM1-like protein 2 OS=Mus musculus GN=Tom1l2 PE=1 SV=1	1	3	11	7.36314	0.479421	28.5544	5.77483	0.00108577	0.0123455	-0.880348	0.0322298	0.348574	1	KO - WT	limma	0.00108577	0.0123455	FALSE	no hit	7.36314
603	RPS6KA4	Q9Z2B9	Ribosomal protein S6 kinase alpha-4 OS=Mus musculus GN=Rps6ka4 PE=1 SV=2	1	3	18	7.32984	-0.529298	29.4143	-5.77354	0.00108705	0.0123455	-0.881667	0.0322683	0.348845	1	KO - WT	limma	0.00108705	0.0123455	FALSE	no hit	7.32984
604	AGA	A2RSS6|Q64191	Aspartylglucosaminidase OS=Mus musculus GN=Aga PE=1 SV=1|N(4)-(beta-N-acetylglucosaminyl)-L-asparaginase OS=Mus musculus GN=Aga PE=1 SV=1	1	3	7	7.31463	0.386106	29.3581	5.77269	0.00108791	0.0123455	-0.882542	0.0322939	0.349025	1	KO - WT	limma	0.00108791	0.0123455	FALSE	no hit	7.31463
605	YBX3	Q9JKB3|Q9JKB3-2	Y-box-binding protein 3 OS=Mus musculus GN=Ybx3 PE=1 SV=2|Isoform 2 of Y-box-binding protein 3 OS=Mus musculus GN=Ybx3	1	3	8	8.39709	-0.635705	30.0454	-5.77149	0.0010891	0.0123455	-0.883766	0.0323297	0.349277	1	KO - WT	limma	0.0010891	0.0123455	FALSE	candidate	8.39709
606	SMUG1	Q6P5C5	Single-strand selective monofunctional uracil DNA glycosylase OS=Mus musculus GN=Smug1 PE=1 SV=1	1	3	2	6.52017	-0.391547	25.1962	-5.76735	0.00109325	0.0123721	-0.888006	0.032454	0.350149	1	KO - WT	limma	0.00109325	0.0123721	FALSE	no hit	6.52017
607	TRIM25	Q61510	E3 ubiquitin/ISG15 ligase TRIM25 OS=Mus musculus GN=Trim25 PE=1 SV=2	1	3	18	7.91597	-0.500931	30.6296	-5.76413	0.00109649	0.0123883	-0.891302	0.0325508	0.350828	1	KO - WT	limma	0.00109649	0.0123883	FALSE	no hit	7.91597
608	RBM43	Q99J64	RNA-binding protein 43 OS=Mus musculus GN=Rbm43 PE=2 SV=1	1	3	5	6.59354	-0.465839	26.7519	-5.75762	0.00110308	0.0124423	-0.89798	0.0327476	0.352202	1	KO - WT	limma	0.00110308	0.0124423	FALSE	no hit	6.59354
609	SLC35A1	Q61420	CMP-sialic acid transporter OS=Mus musculus GN=Slc35a1 PE=1 SV=2	1	3	2	6.52072	-0.417571	26.9275	-5.75458	0.00110616	0.0124566	-0.901089	0.0328395	0.352842	1	KO - WT	limma	0.00110616	0.0124566	FALSE	no hit	6.52072
610	ARAP1	Q4LDD4|Q4LDD4-2	Arf-GAP with Rho-GAP domain, ANK repeat and PH domain-containing protein 1 OS=Mus musculus GN=Arap1 PE=1 SV=2|Isoform 2 of Arf-GAP with Rho-GAP domain, ANK repeat and PH domain-containing protein 1 OS=Mus musculus GN=Arap1	1	3	14	7.0408	0.375368	28.5983	5.74879	0.00111208	0.0125027	-0.907035	0.0330159	0.354065	1	KO - WT	limma	0.00111208	0.0125027	FALSE	no hit	7.0408
611	TPRN	A2AI08	Taperin OS=Mus musculus GN=Tprn PE=1 SV=1	1	3	5	7.26403	-0.554791	28.1223	-5.74481	0.00111616	0.012528	-0.911117	0.0331373	0.354905	1	KO - WT	limma	0.00111616	0.012528	FALSE	no hit	7.26403
612	NSMCE4A	G3XA30	MCG1618, isoform CRA_c OS=Mus musculus GN=Nsmce4a PE=1 SV=1	1	3	9	7.3087	0.429954	28.6835	5.72814	0.00113345	0.0127013	-0.928252	0.0336506	0.358432	1	KO - WT	limma	0.00113345	0.0127013	FALSE	no hit	7.3087
613	NADK2	Q8C5H8|Q8C5H8-3|Q8C5H8-4|Z4YK42	NAD kinase 2, mitochondrial OS=Mus musculus GN=Nadk2 PE=1 SV=2|Isoform 3 of NAD kinase 2, mitochondrial OS=Mus musculus GN=Nadk2|Isoform 4 of NAD kinase 2, mitochondrial OS=Mus musculus GN=Nadk2|NAD kinase 2, mitochondrial OS=Mus musculus GN=Nadk2 PE=1 SV=1	1	3	12	7.2434	-0.464036	29.2527	-5.72519	0.00113654	0.0127152	-0.931291	0.0337422	0.359058	1	KO - WT	limma	0.00113654	0.0127152	FALSE	no hit	7.2434
614	HSPD1	P63038	60 kDa heat shock protein, mitochondrial OS=Mus musculus GN=Hspd1 PE=1 SV=1	1	3	39	9.27023	-0.4685	33.2973	-5.72227	0.00113962	0.0127227	-0.934301	0.0338331	0.359677	1	KO - WT	limma	0.00113962	0.0127227	FALSE	no hit	9.27023
615	SMC6	Q924W5	Structural maintenance of chromosomes protein 6 OS=Mus musculus GN=Smc6 PE=1 SV=1	1	3	31	7.7699	0.451585	30.9866	5.71874	0.00114334	0.0127227	-0.937938	0.0339432	0.360426	1	KO - WT	limma	0.00114334	0.0127227	FALSE	no hit	7.7699
616	HACD3	Q8K2C9	Very-long-chain (3R)-3-hydroxyacyl-CoA dehydratase 3 OS=Mus musculus GN=Hacd3 PE=1 SV=2	1	3	6	7.91529	0.449604	28.8162	5.71761	0.00114453	0.0127227	-0.939093	0.0339782	0.360664	1	KO - WT	limma	0.00114453	0.0127227	FALSE	no hit	7.91529
617	HEXIM1	Q8R409	Protein HEXIM1 OS=Mus musculus GN=Hexim1 PE=1 SV=1	1	3	7	7.83687	0.385044	29.0153	5.71625	0.00114597	0.0127227	-0.940495	0.0340208	0.360952	1	KO - WT	limma	0.00114597	0.0127227	FALSE	no hit	7.83687
618	FHOD1	Q6P9Q4	FH1/FH2 domain-containing protein 1 OS=Mus musculus GN=Fhod1 PE=1 SV=3	1	3	27	7.64464	0.414936	31.0598	5.71576	0.00114649	0.0127227	-0.941003	0.0340362	0.361057	1	KO - WT	limma	0.00114649	0.0127227	FALSE	no hit	7.64464
619	POGLUT1	Q8BYB9	Protein O-glucosyltransferase 1 OS=Mus musculus GN=Poglut1 PE=1 SV=2	1	3	5	7.07015	-0.38198	28.6106	-5.71146	0.00115106	0.0127528	-0.94544	0.0341711	0.36197	1	KO - WT	limma	0.00115106	0.0127528	FALSE	no hit	7.07015
620	ITIH3	E9PVS1|Q61704	Inter-alpha-trypsin inhibitor heavy chain H3 OS=Mus musculus GN=Itih3 PE=1 SV=1|Inter-alpha-trypsin inhibitor heavy chain H3 OS=Mus musculus GN=Itih3 PE=1 SV=3	1	3	3	6.8533	0.780406	27.0409	5.70666	0.00115618	0.0127888	-0.950385	0.034322	0.362988	1	KO - WT	limma	0.00115618	0.0127888	FALSE	candidate	6.8533
621	PPL	G5E898	Periplakin OS=Mus musculus GN=Ppl PE=1 SV=1	1	3	78	7.98632	-1.21563	32.2941	-5.70368	0.00115937	0.012789	-0.95346	0.034416	0.363621	1	KO - WT	limma	0.00115937	0.012789	TRUE	hit	7.98632
622	HIST1H2AK	Q8CGP7	Histone H2A type 1-K OS=Mus musculus GN=Hist1h2ak PE=1 SV=3	1	3	2	7.89283	0.687696	28.2376	5.70145	0.00116177	0.012789	-0.955764	0.0344866	0.364095	1	KO - WT	limma	0.00116177	0.012789	FALSE	candidate	7.89283
623	SLC25A13	Q9QXX4	Calcium-binding mitochondrial carrier protein Aralar2 OS=Mus musculus GN=Slc25a13 PE=1 SV=1	1	3	21	8.19962	-0.430594	31.2566	-5.70144	0.00116179	0.012789	-0.955776	0.034487	0.364098	1	KO - WT	limma	0.00116179	0.012789	FALSE	no hit	8.19962
624	ADD3	Q9QYB5|Q9QYB5-2	Gamma-adducin OS=Mus musculus GN=Add3 PE=1 SV=2|Isoform 1 of Gamma-adducin OS=Mus musculus GN=Add3	1	3	19	7.90823	-0.386339	30.685	-5.69885	0.00116457	0.0127991	-0.958445	0.0345689	0.364647	1	KO - WT	limma	0.00116457	0.0127991	FALSE	no hit	7.90823
625	FKBP5	Q4FJN2|Q64378	FK506 binding protein 5 OS=Mus musculus GN=Fkbp5 PE=1 SV=1|Peptidyl-prolyl cis-trans isomerase FKBP5 OS=Mus musculus GN=Fkbp5 PE=1 SV=1	1	3	24	8.04104	0.433779	31.2653	5.69437	0.00116942	0.0128318	-0.963077	0.0347113	0.3656	1	KO - WT	limma	0.00116942	0.0128318	FALSE	no hit	8.04104
626	PLAU	P06869|Q0VBA8	Urokinase-type plasminogen activator OS=Mus musculus GN=Plau PE=1 SV=1|Plasminogen activator, urokinase OS=Mus musculus GN=Plau PE=1 SV=1	1	3	4	6.73049	-0.958937	26.9331	-5.68856	0.00117574	0.0128613	-0.969086	0.0348967	0.366837	1	KO - WT	limma	0.00117574	0.0128613	FALSE	candidate	6.73049
627	EHD4	Q3TM70|Q9EQP2	EH domain-containing protein 4 OS=Mus musculus GN=Ehd4 PE=1 SV=1|EH domain-containing protein 4 OS=Mus musculus GN=Ehd4 PE=1 SV=1	1	3	19	8.12495	-0.379824	31.4408	-5.68822	0.00117611	0.0128613	-0.969433	0.0349075	0.366908	1	KO - WT	limma	0.00117611	0.0128613	FALSE	no hit	8.12495
628	RRAS	P10833|Q3U1N3	Ras-related protein R-Ras OS=Mus musculus GN=Rras PE=1 SV=1|Harvey rat sarcoma oncogene, subgroup R OS=Mus musculus GN=Rras PE=1 SV=1	1	3	9	7.97883	0.465112	29.8644	5.68674	0.00117773	0.0128613	-0.970969	0.034955	0.367224	1	KO - WT	limma	0.00117773	0.0128613	FALSE	no hit	7.97883
629	EIF2B5	Q8CHW4	Translation initiation factor eIF-2B subunit epsilon OS=Mus musculus GN=Eif2b5 PE=1 SV=1	1	3	10	8.07516	0.393571	29.8205	5.68049	0.00118458	0.0129054	-0.977429	0.0351554	0.368553	1	KO - WT	limma	0.00118458	0.0129054	FALSE	no hit	8.07516
630	CDC34	Q8CFI2	Ubiquitin-conjugating enzyme E2 R1 OS=Mus musculus GN=Cdc34 PE=1 SV=1	1	3	6	7.93598	-0.703168	28.9003	-5.67935	0.00118584	0.0129054	-0.978614	0.0351922	0.368797	1	KO - WT	limma	0.00118584	0.0129054	FALSE	candidate	7.93598
631	CYP2S1	D3Z7F1|Q9DBX6	Cytochrome P450 2S1 OS=Mus musculus GN=Cyp2s1 PE=1 SV=1|Cytochrome P450 2S1 OS=Mus musculus GN=Cyp2s1 PE=1 SV=1	1	3	3	6.53303	0.545804	25.8935	5.6776	0.00118777	0.0129054	-0.980425	0.0352486	0.36917	1	KO - WT	limma	0.00118777	0.0129054	FALSE	no hit	6.53303
632	SVIL	E9Q3Z5|Q8K4L3|Q8K4L3-3	Supervillin OS=Mus musculus GN=Svil PE=1 SV=1|Supervillin OS=Mus musculus GN=Svil PE=1 SV=1|Isoform 2 of Supervillin OS=Mus musculus GN=Svil	1	3	33	7.46204	-0.453673	30.3373	-5.67507	0.00119056	0.0129054	-0.983047	0.0353303	0.369709	1	KO - WT	limma	0.00119056	0.0129054	FALSE	no hit	7.46204
633	ARHGEF11	Q68FM7	Protein Arhgef11 OS=Mus musculus GN=Arhgef11 PE=1 SV=1	1	3	9	6.88856	0.386561	28.4777	5.67451	0.00119118	0.0129054	-0.983623	0.0353482	0.369828	1	KO - WT	limma	0.00119118	0.0129054	FALSE	no hit	6.88856
634	EIF2B2	Q99LD9	Translation initiation factor eIF-2B subunit beta OS=Mus musculus GN=Eif2b2 PE=1 SV=1	1	3	12	7.76382	0.387168	30.0917	5.67257	0.00119334	0.0129084	-0.985639	0.0354112	0.370242	1	KO - WT	limma	0.00119334	0.0129084	FALSE	no hit	7.76382
635	SH3BP1	A2A5V3|A2A5V4	SH3 domain-binding protein 1 OS=Mus musculus GN=Sh3bp1 PE=1 SV=1|SH3 domain-binding protein 1 OS=Mus musculus GN=Sh3bp1 PE=1 SV=1	1	3	13	7.55286	0.37672	29.7581	5.66976	0.00119645	0.0129217	-0.988547	0.0355021	0.370841	1	KO - WT	limma	0.00119645	0.0129217	FALSE	no hit	7.55286
636	Q91Z58	Q91Z58	Uncharacterized protein C6orf132 homolog OS=Mus musculus PE=1 SV=2	1	3	8	6.79529	-0.598531	27.4831	-5.66184	0.00120531	0.0129949	-0.996764	0.03576	0.372531	1	KO - WT	limma	0.00120531	0.0129949	FALSE	candidate	6.79529
637	RAD23B	P54728	UV excision repair protein RAD23 homolog B OS=Mus musculus GN=Rad23b PE=1 SV=2	1	3	11	8.5041	-0.48056	30.8532	-5.66031	0.00120702	0.0129949	-0.998349	0.0358099	0.372857	1	KO - WT	limma	0.00120702	0.0129949	FALSE	no hit	8.5041
638	ATL3	Q91YH5	Atlastin-3 OS=Mus musculus GN=Atl3 PE=1 SV=1	1	3	12	7.98667	0.376373	29.9609	5.65855	0.001209	0.0129958	-1.00018	0.0358674	0.373232	1	KO - WT	limma	0.001209	0.0129958	FALSE	no hit	7.98667
639	ARRB2	Q5F2D9|Q91YI4|Q91YI4-2	Arrestin, beta 2 OS=Mus musculus GN=Arrb2 PE=1 SV=1|Beta-arrestin-2 OS=Mus musculus GN=Arrb2 PE=1 SV=1|Isoform 2 of Beta-arrestin-2 OS=Mus musculus GN=Arrb2	1	3	8	7.52444	0.392654	28.8345	5.6565	0.00121132	0.0130004	-1.00231	0.0359348	0.373671	1	KO - WT	limma	0.00121132	0.0130004	FALSE	no hit	7.52444
640	CLCC1	A2AEM2|Q99LI2	Chloride channel CLIC-like 1, isoform CRA_a OS=Mus musculus GN=Clcc1 PE=1 SV=1|Chloride channel CLIC-like protein 1 OS=Mus musculus GN=Clcc1 PE=1 SV=1	1	3	11	7.67917	0.369604	29.3293	5.64565	0.00122363	0.013112	-1.01358	0.0362918	0.375988	1	KO - WT	limma	0.00122363	0.013112	FALSE	no hit	7.67917
641	IRF9	E9PZJ2	Interferon regulatory factor 9 OS=Mus musculus GN=Irf9 PE=1 SV=1	1	3	5	7.23595	-0.560009	27.9735	-5.63873	0.00123157	0.0131764	-1.02078	0.0365214	0.377469	1	KO - WT	limma	0.00123157	0.0131764	FALSE	no hit	7.23595
642	IRGQ	Q8VIM9	Immunity-related GTPase family Q protein OS=Mus musculus GN=Irgq PE=1 SV=1	1	3	4	7.0193	0.411258	28.2381	5.63514	0.0012357	0.0132	-1.02451	0.0366407	0.378235	1	KO - WT	limma	0.0012357	0.0132	FALSE	no hit	7.0193
643	COIL	E9Q284|Q5SU73	Coilin OS=Mus musculus GN=Coil PE=1 SV=1|Coilin OS=Mus musculus GN=Coil PE=1 SV=1	1	3	3	6.24068	-0.363947	26.0959	-5.62884	0.00124299	0.01324	-1.03107	0.0368511	0.379583	1	KO - WT	limma	0.00124299	0.01324	FALSE	no hit	6.24068
644	DIS3	Q9CSH3	Exosome complex exonuclease RRP44 OS=Mus musculus GN=Dis3 PE=1 SV=4	1	3	38	8.14933	0.471241	32.0979	5.62857	0.00124331	0.01324	-1.03135	0.0368602	0.379641	1	KO - WT	limma	0.00124331	0.01324	FALSE	no hit	8.14933
645	TTC9C	Q810A3	Tetratricopeptide repeat protein 9C OS=Mus musculus GN=Ttc9c PE=1 SV=1	1	3	4	6.92761	-0.37079	27.8858	-5.6269	0.00124525	0.0132402	-1.03309	0.0369161	0.379998	1	KO - WT	limma	0.00124525	0.0132402	FALSE	no hit	6.92761
646	PTGES2	Q8BWM0	Prostaglandin E synthase 2 OS=Mus musculus GN=Ptges2 PE=1 SV=3	1	3	9	7.58308	-0.396491	29.6989	-5.62439	0.00124818	0.0132508	-1.03571	0.0370005	0.380536	1	KO - WT	limma	0.00124818	0.0132508	FALSE	no hit	7.58308
647	AFAP1L1	Q8BZI0	Actin filament-associated protein 1-like 1 OS=Mus musculus GN=Afap1l1 PE=1 SV=1	1	3	5	6.70812	0.409729	27.0786	5.61986	0.00125348	0.0132788	-1.04044	0.0371531	0.381507	1	KO - WT	limma	0.00125348	0.0132788	FALSE	no hit	6.70812
648	TXNDC5	E9PXX7|Q3TEE8|Q91W90	Thioredoxin domain-containing protein 5 OS=Mus musculus GN=Txndc5 PE=1 SV=1|Thioredoxin domain-containing protein 5 OS=Mus musculus GN=Txndc5 PE=1 SV=1|Thioredoxin domain-containing protein 5 OS=Mus musculus GN=Txndc5 PE=1 SV=2	1	3	13	8.00495	0.389509	30.695	5.61883	0.00125469	0.0132788	-1.04151	0.0371878	0.381727	1	KO - WT	limma	0.00125469	0.0132788	FALSE	no hit	8.00495
649	DEPDC7	Q91WS7	DEP domain-containing protein 7 OS=Mus musculus GN=Depdc7 PE=2 SV=1	1	3	2	6.25449	0.36667	25.8177	5.6165	0.00125743	0.0132872	-1.04394	0.0372664	0.382226	1	KO - WT	limma	0.00125743	0.0132872	FALSE	no hit	6.25449
650	Q9D937	Q9D937	Uncharacterized protein C11orf98 homolog OS=Mus musculus PE=1 SV=1	1	3	6	7.91606	-0.441002	29.6062	-5.61252	0.00126212	0.0133164	-1.04809	0.0374012	0.383078	1	KO - WT	limma	0.00126212	0.0133164	FALSE	no hit	7.91606
651	IMPAD1	Q80V26	Inositol monophosphatase 3 OS=Mus musculus GN=Impad1 PE=1 SV=1	1	3	8	7.93961	-0.386317	30.2357	-5.60754	0.00126803	0.0133262	-1.0533	0.0375705	0.384146	1	KO - WT	limma	0.00126803	0.0133262	FALSE	no hit	7.93961
652	PGRMC2	Q80UU9	Membrane-associated progesterone receptor component 2 OS=Mus musculus GN=Pgrmc2 PE=1 SV=2	1	3	9	7.82272	0.394841	29.4944	5.60715	0.00126849	0.0133262	-1.0537	0.0375837	0.384229	1	KO - WT	limma	0.00126849	0.0133262	FALSE	no hit	7.82272
653	VCP	Q01853	Transitional endoplasmic reticulum ATPase OS=Mus musculus GN=Vcp PE=1 SV=4	1	3	53	8.95641	-0.408466	33.7789	-5.60506	0.00127098	0.0133262	-1.05589	0.037655	0.384678	1	KO - WT	limma	0.00127098	0.0133262	FALSE	no hit	8.95641
654	ADPRH	P54923|Q3U5N4	[Protein ADP-ribosylarginine] hydrolase OS=Mus musculus GN=Adprh PE=1 SV=1|ADP-ribosylarginine hydrolase, isoform CRA_a OS=Mus musculus GN=Adprh PE=1 SV=1	1	3	11	8.22319	0.405687	30.474	5.60482	0.00127126	0.0133262	-1.05614	0.0376631	0.384729	1	KO - WT	limma	0.00127126	0.0133262	FALSE	no hit	8.22319
655	FAM92A1	Q8BP22	Protein FAM92A1 OS=Mus musculus GN=Fam92a1 PE=1 SV=1	1	3	3	7.14145	-0.396171	27.0664	-5.60356	0.00127277	0.0133262	-1.05746	0.0377063	0.385001	1	KO - WT	limma	0.00127277	0.0133262	FALSE	no hit	7.14145
656	STARD10	E9PVP0|G3UY87|Q0VG22|Q9JMD3	PCTP-like protein OS=Mus musculus GN=Stard10 PE=1 SV=1|PCTP-like protein (Fragment) OS=Mus musculus GN=Stard10 PE=1 SV=1|PCTP-like protein OS=Mus musculus GN=Stard10 PE=1 SV=1|PCTP-like protein OS=Mus musculus GN=Stard10 PE=1 SV=1	1	3	3	6.31306	-0.578251	27.1153	-5.5959	0.00128196	0.0133661	-1.06547	0.0379688	0.386644	1	KO - WT	limma	0.00128196	0.0133661	FALSE	no hit	6.31306
657	PDE5A	A0A0G2JF67|Q8CG03	Phosphodiesterase OS=Mus musculus GN=Pde5a PE=1 SV=1|cGMP-specific 3',5'-cyclic phosphodiesterase OS=Mus musculus GN=Pde5a PE=1 SV=2	1	3	4	6.62644	0.369803	27.1275	5.5957	0.00128219	0.0133661	-1.06568	0.0379755	0.386686	1	KO - WT	limma	0.00128219	0.0133661	FALSE	no hit	6.62644
658	SPATS2	Q8K1N4	Spermatogenesis-associated serine-rich protein 2 OS=Mus musculus GN=Spats2 PE=1 SV=1	1	3	20	7.57082	0.558416	30.3325	5.59345	0.00128491	0.0133661	-1.06803	0.038053	0.38717	1	KO - WT	limma	0.00128491	0.0133661	FALSE	no hit	7.57082
659	CCNH	Q3UUW5|Q61458	Cyclin-H OS=Mus musculus GN=Ccnh PE=1 SV=1|Cyclin-H OS=Mus musculus GN=Ccnh PE=1 SV=2	1	3	12	7.4614	0.399599	29.9303	5.59214	0.00128649	0.0133661	-1.0694	0.038098	0.38745	1	KO - WT	limma	0.00128649	0.0133661	FALSE	no hit	7.4614
660	PGM1	Q9D0F9	Phosphoglucomutase-1 OS=Mus musculus GN=Pgm1 PE=1 SV=4	1	3	20	8.13117	-0.530301	31.229	-5.59139	0.00128739	0.0133661	-1.07018	0.0381238	0.387611	1	KO - WT	limma	0.00128739	0.0133661	FALSE	no hit	8.13117
661	CSRP2	P97314	Cysteine and glycine-rich protein 2 OS=Mus musculus GN=Csrp2 PE=1 SV=3	1	3	10	8.15097	0.405109	30.0144	5.58896	0.00129034	0.0133661	-1.07274	0.0382079	0.388134	1	KO - WT	limma	0.00129034	0.0133661	FALSE	no hit	8.15097
662	PFKP	Q8C605|Q9WUA3	ATP-dependent 6-phosphofructokinase OS=Mus musculus GN=Pfkp PE=1 SV=1|ATP-dependent 6-phosphofructokinase, platelet type OS=Mus musculus GN=Pfkp PE=1 SV=1	1	3	27	8.27046	0.52066	31.6795	5.58775	0.0012918	0.0133661	-1.07399	0.0382494	0.388392	1	KO - WT	limma	0.0012918	0.0133661	FALSE	no hit	8.27046
663	HP1BP3	Q3TEA8|Q3TEA8-2|Z4YKB8	Heterochromatin protein 1-binding protein 3 OS=Mus musculus GN=Hp1bp3 PE=1 SV=1|Isoform 2 of Heterochromatin protein 1-binding protein 3 OS=Mus musculus GN=Hp1bp3|Heterochromatin protein 1-binding protein 3 OS=Mus musculus GN=Hp1bp3 PE=1 SV=1	1	3	23	8.28539	-0.421853	31.1627	-5.58745	0.00129217	0.0133661	-1.07432	0.03826	0.388458	1	KO - WT	limma	0.00129217	0.0133661	FALSE	no hit	8.28539
664	SNX18	Q8C788	Sorting nexin OS=Mus musculus GN=Snx18 PE=1 SV=1	1	3	12	7.4864	0.573766	29.216	5.57977	0.00130153	0.0134279	-1.08236	0.0385262	0.390106	1	KO - WT	limma	0.00130153	0.0134279	FALSE	no hit	7.4864
665	PARP10	Q8CIE4	Poly [ADP-ribose] polymerase OS=Mus musculus GN=Parp10 PE=1 SV=1	1	3	14	7.26087	-0.389492	28.5672	-5.57934	0.00130206	0.0134279	-1.08281	0.0385412	0.390199	1	KO - WT	limma	0.00130206	0.0134279	FALSE	no hit	7.26087
666	FAM3C	G3X9I1|G5E911|Q91VU0	DNA segment, Chr 6, Wayne State University 176, expressed, isoform CRA_a OS=Mus musculus GN=Fam3c PE=1 SV=1|DNA segment, Chr 6, Wayne State University 176, expressed, isoform CRA_f OS=Mus musculus GN=Fam3c PE=1 SV=1|Protein FAM3C OS=Mus musculus GN=Fam3c PE=1 SV=1	1	3	7	7.89763	-0.712645	29.9675	-5.57168	0.00131149	0.0135048	-1.09085	0.0388087	0.391846	1	KO - WT	limma	0.00131149	0.0135048	FALSE	candidate	7.89763
667	SHCBP1	Q9Z179	SHC SH2 domain-binding protein 1 OS=Mus musculus GN=Shcbp1 PE=1 SV=1	1	3	16	7.69644	0.459425	30.3524	5.56987	0.00131373	0.0135076	-1.09275	0.0388721	0.392235	1	KO - WT	limma	0.00131373	0.0135076	FALSE	no hit	7.69644
668	PPP2R3A	B2RXC8	3222402P14Rik protein OS=Mus musculus GN=Ppp2r3a PE=1 SV=1	1	3	4	6.85071	0.535363	28.1853	5.56689	0.00131741	0.0135252	-1.09587	0.0389764	0.392874	1	KO - WT	limma	0.00131741	0.0135252	FALSE	no hit	6.85071
669	GNE	Q3TCI8|Q3UW64|Q91WG8	Bifunctional UDP-N-acetylglucosamine 2-epimerase/N-acetylmannosamine kinase OS=Mus musculus GN=Gne PE=1 SV=1|Bifunctional UDP-N-acetylglucosamine 2-epimerase/N-acetylmannosamine kinase OS=Mus musculus GN=Gne PE=1 SV=1|Bifunctional UDP-N-acetylglucosamine 2-epimerase/N-acetylmannosamine kinase OS=Mus musculus GN=Gne PE=1 SV=1	1	3	5	6.80028	-0.430785	27.4626	-5.55358	0.00133406	0.0136757	-1.10987	0.0394466	0.395737	1	KO - WT	limma	0.00133406	0.0136757	FALSE	no hit	6.80028
670	PTRF	O54724	Polymerase I and transcript release factor OS=Mus musculus GN=Ptrf PE=1 SV=1	1	3	15	8.06385	-0.919346	30.6058	-5.55052	0.00133792	0.0136947	-1.11308	0.0395552	0.396395	1	KO - WT	limma	0.00133792	0.0136947	FALSE	candidate	8.06385
671	BTAF1	E9QAE3	Protein Btaf1 OS=Mus musculus GN=Btaf1 PE=1 SV=1	1	3	40	7.71226	-0.384038	31.6975	-5.5454	0.00134441	0.0137324	-1.11847	0.0397377	0.397497	1	KO - WT	limma	0.00134441	0.0137324	FALSE	no hit	7.71226
672	CD82	A2AIJ1|P40237|Q3UII2	Tetraspanin (Fragment) OS=Mus musculus GN=Cd82 PE=1 SV=1|CD82 antigen OS=Mus musculus GN=Cd82 PE=1 SV=1|Tetraspanin OS=Mus musculus GN=Cd82 PE=1 SV=1	1	3	3	7.29736	0.474658	28.6573	5.54446	0.0013456	0.0137324	-1.11946	0.0397712	0.397699	1	KO - WT	limma	0.0013456	0.0137324	FALSE	no hit	7.29736
673	YWHAZ	P63101	14-3-3 protein zeta/delta OS=Mus musculus GN=Ywhaz PE=1 SV=1	1	3	16	9.14721	-0.507357	32.6266	-5.54121	0.00134975	0.0137542	-1.12289	0.0398877	0.3984	1	KO - WT	limma	0.00134975	0.0137542	FALSE	no hit	9.14721
674	ZBTB8OS	B2KGA7|Q505B7	Protein archease OS=Mus musculus GN=Zbtb8os PE=1 SV=1|Protein archease OS=Mus musculus GN=Zbtb8os PE=1 SV=2	1	3	5	7.39109	-0.378353	28.0103	-5.53595	0.00135647	0.0138022	-1.12842	0.0400763	0.399531	1	KO - WT	limma	0.00135647	0.0138022	FALSE	no hit	7.39109
675	MBP	P04370|P04370-2	Myelin basic protein OS=Mus musculus GN=Mbp PE=1 SV=2|Isoform 2 of Myelin basic protein OS=Mus musculus GN=Mbp	1	3	3	6.89347	0.397777	27.3961	5.52441	0.00137138	0.0138934	-1.1406	0.0404933	0.402017	1	KO - WT	limma	0.00137138	0.0138934	FALSE	no hit	6.89347
676	RASSF6	G3X8Z9|Q80UQ2|Q80UQ2-2	Ras association (RalGDS/AF-6) domain family 6, isoform CRA_b OS=Mus musculus GN=Rassf6 PE=1 SV=1|Ras association domain-containing protein 6 OS=Mus musculus GN=Rassf6 PE=1 SV=1|Isoform 2 of Ras association domain-containing protein 6 OS=Mus musculus GN=Rassf6	1	3	7	7.3026	-0.390681	28.9334	-5.52332	0.0013728	0.0138934	-1.14175	0.0405329	0.402252	1	KO - WT	limma	0.0013728	0.0138934	FALSE	no hit	7.3026
677	SAMD9L	E9PX59|Q69Z37	Sterile alpha motif domain-containing protein 9-like OS=Mus musculus GN=Samd9l PE=1 SV=1|Sterile alpha motif domain-containing protein 9-like OS=Mus musculus GN=Samd9l PE=1 SV=2	1	3	43	7.89198	-0.410912	31.7596	-5.52276	0.00137352	0.0138934	-1.14234	0.0405531	0.402371	1	KO - WT	limma	0.00137352	0.0138934	FALSE	no hit	7.89198
678	CAMK2D	A0A0G2JGS4|E9Q1T1|Q6PHZ2	Calcium/calmodulin-dependent protein kinase type II subunit delta OS=Mus musculus GN=Camk2d PE=1 SV=1|Calcium/calmodulin-dependent protein kinase type II subunit delta OS=Mus musculus GN=Camk2d PE=1 SV=1|Calcium/calmodulin-dependent protein kinase type II subunit delta OS=Mus musculus GN=Camk2d PE=1 SV=1	1	3	11	8.21299	0.392927	30.0605	5.52077	0.00137612	0.0138934	-1.14445	0.0406256	0.402801	1	KO - WT	limma	0.00137612	0.0138934	FALSE	no hit	8.21299
679	EPDR1	Q99M71	Mammalian ependymin-related protein 1 OS=Mus musculus GN=Epdr1 PE=1 SV=1	1	3	4	7.1244	0.492173	28.7865	5.52051	0.00137646	0.0138934	-1.14472	0.0406351	0.402858	1	KO - WT	limma	0.00137646	0.0138934	FALSE	no hit	7.1244
680	PLPP6	Q9D4F2	Phospholipid phosphatase 6 OS=Mus musculus GN=Plpp6 PE=1 SV=1	1	3	2	6.34432	-0.509405	25.6483	-5.51964	0.00137759	0.0138934	-1.14563	0.0406665	0.403043	1	KO - WT	limma	0.00137759	0.0138934	FALSE	no hit	6.34432
681	FN3KRP	Q8K274	Ketosamine-3-kinase OS=Mus musculus GN=Fn3krp PE=1 SV=2	1	3	9	8.02475	0.486596	29.4178	5.51402	0.00138495	0.0139471	-1.15157	0.0408717	0.404255	1	KO - WT	limma	0.00138495	0.0139471	FALSE	no hit	8.02475
682	YTHDF2	Q91YT7	YTH domain-containing family protein 2 OS=Mus musculus GN=Ythdf2 PE=1 SV=1	1	3	8	8.05712	-0.372949	29.5883	-5.51024	0.00138993	0.0139767	-1.15557	0.0410101	0.40507	1	KO - WT	limma	0.00138993	0.0139767	FALSE	no hit	8.05712
683	TARSL2	Q8BLY2	Probable threonine--tRNA ligase 2, cytoplasmic OS=Mus musculus GN=Tarsl2 PE=1 SV=1	1	3	11	7.26761	0.384948	28.993	5.50718	0.00139398	0.0139958	-1.15881	0.0411226	0.40573	1	KO - WT	limma	0.00139398	0.0139958	FALSE	no hit	7.26761
684	MAPK8IP3	E9Q6B6|E9Q6E0|J3QNR6|K3W4S4|Q9ESN9|Q9ESN9-2|Q9ESN9-3|Q9ESN9-4|Q9ESN9-5|Q9ESN9-6	C-Jun-amino-terminal kinase-interacting protein 3 OS=Mus musculus GN=Mapk8ip3 PE=1 SV=1|C-Jun-amino-terminal kinase-interacting protein 3 OS=Mus musculus GN=Mapk8ip3 PE=1 SV=1|C-Jun-amino-terminal kinase-interacting protein 3 OS=Mus musculus GN=Mapk8ip3 PE=1 SV=1|C-Jun-amino-terminal kinase-interacting protein 3 OS=Mus musculus GN=Mapk8ip3 PE=1 SV=1|C-Jun-amino-terminal kinase-interacting protein…	1	3	4	6.61495	0.867716	27.3437	5.5044	0.00139766	0.0139958	-1.16175	0.0412247	0.406328	1	KO - WT	limma	0.00139766	0.0139958	FALSE	candidate	6.61495
685	TAPBPL	Q8VD31	Tapasin-related protein OS=Mus musculus GN=Tapbpl PE=1 SV=2	1	3	6	7.15519	0.407035	28.4249	5.50418	0.00139795	0.0139958	-1.16198	0.0412329	0.406376	1	KO - WT	limma	0.00139795	0.0139958	FALSE	no hit	7.15519
686	RAD17	Q3UYY2|Q6NXW6	Cell cycle checkpoint protein RAD17 OS=Mus musculus GN=Rad17 PE=1 SV=1|Cell cycle checkpoint protein RAD17 OS=Mus musculus GN=Rad17 PE=1 SV=2	1	3	4	6.90316	0.497046	27.4328	5.50242	0.00140029	0.0139988	-1.16384	0.0412978	0.406755	1	KO - WT	limma	0.00140029	0.0139988	FALSE	no hit	6.90316
687	GBAS	O55126|Q7TMG8	Protein NipSnap homolog 2 OS=Mus musculus GN=Gbas PE=1 SV=1|Glioblastoma amplified sequence OS=Mus musculus GN=Gbas PE=1 SV=1	1	3	9	7.76188	0.512118	29.9572	5.49647	0.00140824	0.0140578	-1.17015	0.0415179	0.408038	1	KO - WT	limma	0.00140824	0.0140578	FALSE	no hit	7.76188
688	SNX4	Q91YJ2	Sorting nexin-4 OS=Mus musculus GN=Snx4 PE=1 SV=1	1	3	17	7.62649	0.401687	30.3463	5.49424	0.00141123	0.0140639	-1.17252	0.0416007	0.40852	1	KO - WT	limma	0.00141123	0.0140639	FALSE	no hit	7.62649
689	UNC5B	Q8K1S3|Q8K1S3-2	Netrin receptor UNC5B OS=Mus musculus GN=Unc5b PE=1 SV=1|Isoform 2 of Netrin receptor UNC5B OS=Mus musculus GN=Unc5b	1	3	4	6.53837	0.568372	25.4738	5.49296	0.00141295	0.0140639	-1.17387	0.0416483	0.408796	1	KO - WT	limma	0.00141295	0.0140639	FALSE	no hit	6.53837
690	APMAP	Q9D7N9	Adipocyte plasma membrane-associated protein OS=Mus musculus GN=Apmap PE=1 SV=1	1	3	10	7.79753	-0.389838	29.3526	-5.48954	0.00141756	0.0140789	-1.1775	0.0417756	0.409534	1	KO - WT	limma	0.00141756	0.0140789	FALSE	no hit	7.79753
691	CDK2	P97377|P97377-2	Cyclin-dependent kinase 2 OS=Mus musculus GN=Cdk2 PE=1 SV=2|Isoform CDK2-alpha of Cyclin-dependent kinase 2 OS=Mus musculus GN=Cdk2	1	3	10	8.29407	0.401802	29.5871	5.48845	0.00141902	0.0140789	-1.17865	0.0418161	0.409768	1	KO - WT	limma	0.00141902	0.0140789	FALSE	no hit	8.29407
692	PGAP1	Q3UUQ7	GPI inositol-deacylase OS=Mus musculus GN=Pgap1 PE=1 SV=3	1	3	7	7.30671	0.64895	29.2951	5.48727	0.00142061	0.0140789	-1.1799	0.04186	0.410022	1	KO - WT	limma	0.00142061	0.0140789	FALSE	candidate	7.30671
693	CD151	O35566	CD151 antigen OS=Mus musculus GN=Cd151 PE=1 SV=2	1	3	7	8.29187	0.369212	29.4065	5.48477	0.001424	0.014092	-1.18255	0.0419533	0.410561	1	KO - WT	limma	0.001424	0.014092	FALSE	no hit	8.29187
694	ELOVL1	Q548M4|Q9JLJ5	Elongation of very long chain fatty acids protein OS=Mus musculus GN=Elovl1 PE=1 SV=1|Elongation of very long chain fatty acids protein 1 OS=Mus musculus GN=Elovl1 PE=1 SV=1	1	3	3	6.79394	-0.451693	26.7673	-5.48244	0.00142717	0.0141031	-1.18503	0.0420408	0.411065	1	KO - WT	limma	0.00142717	0.0141031	FALSE	no hit	6.79394
695	EIF2B3	B1AUN2	MCG14442 OS=Mus musculus GN=Eif2b3 PE=1 SV=1	1	3	21	7.7592	0.536861	30.5177	5.47793	0.00143331	0.0141434	-1.18981	0.0422098	0.412036	1	KO - WT	limma	0.00143331	0.0141434	FALSE	no hit	7.7592
696	UNK	Q8BL48|Q8BL48-2	RING finger protein unkempt homolog OS=Mus musculus GN=Unk PE=1 SV=1|Isoform 2 of RING finger protein unkempt homolog OS=Mus musculus GN=Unk	1	3	10	7.24034	0.360254	29.0787	5.47465	0.0014378	0.014154	-1.1933	0.0423332	0.412744	1	KO - WT	limma	0.0014378	0.014154	FALSE	no hit	7.24034
697	CREG1	K4DI63|O88668	Cellular repressor of E1A-stimulated genes 1, isoform CRA_a OS=Mus musculus GN=Creg1 PE=1 SV=1|Protein CREG1 OS=Mus musculus GN=Creg1 PE=1 SV=1	1	3	2	7.35345	0.38264	25.7589	5.47413	0.00143852	0.014154	-1.19385	0.0423529	0.412857	1	KO - WT	limma	0.00143852	0.014154	FALSE	no hit	7.35345
698	DOCK9	Q8BIK4-2	Isoform 2 of Dedicator of cytokinesis protein 9 OS=Mus musculus GN=Dock9	1	3	16	7.21368	0.39374	29.6418	5.4677	0.00144738	0.0142208	-1.20069	0.042596	0.414245	1	KO - WT	limma	0.00144738	0.0142208	FALSE	no hit	7.21368
699	HNRNPD	G5E8G0|Q60668-3	Heterogeneous nuclear ribonucleoprotein D, isoform CRA_b OS=Mus musculus GN=Hnrnpd PE=1 SV=1|Isoform 3 of Heterogeneous nuclear ribonucleoprotein D0 OS=Mus musculus GN=Hnrnpd	1	3	17	8.4397	-0.355842	31.364	-5.46498	0.00145113	0.0142373	-1.20357	0.0426989	0.41483	1	KO - WT	limma	0.00145113	0.0142373	FALSE	no hit	8.4397
700	TRIM35	A0A0R4J031|F6U6G6|Q8C006	Tripartite motif-containing 35 OS=Mus musculus GN=Trim35 PE=1 SV=1|Tripartite motif-containing protein 35 (Fragment) OS=Mus musculus GN=Trim35 PE=1 SV=1|Tripartite motif-containing protein 35 OS=Mus musculus GN=Trim35 PE=1 SV=2	1	3	3	6.76516	0.379187	27.5058	5.45528	0.00146465	0.0143494	-1.2139	0.0430686	0.416925	1	KO - WT	limma	0.00146465	0.0143494	FALSE	no hit	6.76516
701	BCL2L1	Q64373|Q64373-3|Q64373-4|Q9QWX2	Bcl-2-like protein 1 OS=Mus musculus GN=Bcl2l1 PE=1 SV=1|Isoform Bcl-X(beta) of Bcl-2-like protein 1 OS=Mus musculus GN=Bcl2l1|Isoform Bcl-X(delta-TM) of Bcl-2-like protein 1 OS=Mus musculus GN=Bcl2l1|Bcl-2-like protein 1 (Fragment) OS=Mus musculus GN=Bcl2l1 PE=1 SV=1	1	3	3	7.07177	-0.552375	28.2067	-5.45229	0.00146884	0.0143699	-1.21709	0.043183	0.41757	1	KO - WT	limma	0.00146884	0.0143699	FALSE	no hit	7.07177
702	ADAMTS1	P97857	A disintegrin and metalloproteinase with thrombospondin motifs 1 OS=Mus musculus GN=Adamts1 PE=1 SV=4	1	3	14	7.20996	-0.424807	29.3519	-5.45033	0.0014716	0.0143764	-1.21918	0.0432582	0.417993	1	KO - WT	limma	0.0014716	0.0143764	FALSE	no hit	7.20996
703	BICD2	Q921C5|Q921C5-2	Protein bicaudal D homolog 2 OS=Mus musculus GN=Bicd2 PE=1 SV=1|Isoform 2 of Protein bicaudal D homolog 2 OS=Mus musculus GN=Bicd2	1	3	28	7.49244	0.367421	30.3561	5.44525	0.00147876	0.0144111	-1.22459	0.0434533	0.419088	1	KO - WT	limma	0.00147876	0.0144111	FALSE	no hit	7.49244
704	SPTBN2	Q68FG2	Protein Sptbn2 OS=Mus musculus GN=Sptbn2 PE=1 SV=1	1	3	8	6.27531	-0.417199	25.4731	-5.44384	0.00148077	0.0144111	-1.2261	0.0435078	0.419393	1	KO - WT	limma	0.00148077	0.0144111	FALSE	no hit	6.27531
705	NOLC1	E9Q5C9	Protein Nolc1 OS=Mus musculus GN=Nolc1 PE=1 SV=1	1	3	26	8.54374	-0.56291	31.3677	-5.44335	0.00148146	0.0144111	-1.22662	0.0435267	0.419499	1	KO - WT	limma	0.00148146	0.0144111	FALSE	no hit	8.54374
706	STRN	O55106	Striatin OS=Mus musculus GN=Strn PE=1 SV=2	1	3	15	7.73369	0.356792	30.3666	5.44162	0.00148392	0.0144146	-1.22846	0.0435935	0.419872	1	KO - WT	limma	0.00148392	0.0144146	FALSE	no hit	7.73369
707	TRIP13	Q3UA06	Pachytene checkpoint protein 2 homolog OS=Mus musculus GN=Trip13 PE=1 SV=1	1	3	14	8.10337	0.662754	30.6712	5.43792	0.00148919	0.0144295	-1.23241	0.0437366	0.420671	1	KO - WT	limma	0.00148919	0.0144295	FALSE	candidate	8.10337
708	NAA40	Q8VE10	N-alpha-acetyltransferase 40 OS=Mus musculus GN=Naa40 PE=1 SV=1	1	3	7	7.47623	-0.521046	28.675	-5.43758	0.00148966	0.0144295	-1.23277	0.0437495	0.420743	1	KO - WT	limma	0.00148966	0.0144295	FALSE	no hit	7.47623
709	APEH	A0A0A6YXV0|A0A0R4J107|Q8R146|Q8R146-2	Acylamino-acid-releasing enzyme (Fragment) OS=Mus musculus GN=Apeh PE=1 SV=1|Acylamino-acid-releasing enzyme (Fragment) OS=Mus musculus GN=Apeh PE=1 SV=1|Acylamino-acid-releasing enzyme OS=Mus musculus GN=Apeh PE=1 SV=3|Isoform 2 of Acylamino-acid-releasing enzyme OS=Mus musculus GN=Apeh	1	3	18	7.79051	0.352669	30.9763	5.43476	0.0014937	0.01443	-1.23578	0.043859	0.421352	1	KO - WT	limma	0.0014937	0.01443	FALSE	no hit	7.79051
710	RHOD	G3X9Y4|P97348|Q545H8	Ras homolog gene family, member D, isoform CRA_b OS=Mus musculus GN=Rhod PE=1 SV=1|Rho-related GTP-binding protein RhoD OS=Mus musculus GN=Rhod PE=1 SV=1|Ras homolog gene family, member D, isoform CRA_c OS=Mus musculus GN=Rhod PE=1 SV=1	1	3	2	6.90443	-0.488333	26.6504	-5.4346	0.00149392	0.01443	-1.23595	0.0438651	0.421386	1	KO - WT	limma	0.00149392	0.01443	FALSE	no hit	6.90443
711	KIF2A	P28740-2	Isoform 2 of Kinesin-like protein KIF2A OS=Mus musculus GN=Kif2a	1	3	22	7.88128	0.373277	30.4201	5.4308	0.00149938	0.0144624	-1.24001	0.044013	0.422207	1	KO - WT	limma	0.00149938	0.0144624	FALSE	no hit	7.88128
712	GRAMD4	D3YUE7|Q8CB44	GRAM domain-containing protein 4 OS=Mus musculus GN=Gramd4 PE=1 SV=1|GRAM domain-containing protein 4 OS=Mus musculus GN=Gramd4 PE=1 SV=1	1	3	8	6.71863	0.523392	27.1209	5.42825	0.00150306	0.0144643	-1.24274	0.0441125	0.422758	1	KO - WT	limma	0.00150306	0.0144643	FALSE	no hit	6.71863
713	LMCD1	Q3TVW6|Q8VEE1	LIM and cysteine-rich domains 1 OS=Mus musculus GN=Lmcd1 PE=1 SV=1|LIM and cysteine-rich domains protein 1 OS=Mus musculus GN=Lmcd1 PE=1 SV=1	1	3	9	7.06879	0.572924	28.8151	5.42773	0.0015038	0.0144643	-1.24329	0.0441325	0.422869	1	KO - WT	limma	0.0015038	0.0144643	FALSE	no hit	7.06879
714	ARSB	A0A0R4J138|P50429	Arylsulfatase B OS=Mus musculus GN=Arsb PE=1 SV=1|Arylsulfatase B OS=Mus musculus GN=Arsb PE=1 SV=3	1	3	4	7.16227	0.376654	27.0948	5.42452	0.00150844	0.0144705	-1.24672	0.044258	0.423562	1	KO - WT	limma	0.00150844	0.0144705	FALSE	no hit	7.16227
715	IBTK	Q6ZPR6	Inhibitor of Bruton tyrosine kinase OS=Mus musculus GN=Ibtk PE=1 SV=3	1	3	4	6.46628	-0.599989	27.2991	-5.42437	0.00150866	0.0144705	-1.24688	0.044264	0.423595	1	KO - WT	limma	0.00150866	0.0144705	FALSE	candidate	6.46628
716	CCDC91	Q9D8L5	Coiled-coil domain-containing protein 91 OS=Mus musculus GN=Ccdc91 PE=1 SV=2	1	3	4	6.72189	-0.384017	27.6274	-5.41697	0.00151942	0.0145269	-1.2548	0.0445543	0.425192	1	KO - WT	limma	0.00151942	0.0145269	FALSE	no hit	6.72189
717	PAX8	A2AIU6|A2AIU7|Q00288	Paired box protein Pax-8 (Fragment) OS=Mus musculus GN=Pax8 PE=1 SV=2|Paired box protein Pax-8 (Fragment) OS=Mus musculus GN=Pax8 PE=1 SV=2|Paired box protein Pax-8 OS=Mus musculus GN=Pax8 PE=1 SV=3	1	3	5	7.45835	-0.49833	28.899	-5.41657	0.00152001	0.0145269	-1.25523	0.0445701	0.425278	1	KO - WT	limma	0.00152001	0.0145269	FALSE	no hit	7.45835
718	ACSL5	Q3UC67|Q8JZR0	Acyl-CoA synthetase long-chain family member 5, isoform CRA_b OS=Mus musculus GN=Acsl5 PE=1 SV=1|Long-chain-fatty-acid--CoA ligase 5 OS=Mus musculus GN=Acsl5 PE=1 SV=1	1	3	14	8.0294	-0.354452	30.629	-5.41596	0.0015209	0.0145269	-1.25588	0.0445941	0.42541	1	KO - WT	limma	0.0015209	0.0145269	FALSE	no hit	8.0294
719	ARHGAP22	D3Z1Y5|Q8BL80	Rho GTPase activating protein 22 OS=Mus musculus GN=Arhgap22 PE=1 SV=1|Rho GTPase-activating protein 22 OS=Mus musculus GN=Arhgap22 PE=1 SV=2	1	3	6	6.86013	0.370428	27.9869	5.40114	0.00154273	0.0147149	-1.27176	0.0451807	0.428607	1	KO - WT	limma	0.00154273	0.0147149	FALSE	no hit	6.86013
720	PRRC2B	F8WHT3	Protein PRRC2B OS=Mus musculus GN=Prrc2b PE=1 SV=1	1	3	11	7.03366	-0.365969	29.1692	-5.39683	0.00154914	0.0147556	-1.27638	0.0453525	0.429537	1	KO - WT	limma	0.00154914	0.0147556	FALSE	no hit	7.03366
721	SLC33A1	Q99J27	Acetyl-coenzyme A transporter 1 OS=Mus musculus GN=Slc33a1 PE=1 SV=1	1	3	8	7.33091	0.416122	28.9309	5.39021	0.00155906	0.0148294	-1.28348	0.0456175	0.430965	1	KO - WT	limma	0.00155906	0.0148294	FALSE	no hit	7.33091
722	EML3	Q8VC03	Echinoderm microtubule-associated protein-like 3 OS=Mus musculus GN=Eml3 PE=1 SV=1	1	3	10	6.95629	-0.370493	29.052	-5.38507	0.00156681	0.0148746	-1.289	0.0458242	0.432074	1	KO - WT	limma	0.00156681	0.0148746	FALSE	no hit	6.95629
723	CDK18	Q04899|Q0VDL6	Cyclin-dependent kinase 18 OS=Mus musculus GN=Cdk18 PE=1 SV=1|Cyclin-dependent kinase 18 OS=Mus musculus GN=Cdk18 PE=1 SV=1	1	3	9	7.44698	-0.347664	29.177	-5.38418	0.00156815	0.0148746	-1.28996	0.04586	0.432266	1	KO - WT	limma	0.00156815	0.0148746	FALSE	no hit	7.44698
724	HOOK1	Q8BIL5	Protein Hook homolog 1 OS=Mus musculus GN=Hook1 PE=1 SV=2	1	3	20	7.23886	-0.365206	30.2524	-5.38141	0.00157235	0.0148938	-1.29293	0.0459717	0.432863	1	KO - WT	limma	0.00157235	0.0148938	FALSE	no hit	7.23886
725	GDE1	Q9JL56	Glycerophosphodiester phosphodiesterase 1 OS=Mus musculus GN=Gde1 PE=1 SV=1	1	3	2	6.5034	0.360368	25.2158	5.37194	0.0015868	0.0150048	-1.30312	0.0463557	0.434906	1	KO - WT	limma	0.0015868	0.0150048	FALSE	no hit	6.5034
726	ARNTL	Q9WTL8|Q9WTL8-2|Q9WTL8-3|Q9WTL8-4	Aryl hydrocarbon receptor nuclear translocator-like protein 1 OS=Mus musculus GN=Arntl PE=1 SV=2|Isoform 2 of Aryl hydrocarbon receptor nuclear translocator-like protein 1 OS=Mus musculus GN=Arntl|Isoform 3 of Aryl hydrocarbon receptor nuclear translocator-like protein 1 OS=Mus musculus GN=Arntl|Isoform 4 of Aryl hydrocarbon receptor nuclear translocator-like protein 1 OS=Mus musculus GN=Arntl	1	3	2	6.47876	0.373854	25.9019	5.37087	0.00158844	0.0150048	-1.30427	0.0463992	0.435137	1	KO - WT	limma	0.00158844	0.0150048	FALSE	no hit	6.47876
727	INPP1	P49442	Inositol polyphosphate 1-phosphatase OS=Mus musculus GN=Inpp1 PE=1 SV=2	1	3	8	7.58946	-0.412909	30.0725	-5.36613	0.00159574	0.0150331	-1.30938	0.0465928	0.436161	1	KO - WT	limma	0.00159574	0.0150331	FALSE	no hit	7.58946
728	TMEM87A	A2AQJ5|A2AQJ6|Q8BXN9|Q8BXN9-2	Transmembrane protein 87A OS=Mus musculus GN=Tmem87a PE=1 SV=1|Transmembrane protein 87A OS=Mus musculus GN=Tmem87a PE=1 SV=1|Transmembrane protein 87A OS=Mus musculus GN=Tmem87a PE=1 SV=1|Isoform 2 of Transmembrane protein 87A OS=Mus musculus GN=Tmem87a	1	3	6	7.33366	-0.363302	28.2297	-5.36608	0.00159581	0.0150331	-1.30943	0.0465947	0.43617	1	KO - WT	limma	0.00159581	0.0150331	FALSE	no hit	7.33366
729	CRIP2	Q4FJU3|Q9DCT8	Crip2 protein OS=Mus musculus GN=Crip2 PE=1 SV=1|Cysteine-rich protein 2 OS=Mus musculus GN=Crip2 PE=1 SV=1	1	3	6	7.89954	0.451854	29.1456	5.36321	0.00160025	0.0150542	-1.31253	0.046712	0.436789	1	KO - WT	limma	0.00160025	0.0150542	FALSE	no hit	7.89954
730	GDI2	Q61598	Rab GDP dissociation inhibitor beta OS=Mus musculus GN=Gdi2 PE=1 SV=1	1	3	25	8.9187	0.502799	32.1932	5.3565	0.00161068	0.0151315	-1.31976	0.0469873	0.438235	1	KO - WT	limma	0.00161068	0.0151315	FALSE	no hit	8.9187
731	PHYKPL	Q8R1K4|Q8R1K4-2	5-phosphohydroxy-L-lysine phospho-lyase OS=Mus musculus GN=Phykpl PE=1 SV=1|Isoform 2 of 5-phosphohydroxy-L-lysine phospho-lyase OS=Mus musculus GN=Phykpl	1	3	4	6.51089	-0.367851	26.3306	-5.35178	0.00161806	0.015166	-1.32485	0.047182	0.439253	1	KO - WT	limma	0.00161806	0.015166	FALSE	no hit	6.51089
732	SENP5	Q6NXL6	Sentrin-specific protease 5 OS=Mus musculus GN=Senp5 PE=2 SV=1	1	3	3	6.50158	-0.347807	26.5227	-5.35087	0.00161949	0.015166	-1.32583	0.0472197	0.43945	1	KO - WT	limma	0.00161949	0.015166	FALSE	no hit	6.50158
733	ESCO1	Q69Z69	N-acetyltransferase ESCO1 OS=Mus musculus GN=Esco1 PE=2 SV=2	1	3	4	6.94226	-0.780003	26.4607	-5.34992	0.00162098	0.015166	-1.32686	0.0472589	0.439655	1	KO - WT	limma	0.00162098	0.015166	FALSE	candidate	6.94226
734	TRMT10C	Q3UFY8	Mitochondrial ribonuclease P protein 1 OS=Mus musculus GN=Trmt10c PE=1 SV=2	1	3	13	7.41907	-0.393478	29.4732	-5.34564	0.00162773	0.0152084	-1.33148	0.0474362	0.440578	1	KO - WT	limma	0.00162773	0.0152084	FALSE	no hit	7.41907
735	CD9	P40240	CD9 antigen OS=Mus musculus GN=Cd9 PE=1 SV=2	1	3	3	7.30693	0.357787	29.4396	5.34066	0.00163561	0.0152489	-1.33686	0.0476431	0.44165	1	KO - WT	limma	0.00163561	0.0152489	FALSE	no hit	7.30693
736	SLC38A2	Q8CFE6	Sodium-coupled neutral amino acid transporter 2 OS=Mus musculus GN=Slc38a2 PE=1 SV=1	1	3	4	7.75225	0.5173	28.7449	5.33919	0.00163793	0.0152489	-1.33844	0.0477041	0.441966	1	KO - WT	limma	0.00163793	0.0152489	FALSE	no hit	7.75225
737	GSTP1	P19157	Glutathione S-transferase P 1 OS=Mus musculus GN=Gstp1 PE=1 SV=2	1	3	9	8.53924	-0.373595	31.3361	-5.33869	0.00163874	0.0152489	-1.33899	0.0477252	0.442075	1	KO - WT	limma	0.00163874	0.0152489	FALSE	no hit	8.53924
738	SNX8	Q8CFD4	Sorting nexin-8 OS=Mus musculus GN=Snx8 PE=1 SV=1	1	3	2	6.96786	0.352336	26.3133	5.33581	0.00164332	0.0152708	-1.3421	0.0478451	0.442694	1	KO - WT	limma	0.00164332	0.0152708	FALSE	no hit	6.96786
739	CACFD1	A6PWX1|Q8BG21	Calcium channel flower homolog OS=Mus musculus GN=Cacfd1 PE=1 SV=1|Calcium channel flower homolog OS=Mus musculus GN=Cacfd1 PE=1 SV=1	1	3	2	5.79012	-0.345724	23.8545	-5.33354	0.00164695	0.0152838	-1.34455	0.0479402	0.443184	1	KO - WT	limma	0.00164695	0.0152838	FALSE	no hit	5.79012
740	CGGBP1	Q8BHG9	CGG triplet repeat-binding protein 1 OS=Mus musculus GN=Cggbp1 PE=1 SV=1	1	3	4	7.02435	-0.398468	27.3567	-5.33117	0.00165074	0.0152971	-1.34711	0.0480393	0.443693	1	KO - WT	limma	0.00165074	0.0152971	FALSE	no hit	7.02435
741	ARID4B	A2CG63|A2CG63-2	AT-rich interactive domain-containing protein 4B OS=Mus musculus GN=Arid4b PE=1 SV=1|Isoform 2 of AT-rich interactive domain-containing protein 4B OS=Mus musculus GN=Arid4b	1	3	11	7.17757	0.372061	29.6036	5.32986	0.00165284	0.0152971	-1.34853	0.0480942	0.443975	1	KO - WT	limma	0.00165284	0.0152971	FALSE	no hit	7.17757
742	TUT1	Q8R3F9	Speckle targeted PIP5K1A-regulated poly(A) polymerase OS=Mus musculus GN=Tut1 PE=1 SV=1	1	3	7	7.39338	-0.709849	27.9418	-5.32842	0.00165516	0.015298	-1.35009	0.0481548	0.444286	1	KO - WT	limma	0.00165516	0.015298	FALSE	candidate	7.39338
743	MTERF1B|MTERF1A	A0A096P6K7|B9EJ57|Q8CHZ9	Transcription termination factor 1b, mitochondrial OS=Mus musculus GN=Mterf1b PE=4 SV=1|Transcription termination factor 1b, mitochondrial OS=Mus musculus GN=Mterf1b PE=2 SV=1|Transcription termination factor 1a, mitochondrial OS=Mus musculus GN=Mterf1a PE=2 SV=1	1	3	3	6.70538	-0.426403	27.2449	-5.32629	0.00165859	0.0153091	-1.3524	0.0482444	0.444745	1	KO - WT	limma	0.00165859	0.0153091	FALSE	no hit	6.70538
744	PRMT9	F8WIU7|Q3U3W5	Putative protein arginine N-methyltransferase 9 OS=Mus musculus GN=Prmt9 PE=1 SV=1|Putative protein arginine N-methyltransferase 9 OS=Mus musculus GN=Prmt9 PE=2 SV=2	1	3	11	7.16841	-0.347749	29.4728	-5.31453	0.00167768	0.0154393	-1.36514	0.0487412	0.447277	1	KO - WT	limma	0.00167768	0.0154393	FALSE	no hit	7.16841
745	LRSAM1	Q80ZI6	E3 ubiquitin-protein ligase LRSAM1 OS=Mus musculus GN=Lrsam1 PE=1 SV=1	1	3	8	6.72391	-0.365259	27.3701	-5.31451	0.0016777	0.0154393	-1.36515	0.0487418	0.44728	1	KO - WT	limma	0.0016777	0.0154393	FALSE	no hit	6.72391
746	MSLN	Q61468	Mesothelin OS=Mus musculus GN=Msln PE=1 SV=1	1	3	2	6.69758	-0.727828	26.4637	-5.31338	0.00167955	0.0154393	-1.36638	0.0487897	0.447523	1	KO - WT	limma	0.00167955	0.0154393	FALSE	candidate	6.69758
747	SERINC1	A9CLV6|Q9QZI8	Axotomy induced glycoprotein 2 OS=Mus musculus GN=Serinc1 PE=1 SV=1|Serine incorporator 1 OS=Mus musculus GN=Serinc1 PE=1 SV=1	1	3	4	7.26646	0.401545	27.9359	5.31206	0.00168171	0.0154393	-1.36781	0.0488458	0.447807	1	KO - WT	limma	0.00168171	0.0154393	FALSE	no hit	7.26646
748	ZFP148|ZNF148	Q548L0|Q61624	G-rich box-binding protein Berf-1 OS=Mus musculus GN=Zfp148 PE=1 SV=1|Zinc finger protein 148 OS=Mus musculus GN=Znf148 PE=1 SV=2	1	3	7	6.95958	-0.412084	28.019	-5.3072	0.00168969	0.0154919	-1.37309	0.049053	0.448853	1	KO - WT	limma	0.00168969	0.0154919	FALSE	no hit	6.95958
749	RNF114	Q9ET26	E3 ubiquitin-protein ligase RNF114 OS=Mus musculus GN=Rnf114 PE=1 SV=2	1	3	6	7.58867	-0.403204	29.1609	-5.30162	0.00169891	0.0155555	-1.37914	0.0492914	0.450053	1	KO - WT	limma	0.00169891	0.0155555	FALSE	no hit	7.58867
750	FAM171A1	A2ATK9|A2ATL0|A2ATL1	Family with sequence similarity 171, member A1 OS=Mus musculus GN=Fam171a1 PE=1 SV=1|Protein Fam171a1 OS=Mus musculus GN=Fam171a1 PE=1 SV=1|MCG17280 OS=Mus musculus GN=Fam171a1 PE=1 SV=1	1	3	2	6.31498	-0.429963	24.9671	-5.29721	0.00170624	0.0155904	-1.38393	0.0494807	0.451002	1	KO - WT	limma	0.00170624	0.0155904	FALSE	no hit	6.31498
751	TAP2	P36371|Q792S7	Antigen peptide transporter 2 OS=Mus musculus GN=Tap2 PE=1 SV=1|Antigen peptide transporter 2 OS=Mus musculus GN=Tap2 PE=1 SV=1	1	3	4	6.87495	-0.666096	27.4741	-5.29659	0.00170726	0.0155904	-1.3846	0.0495071	0.451134	1	KO - WT	limma	0.00170726	0.0155904	FALSE	candidate	6.87495
752	FAM107B	H9H9T1|Q3TGF2	Protein FAM107B OS=Mus musculus GN=Fam107b PE=1 SV=1|Protein FAM107B OS=Mus musculus GN=Fam107b PE=1 SV=2	1	3	5	7.241	-0.568019	28.4136	-5.29405	0.00171151	0.015606	-1.38737	0.0496168	0.451682	1	KO - WT	limma	0.00171151	0.015606	FALSE	no hit	7.241
753	CAST	P51125	Calpastatin OS=Mus musculus GN=Cast PE=1 SV=2	1	3	27	8.15501	0.51551	30.7153	5.29284	0.00171352	0.015606	-1.38868	0.0496686	0.451941	1	KO - WT	limma	0.00171352	0.015606	FALSE	no hit	8.15501
754	CYB5R1	Q9DB73	NADH-cytochrome b5 reductase 1 OS=Mus musculus GN=Cyb5r1 PE=1 SV=1	1	3	6	7.67859	0.509037	29.466	5.29043	0.00171756	0.0156065	-1.3913	0.0497725	0.452459	1	KO - WT	limma	0.00171756	0.0156065	FALSE	no hit	7.67859
755	GGCT	Q9D7X8	Gamma-glutamylcyclotransferase OS=Mus musculus GN=Ggct PE=1 SV=1	1	3	2	6.92841	-0.440825	27.2486	-5.2901	0.00171813	0.0156065	-1.39166	0.0497871	0.452531	1	KO - WT	limma	0.00171813	0.0156065	FALSE	no hit	6.92841
756	SUN2	Q8BJS4|Q8BJS4-2|Q8BJS4-3	SUN domain-containing protein 2 OS=Mus musculus GN=Sun2 PE=1 SV=3|Isoform 2 of SUN domain-containing protein 2 OS=Mus musculus GN=Sun2|Isoform 3 of SUN domain-containing protein 2 OS=Mus musculus GN=Sun2	1	3	24	7.95531	0.588888	30.8108	5.28649	0.00172419	0.0156408	-1.39558	0.049943	0.453306	1	KO - WT	limma	0.00172419	0.0156408	FALSE	candidate	7.95531
757	MAPK12	O08911	Mitogen-activated protein kinase 12 OS=Mus musculus GN=Mapk12 PE=1 SV=1	1	3	5	7.11873	0.413597	28.5018	5.28482	0.00172701	0.015645	-1.39741	0.0500156	0.453666	1	KO - WT	limma	0.00172701	0.015645	FALSE	no hit	7.11873
758	SERHL	Q3U3G8|Q9EPB5	Serine hydrolase-like protein OS=Mus musculus GN=Serhl PE=1 SV=1|Serine hydrolase-like protein OS=Mus musculus GN=Serhl PE=1 SV=1	1	3	3	6.66167	0.348071	26.8471	5.28351	0.00172921	0.015645	-1.39882	0.0500721	0.453946	1	KO - WT	limma	0.00172921	0.015645	FALSE	no hit	6.66167
759	CASC4	E9PZJ6|Q6P2L7|Q6P2L7-2|Q6P2L7-3	Protein CASC4 OS=Mus musculus GN=Casc4 PE=1 SV=2|Protein CASC4 OS=Mus musculus GN=Casc4 PE=1 SV=1|Isoform 2 of Protein CASC4 OS=Mus musculus GN=Casc4|Isoform 3 of Protein CASC4 OS=Mus musculus GN=Casc4	1	3	2	6.30253	-0.690289	24.6983	-5.28111	0.00173328	0.0156612	-1.40144	0.0501765	0.454462	1	KO - WT	limma	0.00173328	0.0156612	FALSE	candidate	6.30253
760	BUB1	A2APR8|O08901	Mitotic checkpoint serine/threonine-protein kinase BUB1 OS=Mus musculus GN=Bub1 PE=1 SV=1|Mitotic checkpoint serine/threonine-protein kinase BUB1 OS=Mus musculus GN=Bub1 PE=1 SV=1	1	3	7	7.42598	-0.388116	28.2184	-5.27935	0.00173627	0.0156675	-1.40336	0.0502531	0.45484	1	KO - WT	limma	0.00173627	0.0156675	FALSE	no hit	7.42598
761	ATAD2	G3X963	ATPase family AAA domain-containing protein 2 OS=Mus musculus GN=Atad2 PE=1 SV=1	1	3	29	7.84666	0.379361	31.6155	5.27682	0.00174057	0.015676	-1.40611	0.0503634	0.455384	1	KO - WT	limma	0.00174057	0.015676	FALSE	no hit	7.84666
762	ZFPM2	Q8CCH7|Q8CCH7-3	Zinc finger protein ZFPM2 OS=Mus musculus GN=Zfpm2 PE=1 SV=2|Isoform 3 of Zinc finger protein ZFPM2 OS=Mus musculus GN=Zfpm2	1	3	3	6.57288	-0.592567	26.7235	-5.27611	0.00174178	0.015676	-1.40688	0.0503942	0.455536	1	KO - WT	limma	0.00174178	0.015676	FALSE	candidate	6.57288
763	CEP55	Q8BT07	Centrosomal protein of 55 kDa OS=Mus musculus GN=Cep55 PE=1 SV=2	1	3	22	7.73194	-0.417926	30.4895	-5.27127	0.00175006	0.0157299	-1.41216	0.050606	0.456576	1	KO - WT	limma	0.00175006	0.0157299	FALSE	no hit	7.73194
764	TDRD7	A0A0A0MQD1|Q8K1H1	Tudor domain-containing protein 7 OS=Mus musculus GN=Tdrd7 PE=1 SV=1|Tudor domain-containing protein 7 OS=Mus musculus GN=Tdrd7 PE=1 SV=1	1	3	9	7.03897	-0.351209	28.7089	-5.2698	0.00175258	0.0157319	-1.41377	0.0506704	0.456892	1	KO - WT	limma	0.00175258	0.0157319	FALSE	no hit	7.03897
765	RIF1	Q6PR54|Q6PR54-2|Q6PR54-3	Telomere-associated protein RIF1 OS=Mus musculus GN=Rif1 PE=1 SV=2|Isoform 2 of Telomere-associated protein RIF1 OS=Mus musculus GN=Rif1|Isoform 3 of Telomere-associated protein RIF1 OS=Mus musculus GN=Rif1	1	3	44	7.88433	-0.345262	31.4667	-5.26693	0.0017575	0.0157555	-1.41689	0.050796	0.457506	1	KO - WT	limma	0.0017575	0.0157555	FALSE	no hit	7.88433
766	ZMYND11	D3YY85|Q8R5C8	Zinc finger MYND domain-containing protein 11 OS=Mus musculus GN=Zmynd11 PE=1 SV=1|Zinc finger MYND domain-containing protein 11 OS=Mus musculus GN=Zmynd11 PE=1 SV=2	1	3	5	7.07915	0.341253	28.1237	5.2631	0.00176411	0.0157871	-1.42107	0.0509647	0.458329	1	KO - WT	limma	0.00176411	0.0157871	FALSE	no hit	7.07915
767	N4BP1	Q6A037	NEDD4-binding protein 1 OS=Mus musculus GN=N4bp1 PE=1 SV=2	1	3	10	6.90494	-0.38615	28.3789	-5.26222	0.00176563	0.0157871	-1.42203	0.0510033	0.458517	1	KO - WT	limma	0.00176563	0.0157871	FALSE	no hit	6.90494
768	UPP1	P52624|Q5SUC8	Uridine phosphorylase 1 OS=Mus musculus GN=Upp1 PE=1 SV=2|Uridine phosphorylase OS=Mus musculus GN=Upp1 PE=1 SV=1	1	3	4	6.93767	0.339844	27.6116	5.25971	0.00176999	0.0158023	-1.42477	0.0511142	0.459056	1	KO - WT	limma	0.00176999	0.0158023	FALSE	no hit	6.93767
769	HIP1R	Q9JKY5	Huntingtin-interacting protein 1-related protein OS=Mus musculus GN=Hip1r PE=1 SV=2	1	3	32	7.9349	0.386669	30.7395	5.25825	0.00177252	0.0158023	-1.42636	0.0511785	0.459369	1	KO - WT	limma	0.00177252	0.0158023	FALSE	no hit	7.9349
770	TWF1	Q91YR1	Twinfilin-1 OS=Mus musculus GN=Twf1 PE=1 SV=2	1	3	10	8.42934	0.382548	29.9382	5.25726	0.00177424	0.0158023	-1.42745	0.0512224	0.459582	1	KO - WT	limma	0.00177424	0.0158023	FALSE	no hit	8.42934
771	PRDX4	O08807	Peroxiredoxin-4 OS=Mus musculus GN=Prdx4 PE=1 SV=1	1	3	8	8.31919	0.407849	30.1576	5.25404	0.00177985	0.0158238	-1.43096	0.0513649	0.460271	1	KO - WT	limma	0.00177985	0.0158238	FALSE	no hit	8.31919
772	DCTD	G3X908|Q8K2D6	Deoxycytidylate deaminase OS=Mus musculus GN=Dctd PE=1 SV=1|Deoxycytidylate deaminase OS=Mus musculus GN=Dctd PE=2 SV=1	1	3	5	6.98875	-0.453101	27.9943	-5.25323	0.00178127	0.0158238	-1.43185	0.0514009	0.460446	1	KO - WT	limma	0.00178127	0.0158238	FALSE	no hit	6.98875
773	PEG10	E9Q3F7|Q7TN75	Retrotransposon-derived protein PEG10 OS=Mus musculus GN=Peg10 PE=1 SV=1|Retrotransposon-derived protein PEG10 OS=Mus musculus GN=Peg10 PE=1 SV=2	1	3	10	7.6299	0.498155	28.432	5.25068	0.00178574	0.0158254	-1.43463	0.0515143	0.460993	1	KO - WT	limma	0.00178574	0.0158254	FALSE	no hit	7.6299
774	PTGR2	Q8VDQ1	Prostaglandin reductase 2 OS=Mus musculus GN=Ptgr2 PE=1 SV=2	1	3	8	7.88779	0.381821	29.5496	5.24833	0.00178987	0.0158254	-1.43721	0.051619	0.461497	1	KO - WT	limma	0.00178987	0.0158254	FALSE	no hit	7.88779
775	SMC5	Q8CG46	Structural maintenance of chromosomes protein 5 OS=Mus musculus GN=Smc5 PE=1 SV=1	1	3	36	7.82652	0.418767	31.5132	5.24794	0.00179055	0.0158254	-1.43763	0.051636	0.46158	1	KO - WT	limma	0.00179055	0.0158254	FALSE	no hit	7.82652
776	PUSL1	A2ADA5	tRNA pseudouridine synthase-like 1 OS=Mus musculus GN=Pusl1 PE=1 SV=1	1	3	5	6.96184	-0.400255	28.2063	-5.24787	0.00179068	0.0158254	-1.43771	0.0516394	0.461596	1	KO - WT	limma	0.00179068	0.0158254	FALSE	no hit	6.96184
777	BRD9	A0A0R4J175|Q3UQU0	Bromodomain-containing protein 9 OS=Mus musculus GN=Brd9 PE=1 SV=1|Bromodomain-containing protein 9 OS=Mus musculus GN=Brd9 PE=1 SV=1	1	3	3	6.27436	0.392715	26.7812	5.24227	0.00180056	0.0158922	-1.44383	0.0518893	0.462796	1	KO - WT	limma	0.00180056	0.0158922	FALSE	no hit	6.27436
778	SKP2	A0A087WQ11|Q9Z0Z3	S-phase kinase-associated protein 2 OS=Mus musculus GN=Skp2 PE=1 SV=1|S-phase kinase-associated protein 2 OS=Mus musculus GN=Skp2 PE=1 SV=1	1	3	5	6.7769	-0.358099	27.3874	-5.23996	0.00180465	0.0159078	-1.44636	0.0519926	0.46329	1	KO - WT	limma	0.00180465	0.0159078	FALSE	no hit	6.7769
779	SMYD5	Q3TYX3	SET and MYND domain-containing protein 5 OS=Mus musculus GN=Smyd5 PE=1 SV=2	1	3	11	8.03546	-0.368846	29.728	-5.23604	0.00181162	0.0159173	-1.45065	0.0521684	0.46413	1	KO - WT	limma	0.00181162	0.0159173	FALSE	no hit	8.03546
780	UBQLN1	Q8R317	Ubiquilin-1 OS=Mus musculus GN=Ubqln1 PE=1 SV=1	1	3	6	7.50984	0.472495	28.7215	5.23547	0.00181264	0.0159173	-1.45128	0.0521941	0.464252	1	KO - WT	limma	0.00181264	0.0159173	FALSE	no hit	7.50984
781	MECP2	Q9Z2D6|Q9Z2D6-2	Methyl-CpG-binding protein 2 OS=Mus musculus GN=Mecp2 PE=1 SV=1|Isoform B of Methyl-CpG-binding protein 2 OS=Mus musculus GN=Mecp2	1	3	10	7.34256	0.573696	28.8965	5.23544	0.00181268	0.0159173	-1.4513	0.0521952	0.464257	1	KO - WT	limma	0.00181268	0.0159173	FALSE	no hit	7.34256
782	FBXW8	Q8BIA4	F-box/WD repeat-containing protein 8 OS=Mus musculus GN=Fbxw8 PE=1 SV=2	1	3	4	6.75406	-0.662286	26.4824	-5.23315	0.00181678	0.0159328	-1.45381	0.0522983	0.464749	1	KO - WT	limma	0.00181678	0.0159328	FALSE	candidate	6.75406
783	PAXIP1	Q6NZQ4	PAX-interacting protein 1 OS=Mus musculus GN=Paxip1 PE=1 SV=1	1	3	3	6.35958	0.393588	26.5367	5.22975	0.00182286	0.0159658	-1.45754	0.0524515	0.465476	1	KO - WT	limma	0.00182286	0.0159658	FALSE	no hit	6.35958
784	KIAA2013	Q91X21|Q91X21-2	Uncharacterized protein KIAA2013 OS=Mus musculus GN=Kiaa2013 PE=1 SV=1|Isoform 2 of Uncharacterized protein KIAA2013 OS=Mus musculus GN=Kiaa2013	1	3	3	7.24517	-0.351193	27.0469	-5.22072	0.00183915	0.0160879	-1.46744	0.0528603	0.467408	1	KO - WT	limma	0.00183915	0.0160879	FALSE	no hit	7.24517
785	SARS	Q8C483	Serine--tRNA ligase, cytoplasmic OS=Mus musculus GN=Sars PE=1 SV=1	1	3	26	8.8416	0.503349	32.2761	5.21939	0.00184157	0.0160885	-1.4689	0.0529208	0.467693	1	KO - WT	limma	0.00184157	0.0160885	FALSE	no hit	8.8416
786	SULT2B1	O35400|O35400-2	Sulfotransferase family cytosolic 2B member 1 OS=Mus musculus GN=Sult2b1 PE=2 SV=2|Isoform 2 of Sulfotransferase family cytosolic 2B member 1 OS=Mus musculus GN=Sult2b1	1	3	3	6.63143	0.338562	26.2169	5.21786	0.00184435	0.0160923	-1.47058	0.0529904	0.46802	1	KO - WT	limma	0.00184435	0.0160923	FALSE	no hit	6.63143
787	SUCLG2	Q9Z2I8|Q9Z2I8-2	Succinyl-CoA ligase [GDP-forming] subunit beta, mitochondrial OS=Mus musculus GN=Suclg2 PE=1 SV=3|Isoform 2 of Succinyl-CoA ligase [GDP-forming] subunit beta, mitochondrial OS=Mus musculus GN=Suclg2	1	3	19	8.31941	-0.357827	30.9188	-5.20782	0.00186271	0.0162318	-1.4816	0.053449	0.470166	1	KO - WT	limma	0.00186271	0.0162318	FALSE	no hit	8.31941
788	BCAT2	O35855|O88374|Q3ULU3	Branched-chain-amino-acid aminotransferase, mitochondrial OS=Mus musculus GN=Bcat2 PE=1 SV=2|Branched-chain-amino-acid aminotransferase OS=Mus musculus GN=Bcat2 PE=1 SV=1|Branched-chain-amino-acid aminotransferase OS=Mus musculus GN=Bcat2 PE=1 SV=1	1	3	9	8.05958	0.413303	29.5127	5.20318	0.00187125	0.0162856	-1.4867	0.0536617	0.471156	1	KO - WT	limma	0.00187125	0.0162856	FALSE	no hit	8.05958
789	RBMS1	E9PZ21|Q91W59|Q91W59-2|Q91W59-3	RNA-binding motif, single-stranded-interacting protein 1 OS=Mus musculus GN=Rbms1 PE=1 SV=1|RNA-binding motif, single-stranded-interacting protein 1 OS=Mus musculus GN=Rbms1 PE=1 SV=1|Isoform 2 of RNA-binding motif, single-stranded-interacting protein 1 OS=Mus musculus GN=Rbms1|Isoform 3 of RNA-binding motif, single-stranded-interacting protein 1 OS=Mus musculus GN=Rbms1	1	3	3	7.37213	-0.372872	28.7009	-5.19791	0.00188103	0.0163327	-1.49249	0.0539046	0.472281	1	KO - WT	limma	0.00188103	0.0163327	FALSE	no hit	7.37213
790	IFIT2	Q6GTM0	Ifit2 protein OS=Mus musculus GN=Ifit2 PE=1 SV=1	1	3	11	7.54184	-0.685894	29.6566	-5.1977	0.00188143	0.0163327	-1.49273	0.0539146	0.472327	1	KO - WT	limma	0.00188143	0.0163327	FALSE	candidate	7.54184
791	NAGA	Q9QWR8	Alpha-N-acetylgalactosaminidase OS=Mus musculus GN=Naga PE=1 SV=2	1	3	7	7.50524	0.439634	29.6537	5.19253	0.00189106	0.0163956	-1.49842	0.0541535	0.473429	1	KO - WT	limma	0.00189106	0.0163956	FALSE	no hit	7.50524
792	HAGH	A0A0R4J052|G5E8T9|Q99KB8|Q99KB8-2	Hydroxyacylglutathione hydrolase, mitochondrial OS=Mus musculus GN=Hagh PE=1 SV=1|Hydroxyacyl glutathione hydrolase OS=Mus musculus GN=Hagh PE=1 SV=1|Hydroxyacylglutathione hydrolase, mitochondrial OS=Mus musculus GN=Hagh PE=1 SV=2|Isoform 2 of Hydroxyacylglutathione hydrolase, mitochondrial OS=Mus musculus GN=Hagh	1	3	7	7.95526	0.336116	28.7284	5.1906	0.00189468	0.0164062	-1.50055	0.0542431	0.473842	1	KO - WT	limma	0.00189468	0.0164062	FALSE	no hit	7.95526
793	TMEM206	Q9D771	Transmembrane protein 206 OS=Mus musculus GN=Tmem206 PE=1 SV=1	1	3	2	7.38579	0.45968	27.312	5.18725	0.00190096	0.0164398	-1.50423	0.0543984	0.474555	1	KO - WT	limma	0.00190096	0.0164398	FALSE	no hit	7.38579
794	MTX3	D3YTP3	Protein Mtx3 OS=Mus musculus GN=Mtx3 PE=1 SV=2	1	3	2	6.02498	0.604889	25.1291	5.18304	0.00190891	0.0164718	-1.50887	0.0545946	0.475452	1	KO - WT	limma	0.00190891	0.0164718	FALSE	candidate	6.02498
795	ZNF48	Q3US17	Zinc finger protein 48 OS=Mus musculus GN=Znf48 PE=1 SV=2	1	3	5	7.15978	0.34638	28.79	5.18275	0.00190946	0.0164718	-1.50919	0.0546082	0.475514	1	KO - WT	limma	0.00190946	0.0164718	FALSE	no hit	7.15978
796	LYST	G5E8Q0|P97412	Lysosomal trafficking regulator, isoform CRA_a OS=Mus musculus GN=Lyst PE=1 SV=1|Lysosomal-trafficking regulator OS=Mus musculus GN=Lyst PE=1 SV=1	1	3	3	6.41286	0.559353	25.6279	5.17864	0.00191725	0.0165131	-1.51372	0.0548002	0.47639	1	KO - WT	limma	0.00191725	0.0165131	FALSE	no hit	6.41286
797	TMSB4X	P20065-2	Isoform Short of Thymosin beta-4 OS=Mus musculus GN=Tmsb4x	1	3	2	7.53223	-0.353214	28.9105	-5.17769	0.00191906	0.0165131	-1.51477	0.0548449	0.476593	1	KO - WT	limma	0.00191906	0.0165131	FALSE	no hit	7.53223
798	FADD	Q61160	FAS-associated death domain protein OS=Mus musculus GN=Fadd PE=1 SV=1	1	3	4	6.78948	0.398537	27.5923	5.16945	0.0019348	0.0166152	-1.52386	0.0552317	0.478346	1	KO - WT	limma	0.0019348	0.0166152	FALSE	no hit	6.78948
799	THOC3	Q8VE80	THO complex subunit 3 OS=Mus musculus GN=Thoc3 PE=2 SV=1	1	3	10	7.72428	0.359183	29.4353	5.16895	0.00193577	0.0166152	-1.52442	0.0552555	0.478454	1	KO - WT	limma	0.00193577	0.0166152	FALSE	no hit	7.72428
800	RINT1	Q8BZ36|Q8BZ36-2	RAD50-interacting protein 1 OS=Mus musculus GN=Rint1 PE=1 SV=2|Isoform 2 of RAD50-interacting protein 1 OS=Mus musculus GN=Rint1	1	3	5	7.1629	0.399076	27.211	5.16625	0.00194096	0.0166313	-1.5274	0.0553829	0.479029	1	KO - WT	limma	0.00194096	0.0166313	FALSE	no hit	7.1629
801	TPCN1	Q9EQJ0	Two pore calcium channel protein 1 OS=Mus musculus GN=Tpcn1 PE=1 SV=1	1	3	2	6.7189	0.387924	25.7065	5.16545	0.0019425	0.0166313	-1.52828	0.0554205	0.479198	1	KO - WT	limma	0.0019425	0.0166313	FALSE	no hit	6.7189
802	RAB35	Q3U0T9|Q6PHN9	RAB35, member RAS oncogene family OS=Mus musculus GN=Rab35 PE=1 SV=1|Ras-related protein Rab-35 OS=Mus musculus GN=Rab35 PE=1 SV=1	1	3	7	8.13591	0.411265	30.1776	5.16365	0.00194597	0.0166403	-1.53027	0.0555056	0.479581	1	KO - WT	limma	0.00194597	0.0166403	FALSE	no hit	8.13591
803	SDCBP	O08992|Q3TMX0	Syntenin-1 OS=Mus musculus GN=Sdcbp PE=1 SV=1|MCG4375, isoform CRA_b OS=Mus musculus GN=Sdcbp PE=1 SV=1	1	3	7	7.95452	-0.603915	29.71	-5.16042	0.00195222	0.0166729	-1.53384	0.0556585	0.480268	1	KO - WT	limma	0.00195222	0.0166729	FALSE	candidate	7.95452
804	PDK3	Q4FJR4|Q922H2	Pdk3 protein OS=Mus musculus GN=Pdk3 PE=1 SV=1|[Pyruvate dehydrogenase (acetyl-transferring)] kinase isozyme 3, mitochondrial OS=Mus musculus GN=Pdk3 PE=1 SV=1	1	3	8	7.61809	-0.402422	29.4304	-5.15613	0.00196056	0.0167065	-1.53858	0.0558621	0.481179	1	KO - WT	limma	0.00196056	0.0167065	FALSE	no hit	7.61809
805	MOCS2	F6ZGI7|Q9Z223-3	Molybdopterin synthase sulfur carrier subunit OS=Mus musculus GN=Mocs2 PE=1 SV=1|Isoform 3 of Molybdopterin synthase catalytic subunit OS=Mus musculus GN=Mocs2	1	3	6	7.19347	0.435555	28.0422	5.1559	0.00196102	0.0167065	-1.53884	0.0558734	0.48123	1	KO - WT	limma	0.00196102	0.0167065	FALSE	no hit	7.19347
806	PELO	Q80X73	Protein pelota homolog OS=Mus musculus GN=Pelo PE=1 SV=3	1	3	18	7.90309	0.361376	30.4346	5.15274	0.00196719	0.0167382	-1.54233	0.0560237	0.4819	1	KO - WT	limma	0.00196719	0.0167382	FALSE	no hit	7.90309
807	STK3	Q9JI10	Serine/threonine-protein kinase 3 OS=Mus musculus GN=Stk3 PE=1 SV=1	1	3	17	8.06677	-0.410151	30.9066	-5.14646	0.00197951	0.0168219	-1.54929	0.0563237	0.483234	1	KO - WT	limma	0.00197951	0.0168219	FALSE	no hit	8.06677
808	GKAP1	Q9JMB0	G kinase-anchoring protein 1 OS=Mus musculus GN=Gkap1 PE=1 SV=1	1	3	9	7.18819	0.582518	29.1351	5.14523	0.00198194	0.0168219	-1.55065	0.0563826	0.483495	1	KO - WT	limma	0.00198194	0.0168219	FALSE	no hit	7.18819
809	MPC1	D3Z786|P63030|Q3UX28	Mitochondrial pyruvate carrier 1 (Fragment) OS=Mus musculus GN=Mpc1 PE=1 SV=1|Mitochondrial pyruvate carrier 1 OS=Mus musculus GN=Mpc1 PE=1 SV=1|Brain protein 44-like OS=Mus musculus GN=Mpc1 PE=1 SV=1	1	3	2	7.49711	0.459778	27.2933	5.14143	0.00198946	0.0168649	-1.55486	0.0565651	0.484302	1	KO - WT	limma	0.00198946	0.0168649	FALSE	no hit	7.49711
810	ARHGDIA	Q99PT1	Rho GDP-dissociation inhibitor 1 OS=Mus musculus GN=Arhgdia PE=1 SV=3	1	3	17	9.21854	0.414802	32.1374	5.13953	0.00199322	0.016876	-1.55696	0.0566564	0.484705	1	KO - WT	limma	0.00199322	0.016876	FALSE	no hit	9.21854
811	HOMER3	Q99JP6-2	Isoform 2 of Homer protein homolog 3 OS=Mus musculus GN=Homer3	1	3	12	7.50645	0.38075	29.2424	5.13694	0.00199837	0.0168806	-1.55983	0.0567811	0.485254	1	KO - WT	limma	0.00199837	0.0168806	FALSE	no hit	7.50645
812	ADAM9	A0A140LHU0|E9Q638|Q61072	Disintegrin and metalloproteinase domain-containing protein 9 OS=Mus musculus GN=Adam9 PE=1 SV=1|Disintegrin and metalloproteinase domain-containing protein 9 OS=Mus musculus GN=Adam9 PE=1 SV=1|Disintegrin and metalloproteinase domain-containing protein 9 OS=Mus musculus GN=Adam9 PE=1 SV=2	1	3	12	7.57919	0.35311	29.9506	5.13621	0.00199984	0.0168806	-1.56065	0.0568166	0.48541	1	KO - WT	limma	0.00199984	0.0168806	FALSE	no hit	7.57919
813	VBP1	P61759	Prefoldin subunit 3 OS=Mus musculus GN=Vbp1 PE=1 SV=2	1	3	12	7.73282	-0.399089	29.8833	-5.13444	0.00200336	0.0168806	-1.56261	0.0569018	0.485784	1	KO - WT	limma	0.00200336	0.0168806	FALSE	no hit	7.73282
814	PAK1	G5E884	Serine/threonine-protein kinase PAK 1 OS=Mus musculus GN=Pak1 PE=1 SV=1	1	3	5	7.48467	0.416293	29.0525	5.13431	0.00200361	0.0168806	-1.56275	0.0569079	0.485811	1	KO - WT	limma	0.00200361	0.0168806	FALSE	no hit	7.48467
815	STX4	P70452	Syntaxin-4 OS=Mus musculus GN=Stx4 PE=1 SV=1	1	3	9	7.56857	0.445571	29.5221	5.12523	0.00202184	0.0170132	-1.57282	0.0573479	0.487735	1	KO - WT	limma	0.00202184	0.0170132	FALSE	no hit	7.56857
816	CDKN2AIPNL	Q9D211	CDKN2AIP N-terminal-like protein OS=Mus musculus GN=Cdkn2aipnl PE=3 SV=1	1	3	4	7.08753	-0.351835	26.6737	-5.11859	0.0020353	0.0171055	-1.58021	0.0576717	0.489142	1	KO - WT	limma	0.0020353	0.0171055	FALSE	no hit	7.08753
817	PFKFB2	Q6GTL7	6-phosphofructo-2-kinase/fructose-2, 6-biphosphatase 2 OS=Mus musculus GN=Pfkfb2 PE=1 SV=1	1	3	13	7.1628	0.353221	29.3483	5.11456	0.00204351	0.0171333	-1.58469	0.0578687	0.489994	1	KO - WT	limma	0.00204351	0.0171333	FALSE	no hit	7.1628
818	0610010F05RIK|KIAA1841	M0QWF3|Q68FF0	Protein 0610010F05Rik OS=Mus musculus GN=0610010F05Rik PE=1 SV=1|Uncharacterized protein KIAA1841 OS=Mus musculus GN=Kiaa1841 PE=1 SV=2	1	3	2	6.11144	-0.58658	24.9016	-5.11309	0.00204652	0.0171333	-1.58632	0.0579408	0.490305	1	KO - WT	limma	0.00204652	0.0171333	FALSE	candidate	6.11144
819	GDPD1	Q9CRY7	Glycerophosphodiester phosphodiesterase domain-containing protein 1 OS=Mus musculus GN=Gdpd1 PE=1 SV=1	1	3	11	7.92507	0.417429	30.3459	5.11261	0.0020475	0.0171333	-1.58685	0.0579643	0.490407	1	KO - WT	limma	0.0020475	0.0171333	FALSE	no hit	7.92507
820	PMPCB	Q9CXT8	Mitochondrial-processing peptidase subunit beta OS=Mus musculus GN=Pmpcb PE=1 SV=1	1	3	17	8.05326	-0.334793	30.692	-5.11207	0.0020486	0.0171333	-1.58745	0.0579908	0.490521	1	KO - WT	limma	0.0020486	0.0171333	FALSE	no hit	8.05326
821	CARS2	G3X975|Q8BYM8	MCG11180, isoform CRA_a OS=Mus musculus GN=Cars2 PE=1 SV=1|Probable cysteine--tRNA ligase, mitochondrial OS=Mus musculus GN=Cars2 PE=1 SV=2	1	3	5	6.84713	0.363828	26.9138	5.11031	0.00205222	0.0171426	-1.58941	0.0580772	0.490893	1	KO - WT	limma	0.00205222	0.0171426	FALSE	no hit	6.84713
822	GCAT	O88986	2-amino-3-ketobutyrate coenzyme A ligase, mitochondrial OS=Mus musculus GN=Gcat PE=1 SV=2	1	3	12	7.82545	0.330821	29.8483	5.109	0.0020549	0.0171442	-1.59087	0.0581415	0.49117	1	KO - WT	limma	0.0020549	0.0171442	FALSE	no hit	7.82545
823	CROT	Q9DC50	Peroxisomal carnitine O-octanoyltransferase OS=Mus musculus GN=Crot PE=1 SV=1	1	3	11	7.33832	-0.349261	29.0011	-5.10747	0.00205805	0.0171496	-1.59257	0.0582167	0.491493	1	KO - WT	limma	0.00205805	0.0171496	FALSE	no hit	7.33832
824	NPM3	Q9CPP0	Nucleoplasmin-3 OS=Mus musculus GN=Npm3 PE=1 SV=3	1	3	4	7.78572	-0.331515	27.7915	-5.10624	0.00206058	0.0171498	-1.59394	0.0582773	0.491753	1	KO - WT	limma	0.00206058	0.0171498	FALSE	no hit	7.78572
825	PCBD1	P61458	Pterin-4-alpha-carbinolamine dehydratase OS=Mus musculus GN=Pcbd1 PE=1 SV=2	1	3	5	8.05424	0.417662	28.7495	5.09432	0.00208531	0.0173346	-1.60721	0.0588667	0.494268	1	KO - WT	limma	0.00208531	0.0173346	FALSE	no hit	8.05424
826	TMEM134	Q8R0J4|Q8R0J4-2|Q8R0J4-3	Transmembrane protein 134 OS=Mus musculus GN=Tmem134 PE=1 SV=1|Isoform 2 of Transmembrane protein 134 OS=Mus musculus GN=Tmem134|Isoform 3 of Transmembrane protein 134 OS=Mus musculus GN=Tmem134	1	3	2	6.48043	-0.463474	25.3647	-5.08967	0.00209506	0.0173639	-1.6124	0.0590981	0.495249	1	KO - WT	limma	0.00209506	0.0173639	FALSE	no hit	6.48043
827	FAM195B	Q3UGS4	Protein FAM195B OS=Mus musculus GN=Fam195b PE=1 SV=1	1	3	3	6.78339	0.423885	27.6926	5.08907	0.00209632	0.0173639	-1.61307	0.0591281	0.495375	1	KO - WT	limma	0.00209632	0.0173639	FALSE	no hit	6.78339
828	WDR59	D3Z1F9|Q8C0M0|Q8C0M0-2|Q8C0M0-3	WD repeat domain 59, isoform CRA_b OS=Mus musculus GN=Wdr59 PE=1 SV=1|WD repeat-containing protein 59 OS=Mus musculus GN=Wdr59 PE=1 SV=2|Isoform 2 of WD repeat-containing protein 59 OS=Mus musculus GN=Wdr59|Isoform 3 of WD repeat-containing protein 59 OS=Mus musculus GN=Wdr59	1	3	5	6.85585	-0.332197	27.3264	-5.08902	0.00209643	0.0173639	-1.61312	0.0591306	0.495386	1	KO - WT	limma	0.00209643	0.0173639	FALSE	no hit	6.85585
829	FAM134B	Q8VE91	Reticulophagy receptor Fam134b OS=Mus musculus GN=Fam134b PE=1 SV=2	1	3	2	6.7503	-0.43873	27.2692	-5.08774	0.00209912	0.0173652	-1.61455	0.0591945	0.495656	1	KO - WT	limma	0.00209912	0.0173652	FALSE	no hit	6.7503
830	STAU1	Q9DBE7	Double-stranded RNA-binding protein Staufen homolog 1 OS=Mus musculus GN=Stau1 PE=1 SV=1	1	3	19	7.63022	-0.340858	30.8524	-5.07649	0.00212297	0.0175413	-1.62712	0.0597583	0.498026	1	KO - WT	limma	0.00212297	0.0175413	FALSE	no hit	7.63022
831	TMED9	Q6PDC2|Q99KF1	Tmed9 protein OS=Mus musculus GN=Tmed9 PE=1 SV=1|Transmembrane emp24 domain-containing protein 9 OS=Mus musculus GN=Tmed9 PE=1 SV=2	1	3	8	8.38684	0.37242	29.5216	5.06961	0.00213769	0.0176417	-1.6348	0.060105	0.499472	1	KO - WT	limma	0.00213769	0.0176417	FALSE	no hit	8.38684
832	TXNRD2	J3QMN4|J3QMQ8|Q9JLT4|Q9JLT4-4	Thioredoxin reductase 2, mitochondrial OS=Mus musculus GN=Txnrd2 PE=1 SV=1|Thioredoxin reductase 2, mitochondrial OS=Mus musculus GN=Txnrd2 PE=1 SV=1|Thioredoxin reductase 2, mitochondrial OS=Mus musculus GN=Txnrd2 PE=1 SV=4|Isoform 4 of Thioredoxin reductase 2, mitochondrial OS=Mus musculus GN=Txnrd2	1	3	9	8.07816	0.35164	28.915	5.06677	0.00214381	0.017671	-1.63798	0.0602489	0.50007	1	KO - WT	limma	0.00214381	0.017671	FALSE	no hit	8.07816
833	MARCKS	P26645	Myristoylated alanine-rich C-kinase substrate OS=Mus musculus GN=Marcks PE=1 SV=2	1	3	5	7.53071	0.788366	28.786	5.06354	0.00215078	0.0177072	-1.6416	0.0604125	0.500748	1	KO - WT	limma	0.00215078	0.0177072	FALSE	candidate	7.53071
834	SUPT4H1A|SUPT4H1B	P63271|Q9Z199	Transcription elongation factor SPT4-A OS=Mus musculus GN=Supt4h1a PE=2 SV=1|Transcription elongation factor SPT4-B OS=Mus musculus GN=Supt4h1b PE=2 SV=1	1	3	3	7.35163	0.333416	26.7807	5.06135	0.00215552	0.0177203	-1.64404	0.0605235	0.501207	1	KO - WT	limma	0.00215552	0.0177203	FALSE	no hit	7.35163
835	TAF7	Q9R1C0	Transcription initiation factor TFIID subunit 7 OS=Mus musculus GN=Taf7 PE=1 SV=1	1	3	5	6.87964	-0.336081	28.4459	-5.05961	0.0021593	0.0177203	-1.64599	0.060612	0.501572	1	KO - WT	limma	0.0021593	0.0177203	FALSE	no hit	6.87964
836	RPS6KA5	Q8C050|Q8C050-2	Ribosomal protein S6 kinase alpha-5 OS=Mus musculus GN=Rps6ka5 PE=1 SV=2|Isoform 1 of Ribosomal protein S6 kinase alpha-5 OS=Mus musculus GN=Rps6ka5	1	3	6	7.05811	0.50794	28.4672	5.05826	0.00216224	0.0177203	-1.64751	0.060681	0.501856	1	KO - WT	limma	0.00216224	0.0177203	FALSE	no hit	7.05811
837	EEF2KMT	Q3UZW7|Q3UZW7-2	Protein-lysine N-methyltransferase EEF2KMT OS=Mus musculus GN=Eef2kmt PE=1 SV=1|Isoform 2 of Protein-lysine N-methyltransferase EEF2KMT OS=Mus musculus GN=Eef2kmt	1	3	2	6.75541	-0.337149	25.2806	-5.05804	0.00216271	0.0177203	-1.64775	0.0606919	0.501901	1	KO - WT	limma	0.00216271	0.0177203	FALSE	no hit	6.75541
838	NCOA3	A2A468|O09000|Q05BA5	Nuclear receptor coactivator 3 OS=Mus musculus GN=Ncoa3 PE=1 SV=1|Nuclear receptor coactivator 3 OS=Mus musculus GN=Ncoa3 PE=1 SV=2|Nuclear receptor coactivator 3 OS=Mus musculus GN=Ncoa3 PE=1 SV=1	1	3	2	6.30513	-0.3341	24.9715	-5.05514	0.00216903	0.0177509	-1.65099	0.0608398	0.50251	1	KO - WT	limma	0.00216903	0.0177509	FALSE	no hit	6.30513
839	NSMCE1	A0A0R4J0C0|Q9D720	Non-SMC element 1 homolog (S. cerevisiae), isoform CRA_b OS=Mus musculus GN=Nsmce1 PE=1 SV=1|Non-structural maintenance of chromosomes element 1 homolog OS=Mus musculus GN=Nsmce1 PE=1 SV=1	1	3	6	7.53249	0.393874	28.5533	5.05305	0.00217361	0.0177671	-1.65334	0.0609467	0.502949	1	KO - WT	limma	0.00217361	0.0177671	FALSE	no hit	7.53249
840	UBE2W	A0A0A0MQF3|Q8VDW4	MCG13474 OS=Mus musculus GN=Ube2w PE=1 SV=1|Ubiquitin-conjugating enzyme E2 W OS=Mus musculus GN=Ube2w PE=1 SV=1	1	3	2	6.63407	-0.350633	25.219	-5.05146	0.0021771	0.0177745	-1.65512	0.0610281	0.503283	1	KO - WT	limma	0.0021771	0.0177745	FALSE	no hit	6.63407
841	PANK3	Q5SXA7|Q8R2W9	Pantothenate kinase 3 OS=Mus musculus GN=Pank3 PE=1 SV=1|Pantothenate kinase 3 OS=Mus musculus GN=Pank3 PE=2 SV=1	1	3	4	7.18072	-0.505909	28.4551	-5.04443	0.00219258	0.0178796	-1.663	0.0613887	0.504755	1	KO - WT	limma	0.00219258	0.0178796	FALSE	no hit	7.18072
842	UBASH3B	Q8BGG7|Q8BGG7-2	Ubiquitin-associated and SH3 domain-containing protein B OS=Mus musculus GN=Ubash3b PE=1 SV=1|Isoform 2 of Ubiquitin-associated and SH3 domain-containing protein B OS=Mus musculus GN=Ubash3b	1	3	3	6.79146	0.361662	27.0069	5.04185	0.00219829	0.0179049	-1.66589	0.0615214	0.505295	1	KO - WT	limma	0.00219829	0.0179049	FALSE	no hit	6.79146
843	POLR1B	P70700	DNA-directed RNA polymerase I subunit RPA2 OS=Mus musculus GN=Polr1b PE=1 SV=2	1	3	21	8.02415	-0.340339	30.6371	-5.03946	0.0022036	0.0179268	-1.66858	0.0616446	0.505795	1	KO - WT	limma	0.0022036	0.0179268	FALSE	no hit	8.02415
844	TGS1	Q923W1	Trimethylguanosine synthase OS=Mus musculus GN=Tgs1 PE=1 SV=2	1	3	12	7.64804	-0.380218	28.8342	-5.03234	0.0022195	0.0180226	-1.67657	0.062013	0.507284	1	KO - WT	limma	0.0022195	0.0180226	FALSE	no hit	7.64804
845	PMPCA	Q9DC61	Mitochondrial-processing peptidase subunit alpha OS=Mus musculus GN=Pmpca PE=1 SV=1	1	3	17	8.35863	-0.32477	31.2064	-5.03184	0.00222063	0.0180226	-1.67714	0.062039	0.507389	1	KO - WT	limma	0.00222063	0.0180226	FALSE	no hit	8.35863
846	DNAJC9	Q91WN1	DnaJ homolog subfamily C member 9 OS=Mus musculus GN=Dnajc9 PE=1 SV=2	1	3	13	8.03856	0.394054	30.8781	5.03061	0.00222339	0.0180236	-1.67852	0.0621029	0.507646	1	KO - WT	limma	0.00222339	0.0180236	FALSE	no hit	8.03856
847	ABCG2	A0A0R4J0B6|Q7TMS5|S4R2E1	ATP-binding cassette sub-family G member 2 OS=Mus musculus GN=Abcg2 PE=1 SV=1|ATP-binding cassette sub-family G member 2 OS=Mus musculus GN=Abcg2 PE=1 SV=1|ATP-binding cassette sub-family G member 2 OS=Mus musculus GN=Abcg2 PE=1 SV=1	1	3	3	7.27718	-0.362919	28.4413	-5.02674	0.00223211	0.0180704	-1.68287	0.0623044	0.508456	1	KO - WT	limma	0.00223211	0.0180704	FALSE	no hit	7.27718
848	PRUNE	Q8BIW1	Protein prune homolog OS=Mus musculus GN=Prune PE=1 SV=1	1	3	14	7.88087	0.445206	30.6019	5.02571	0.00223443	0.0180704	-1.68403	0.0623578	0.50867	1	KO - WT	limma	0.00223443	0.0180704	FALSE	no hit	7.88087
849	ZFP346|ZNF346	E0CXP1|E0CY94|E0CYH6|E0CYN4|E0CZ32|E9PYN2|E9Q7N8|F7CTY2|Q9R0B7	Zinc finger protein 346 OS=Mus musculus GN=Zfp346 PE=1 SV=1|Zinc finger protein 346 (Fragment) OS=Mus musculus GN=Zfp346 PE=1 SV=1|Zinc finger protein 346 OS=Mus musculus GN=Zfp346 PE=1 SV=1|Zinc finger protein 346 OS=Mus musculus GN=Zfp346 PE=1 SV=1|Zinc finger protein 346 OS=Mus musculus GN=Zfp346 PE=1 SV=1|Zinc finger protein 346 OS=Mus musculus GN=Zfp346 PE=1 SV=1|Zinc finger protein 346 OS=M…	1	3	3	6.64363	0.48283	26.622	5.01403	0.002261	0.0182482	-1.69717	0.0629688	0.511107	1	KO - WT	limma	0.002261	0.0182482	FALSE	no hit	6.64363
850	UBA5	Q8VE47	Ubiquitin-like modifier-activating enzyme 5 OS=Mus musculus GN=Uba5 PE=1 SV=2	1	3	7	7.45318	0.330936	27.8829	5.01329	0.0022627	0.0182482	-1.69801	0.0630078	0.511262	1	KO - WT	limma	0.0022627	0.0182482	FALSE	no hit	7.45318
851	STK4	Q9JI11	Serine/threonine-protein kinase 4 OS=Mus musculus GN=Stk4 PE=1 SV=1	1	3	11	7.65031	-0.32639	29.7089	-5.01255	0.00226439	0.0182482	-1.69884	0.0630467	0.511416	1	KO - WT	limma	0.00226439	0.0182482	FALSE	no hit	7.65031
852	PALM	Q9Z0P4	Paralemmin-1 OS=Mus musculus GN=Palm PE=1 SV=1	1	3	12	7.53949	0.348113	29.3912	5.00637	0.00227862	0.0183277	-1.7058	0.0633724	0.512703	1	KO - WT	limma	0.00227862	0.0183277	FALSE	no hit	7.53949
853	CCDC134	Q8C7V8|Q8C7V8-2	Coiled-coil domain-containing protein 134 OS=Mus musculus GN=Ccdc134 PE=1 SV=1|Isoform 2 of Coiled-coil domain-containing protein 134 OS=Mus musculus GN=Ccdc134	1	3	4	6.88904	0.356409	27.5314	5.00594	0.0022796	0.0183277	-1.70628	0.0633947	0.512791	1	KO - WT	limma	0.0022796	0.0183277	FALSE	no hit	6.88904
854	ITFG2	A0A0N4SW06|Q91WI7|Q91WI7-2	Integrin-alpha FG-GAP repeat-containing protein 2 OS=Mus musculus GN=Itfg2 PE=1 SV=1|Integrin-alpha FG-GAP repeat-containing protein 2 OS=Mus musculus GN=Itfg2 PE=2 SV=1|Isoform 2 of Integrin-alpha FG-GAP repeat-containing protein 2 OS=Mus musculus GN=Itfg2	1	3	5	6.82418	-0.409493	27.0471	-5.0045	0.00228295	0.0183331	-1.70791	0.0634713	0.513093	1	KO - WT	limma	0.00228295	0.0183331	FALSE	no hit	6.82418
855	BRD1	E9PZ26|E9Q412|G5E8P1	Protein Brd1 OS=Mus musculus GN=Brd1 PE=1 SV=1|Protein Brd1 OS=Mus musculus GN=Brd1 PE=1 SV=1|MCG7283 OS=Mus musculus GN=Brd1 PE=1 SV=1	1	3	4	6.93344	0.37675	27.7343	5.00145	0.00229	0.0183682	-1.71134	0.0636322	0.513725	1	KO - WT	limma	0.00229	0.0183682	FALSE	no hit	6.93344
856	PLEKHA1	D3YU01|D6RCU3|Q8BUL6|Q8BUL6-2	Pleckstrin homology domain-containing family A member 1 OS=Mus musculus GN=Plekha1 PE=1 SV=1|Pleckstrin homology domain-containing family A member 1 OS=Mus musculus GN=Plekha1 PE=1 SV=2|Pleckstrin homology domain-containing family A member 1 OS=Mus musculus GN=Plekha1 PE=1 SV=1|Isoform 2 of Pleckstrin homology domain-containing family A member 1 OS=Mus musculus GN=Plekha1	1	3	2	6.46532	0.390954	25.0617	4.99647	0.00230162	0.0184398	-1.71697	0.0638968	0.514762	1	KO - WT	limma	0.00230162	0.0184398	FALSE	no hit	6.46532
857	PDLIM2	A0A087WPL1|F7C957|Q8R1G6	PDZ and LIM domain protein 2 OS=Mus musculus GN=Pdlim2 PE=1 SV=1|PDZ and LIM domain protein 2 (Fragment) OS=Mus musculus GN=Pdlim2 PE=1 SV=1|PDZ and LIM domain protein 2 OS=Mus musculus GN=Pdlim2 PE=1 SV=1	1	3	2	6.60719	-0.449952	25.235	-4.99409	0.00230718	0.0184628	-1.71965	0.0640233	0.515256	1	KO - WT	limma	0.00230718	0.0184628	FALSE	no hit	6.60719
858	SCLY	Q9JLI6	Selenocysteine lyase OS=Mus musculus GN=Scly PE=1 SV=1	1	3	6	7.15613	0.446016	28.7287	4.99224	0.00231151	0.0184759	-1.72174	0.0641217	0.51564	1	KO - WT	limma	0.00231151	0.0184759	FALSE	no hit	7.15613
859	CPNE3	Q8BT60	Copine-3 OS=Mus musculus GN=Cpne3 PE=1 SV=2	1	3	14	8.20963	-0.412849	30.8911	-4.98999	0.00231681	0.0184967	-1.72428	0.0642421	0.516108	1	KO - WT	limma	0.00231681	0.0184967	FALSE	no hit	8.20963
860	HSPE1	Q4KL76|Q64433	10 kDa heat shock protein, mitochondrial OS=Mus musculus GN=Hspe1 PE=1 SV=1|10 kDa heat shock protein, mitochondrial OS=Mus musculus GN=Hspe1 PE=1 SV=2	1	3	11	9.27513	-0.409035	31.5817	-4.98765	0.00232232	0.0185191	-1.72692	0.064367	0.516593	1	KO - WT	limma	0.00232232	0.0185191	FALSE	no hit	9.27513
861	ZNF639	Q99KZ6	Zinc finger protein 639 OS=Mus musculus GN=Znf639 PE=1 SV=1	1	3	2	6.4155	0.450279	24.8085	4.98583	0.00232663	0.018532	-1.72898	0.0644646	0.516971	1	KO - WT	limma	0.00232663	0.018532	FALSE	no hit	6.4155
862	FRRS1	Q8K385	Ferric-chelate reductase 1 OS=Mus musculus GN=FRRS1 PE=1 SV=1	1	3	7	7.5184	0.342593	28.769	4.98255	0.00233439	0.0185722	-1.73268	0.0646401	0.51765	1	KO - WT	limma	0.00233439	0.0185722	FALSE	no hit	7.5184
863	ZNF280D|ZFP280D	Q68FE8|Q68FE8-2|V9GWW1|V9GXC9|V9GXP2	Zinc finger protein 280D OS=Mus musculus GN=Znf280d PE=1 SV=1|Isoform 2 of Zinc finger protein 280D OS=Mus musculus GN=Znf280d|Zinc finger protein 280D OS=Mus musculus GN=Zfp280d PE=1 SV=1|Zinc finger protein 280D OS=Mus musculus GN=Zfp280d PE=1 SV=1|Suppressor of hairy wing homolog 4 (Drosophila), isoform CRA_b OS=Mus musculus GN=Zfp280d PE=1 SV=1	1	3	4	6.87622	0.407268	27.5759	4.98017	0.00234006	0.0185957	-1.73538	0.0647682	0.518145	1	KO - WT	limma	0.00234006	0.0185957	FALSE	no hit	6.87622
864	RPP25L	Q99JH1	Ribonuclease P protein subunit p25-like protein OS=Mus musculus GN=Rpp25l PE=1 SV=1	1	3	2	7.05475	-0.412111	26.9679	-4.97845	0.00234416	0.0185973	-1.73733	0.0648609	0.518502	1	KO - WT	limma	0.00234416	0.0185973	FALSE	no hit	7.05475
865	TBC1D10A	P58802|Q5SPX8	TBC1 domain family member 10A OS=Mus musculus GN=Tbc1d10a PE=1 SV=1|TBC1 domain family member 10A OS=Mus musculus GN=Tbc1d10a PE=1 SV=1	1	3	11	7.64943	0.393068	29.3897	4.97781	0.00234568	0.0185973	-1.73805	0.0648952	0.518633	1	KO - WT	limma	0.00234568	0.0185973	FALSE	no hit	7.64943
866	LMNB2	P21619	Lamin-B2 OS=Mus musculus GN=Lmnb2 PE=1 SV=2	1	3	34	8.10252	0.333571	31.6303	4.9758	0.00235049	0.0185979	-1.74033	0.0650037	0.519051	1	KO - WT	limma	0.00235049	0.0185979	FALSE	no hit	8.10252
867	ERGIC3	Q9CQE7|Q9CQE7-2	Endoplasmic reticulum-Golgi intermediate compartment protein 3 OS=Mus musculus GN=Ergic3 PE=1 SV=1|Isoform 2 of Endoplasmic reticulum-Golgi intermediate compartment protein 3 OS=Mus musculus GN=Ergic3	1	3	11	8.07211	-0.333907	29.665	-4.97551	0.00235117	0.0185979	-1.74065	0.0650191	0.51911	1	KO - WT	limma	0.00235117	0.0185979	FALSE	no hit	8.07211
868	YWHAQ	F6VW30|P68254	14-3-3 protein theta (Fragment) OS=Mus musculus GN=Ywhaq PE=1 SV=1|14-3-3 protein theta OS=Mus musculus GN=Ywhaq PE=1 SV=1	1	3	18	8.95661	0.496565	32.1859	4.97066	0.00236281	0.0186657	-1.74614	0.065281	0.520113	1	KO - WT	limma	0.00236281	0.0186657	FALSE	no hit	8.95661
869	FADS3	Q3T9H9|Q9JJE7	Fatty acid desaturase 3 OS=Mus musculus GN=Fads3 PE=1 SV=1|Fatty acid desaturase 3 OS=Mus musculus GN=Fads3 PE=2 SV=2	1	3	7	7.80132	-0.364621	28.7583	-4.96968	0.00236519	0.0186657	-1.74726	0.0653344	0.520317	1	KO - WT	limma	0.00236519	0.0186657	FALSE	no hit	7.80132
870	EXOG	E9PZS5|Q8C163	Nuclease EXOG, mitochondrial OS=Mus musculus GN=Exog PE=1 SV=1|Nuclease EXOG, mitochondrial OS=Mus musculus GN=Exog PE=1 SV=1	1	3	5	6.87507	0.339736	28.0387	4.96393	0.00237907	0.0187536	-1.75376	0.065646	0.521505	1	KO - WT	limma	0.00237907	0.0187536	FALSE	no hit	6.87507
871	CISD2	Q9CQB5	CDGSH iron-sulfur domain-containing protein 2 OS=Mus musculus GN=Cisd2 PE=1 SV=1	1	3	5	8.04477	0.331428	30.3247	4.96151	0.00238494	0.018774	-1.7565	0.0657775	0.522004	1	KO - WT	limma	0.00238494	0.018774	FALSE	no hit	8.04477
872	IRAK4	Q8R4K2	Interleukin-1 receptor-associated kinase 4 OS=Mus musculus GN=Irak4 PE=1 SV=1	1	3	7	7.11629	0.323337	28.9081	4.96061	0.00238713	0.018774	-1.75752	0.0658266	0.52219	1	KO - WT	limma	0.00238713	0.018774	FALSE	no hit	7.11629
873	S100A6	P14069|Q545I9	Protein S100-A6 OS=Mus musculus GN=S100a6 PE=1 SV=3|Protein S100 OS=Mus musculus GN=S100a6 PE=1 SV=1	1	3	6	9.26603	0.729327	30.7337	4.95768	0.0023943	0.0188088	-1.76086	0.0659869	0.522797	1	KO - WT	limma	0.0023943	0.0188088	FALSE	candidate	9.26603
874	MTUS1	A0A0R4J1L9	Microtubule-associated tumor suppressor 1 homolog OS=Mus musculus GN=Mtus1 PE=1 SV=1	1	3	5	6.7006	0.325664	27.0964	4.95394	0.00240345	0.0188591	-1.76509	0.066191	0.523568	1	KO - WT	limma	0.00240345	0.0188591	FALSE	no hit	6.7006
875	CCDC127	Q3TC33	Coiled-coil domain-containing protein 127 OS=Mus musculus GN=Ccdc127 PE=1 SV=2	1	3	3	6.58362	0.457221	26.1889	4.95268	0.00240654	0.0188618	-1.76652	0.0662602	0.523828	1	KO - WT	limma	0.00240654	0.0188618	FALSE	no hit	6.58362
876	PCTP	P53808|Q5SV41	Phosphatidylcholine transfer protein OS=Mus musculus GN=Pctp PE=1 SV=2|Phosphatidylcholine transfer protein OS=Mus musculus GN=Pctp PE=1 SV=1	1	3	4	7.43301	-0.378505	29.1254	-4.95025	0.00241253	0.0188831	-1.76928	0.0663935	0.524329	1	KO - WT	limma	0.00241253	0.0188831	FALSE	no hit	7.43301
877	PITRM1	Q8K411|Q8K411-2	Presequence protease, mitochondrial OS=Mus musculus GN=Pitrm1 PE=1 SV=1|Isoform 2 of Presequence protease, mitochondrial OS=Mus musculus GN=Pitrm1	1	3	36	8.19766	0.324847	32.0752	4.94817	0.00241765	0.0188831	-1.77164	0.0665075	0.524757	1	KO - WT	limma	0.00241765	0.0188831	FALSE	no hit	8.19766
878	COX17	P56394|Q54AC6	Cytochrome c oxidase copper chaperone OS=Mus musculus GN=Cox17 PE=1 SV=2|Cox17p OS=Mus musculus GN=Cox17 PE=1 SV=1	1	3	3	7.60868	-0.436429	28.1754	-4.94767	0.00241888	0.0188831	-1.77221	0.0665349	0.52486	1	KO - WT	limma	0.00241888	0.0188831	FALSE	no hit	7.60868
879	DHX57	Q6P5D3|Q6P5D3-2	Putative ATP-dependent RNA helicase DHX57 OS=Mus musculus GN=Dhx57 PE=1 SV=2|Isoform 2 of Putative ATP-dependent RNA helicase DHX57 OS=Mus musculus GN=Dhx57	1	3	12	6.99344	0.321666	28.2956	4.94711	0.00242027	0.0188831	-1.77285	0.0665658	0.524976	1	KO - WT	limma	0.00242027	0.0188831	FALSE	no hit	6.99344
880	ABCD4	O89016	ATP-binding cassette sub-family D member 4 OS=Mus musculus GN=Abcd4 PE=1 SV=2	1	3	3	6.61315	0.34429	26.4369	4.94077	0.002436	0.0189842	-1.78004	0.066915	0.52628	1	KO - WT	limma	0.002436	0.0189842	FALSE	no hit	6.61315
881	RBFA	Q3UKZ0|Q6P3B9	Putative ribosome-binding factor A, mitochondrial OS=Mus musculus GN=Rbfa PE=1 SV=1|Putative ribosome-binding factor A, mitochondrial OS=Mus musculus GN=Rbfa PE=2 SV=1	1	3	5	6.74728	-0.540784	26.3196	-4.93891	0.00244065	0.0189988	-1.78217	0.0670181	0.526664	1	KO - WT	limma	0.00244065	0.0189988	FALSE	no hit	6.74728
882	ASPH	A2AL85|Q8BSY0|Q8CBM2	Aspartyl/asparaginyl beta-hydroxylase OS=Mus musculus GN=Asph PE=1 SV=1|Aspartyl/asparaginyl beta-hydroxylase OS=Mus musculus GN=Asph PE=1 SV=1|Aspartyl/asparaginyl beta-hydroxylase OS=Mus musculus GN=Asph PE=1 SV=1	1	3	21	7.63939	-0.329152	30.2957	-4.93338	0.00245448	0.0190849	-1.78845	0.0673241	0.5278	1	KO - WT	limma	0.00245448	0.0190849	FALSE	no hit	7.63939
883	NSMCE2	Q91VT1	E3 SUMO-protein ligase NSE2 OS=Mus musculus GN=Nsmce2 PE=2 SV=1	1	3	8	7.70404	0.324148	29.3178	4.93126	0.00245983	0.0190858	-1.79086	0.0674421	0.528236	1	KO - WT	limma	0.00245983	0.0190858	FALSE	no hit	7.70404
884	UQCRFS1	Q9CR68	Cytochrome b-c1 complex subunit Rieske, mitochondrial OS=Mus musculus GN=Uqcrfs1 PE=1 SV=1	1	3	11	8.32894	0.345828	29.9613	4.93033	0.00246218	0.0190858	-1.79192	0.0674939	0.528427	1	KO - WT	limma	0.00246218	0.0190858	FALSE	no hit	8.32894
885	SELENBP1	P17563	Selenium-binding protein 1 OS=Mus musculus GN=Selenbp1 PE=1 SV=2	1	3	9	7.06441	0.377773	28.2746	4.93002	0.00246295	0.0190858	-1.79227	0.067511	0.528491	1	KO - WT	limma	0.00246295	0.0190858	FALSE	no hit	7.06441
886	TLR2	G3X8Y8|Q9QUN7	Toll-like receptor OS=Mus musculus GN=Tlr2 PE=1 SV=1|Toll-like receptor 2 OS=Mus musculus GN=Tlr2 PE=1 SV=1	1	3	4	7.1012	0.546588	28.0142	4.92674	0.00247125	0.0191285	-1.79601	0.0676938	0.529164	1	KO - WT	limma	0.00247125	0.0191285	FALSE	no hit	7.1012
887	DDB1	Q3U1J4	DNA damage-binding protein 1 OS=Mus musculus GN=Ddb1 PE=1 SV=2	1	3	46	8.65817	-0.382966	32.6328	-4.91966	0.00248923	0.019246	-1.80407	0.0680893	0.530615	1	KO - WT	limma	0.00248923	0.019246	FALSE	no hit	8.65817
888	ANXA2	P07356|Q542G9	Annexin A2 OS=Mus musculus GN=Anxa2 PE=1 SV=2|Annexin OS=Mus musculus GN=Anxa2 PE=1 SV=1	1	3	25	9.15655	0.329785	32.7966	4.91808	0.00249328	0.0192555	-1.80588	0.068178	0.53094	1	KO - WT	limma	0.00249328	0.0192555	FALSE	no hit	9.15655
889	PAG1	A6H659|Q3U1F9	Pag1 protein OS=Mus musculus GN=Pag1 PE=1 SV=1|Phosphoprotein associated with glycosphingolipid-enriched microdomains 1 OS=Mus musculus GN=Pag1 PE=1 SV=2	1	3	3	6.26533	0.439744	26.116	4.91114	0.0025111	0.0193539	-1.81379	0.0685682	0.532361	1	KO - WT	limma	0.0025111	0.0193539	FALSE	no hit	6.26533
890	PDCD2L	F6SGV3|Q8C5N5	Programmed cell death protein 2-like (Fragment) OS=Mus musculus GN=Pdcd2l PE=1 SV=1|Programmed cell death protein 2-like OS=Mus musculus GN=Pdcd2l PE=1 SV=1	1	3	6	7.25535	0.375058	28.4884	4.91092	0.00251166	0.0193539	-1.81404	0.0685804	0.532405	1	KO - WT	limma	0.00251166	0.0193539	FALSE	no hit	7.25535
891	CC2D1B	Q8BRN9	Coiled-coil and C2 domain-containing protein 1B OS=Mus musculus GN=Cc2d1b PE=1 SV=1	1	3	20	7.58908	-0.318866	30.6283	-4.90491	0.00252722	0.0194337	-1.8209	0.06892	0.533634	1	KO - WT	limma	0.00252722	0.0194337	FALSE	no hit	7.58908
892	ATP11C	E9QKK8|F6Q8D3|Q9QZW0|Q9QZW0-2	Phospholipid-transporting ATPase OS=Mus musculus GN=Atp11c PE=1 SV=1|Phospholipid-transporting ATPase OS=Mus musculus GN=Atp11c PE=1 SV=1|Phospholipid-transporting ATPase 11C OS=Mus musculus GN=Atp11c PE=1 SV=2|Isoform 2 of Phospholipid-transporting ATPase 11C OS=Mus musculus GN=Atp11c	1	3	9	6.90469	0.340523	28.1661	4.90473	0.00252769	0.0194337	-1.82111	0.0689302	0.533671	1	KO - WT	limma	0.00252769	0.0194337	FALSE	no hit	6.90469
893	EEF1G	Q4FZK2|Q9D8N0	Elongation factor 1-gamma OS=Mus musculus GN=Eef1g PE=1 SV=1|Elongation factor 1-gamma OS=Mus musculus GN=Eef1g PE=1 SV=3	1	3	28	9.30995	-0.434825	32.8133	-4.89805	0.0025451	0.0195457	-1.82873	0.0693089	0.535035	1	KO - WT	limma	0.0025451	0.0195457	FALSE	no hit	9.30995
894	MYG1	Q9JK81	UPF0160 protein MYG1, mitochondrial OS=Mus musculus GN=Myg1 PE=1 SV=1	1	3	15	7.89393	-0.386746	30.7391	-4.89409	0.00255548	0.0196034	-1.83325	0.0695341	0.535842	1	KO - WT	limma	0.00255548	0.0196034	FALSE	no hit	7.89393
895	ADRBK1	Q3U1V3|Q99MK8	Protein-serine/threonine kinase OS=Mus musculus GN=Adrbk1 PE=1 SV=1|Beta-adrenergic receptor kinase 1 OS=Mus musculus GN=Adrbk1 PE=1 SV=2	1	3	15	7.48964	-0.453133	30.0149	-4.89027	0.00256555	0.0196587	-1.83763	0.0697523	0.536621	1	KO - WT	limma	0.00256555	0.0196587	FALSE	no hit	7.48964
896	KNTC1	Q8C3Y4	Kinetochore-associated protein 1 OS=Mus musculus GN=Kntc1 PE=1 SV=2	1	3	53	7.94749	0.442388	32.1641	4.8853	0.0025787	0.0197374	-1.84331	0.0700365	0.537632	1	KO - WT	limma	0.0025787	0.0197374	FALSE	no hit	7.94749
897	TRMT10A	A0A0R4J205	tRNA methyltransferase 10 homolog A OS=Mus musculus GN=Trmt10a PE=1 SV=1	1	3	13	7.86961	-0.441043	29.7646	-4.87896	0.00259562	0.0198447	-1.85057	0.070401	0.538922	1	KO - WT	limma	0.00259562	0.0198447	FALSE	no hit	7.86961
898	Q5EBG8	Q5EBG8	Uncharacterized protein C1orf50 homolog OS=Mus musculus PE=1 SV=1	1	3	3	6.87669	-0.443423	27.3923	-4.87749	0.00259956	0.0198528	-1.85226	0.0704859	0.539221	1	KO - WT	limma	0.00259956	0.0198528	FALSE	no hit	6.87669
899	UBP1	Q811S7	Upstream-binding protein 1 OS=Mus musculus GN=Ubp1 PE=1 SV=1	1	3	7	6.78365	0.325821	27.1489	4.87423	0.00260832	0.0198975	-1.85599	0.070674	0.539883	1	KO - WT	limma	0.00260832	0.0198975	FALSE	no hit	6.78365
900	GXYLT1	D3Z6W7|Q3UHH8	Glucoside xylosyltransferase 1 OS=Mus musculus GN=Gxylt1 PE=1 SV=1|Glucoside xylosyltransferase 1 OS=Mus musculus GN=Gxylt1 PE=1 SV=2	1	3	3	7.15443	0.397379	27.3451	4.87203	0.00261424	0.0199197	-1.85852	0.0708011	0.54033	1	KO - WT	limma	0.00261424	0.0199197	FALSE	no hit	7.15443
901	SLC38A1	Q8K2P7	Sodium-coupled neutral amino acid transporter 1 OS=Mus musculus GN=Slc38a1 PE=1 SV=1	1	3	7	7.56516	0.415461	29.1732	4.87099	0.00261703	0.0199197	-1.8597	0.070861	0.540539	1	KO - WT	limma	0.00261703	0.0199197	FALSE	no hit	7.56516
902	ZNF593	Q9DB42	Zinc finger protein 593 OS=Mus musculus GN=Znf593 PE=1 SV=2	1	3	6	7.33555	-0.414851	27.9886	-4.86815	0.00262472	0.0199491	-1.86296	0.0710255	0.541116	1	KO - WT	limma	0.00262472	0.0199491	FALSE	no hit	7.33555
903	APOOL	Q78IK4	MICOS complex subunit Mic27 OS=Mus musculus GN=Apool PE=1 SV=1	1	3	7	7.71262	0.338278	29.0792	4.86742	0.00262671	0.0199491	-1.8638	0.0710682	0.541265	1	KO - WT	limma	0.00262671	0.0199491	FALSE	no hit	7.71262
904	GPD1L	Q3ULJ0|Q3ULJ0-2	Glycerol-3-phosphate dehydrogenase 1-like protein OS=Mus musculus GN=Gpd1l PE=1 SV=2|Isoform 2 of Glycerol-3-phosphate dehydrogenase 1-like protein OS=Mus musculus GN=Gpd1l	1	3	12	7.80606	0.398925	30.1507	4.86628	0.00262981	0.0199505	-1.86511	0.0711345	0.541496	1	KO - WT	limma	0.00262981	0.0199505	FALSE	no hit	7.80606
905	ENDOD1	Q8C522	Endonuclease domain-containing 1 protein OS=Mus musculus GN=Endod1 PE=1 SV=2	1	3	5	6.92057	-0.370916	26.7178	-4.86409	0.00263576	0.0199736	-1.86762	0.0712617	0.54194	1	KO - WT	limma	0.00263576	0.0199736	FALSE	no hit	6.92057
906	NFIL3	O08750	Nuclear factor interleukin-3-regulated protein OS=Mus musculus GN=Nfil3 PE=1 SV=1	1	3	7	6.76646	0.600653	27.8075	4.85994	0.00264709	0.0200372	-1.87239	0.0715033	0.54278	1	KO - WT	limma	0.00264709	0.0200372	FALSE	candidate	6.76646
907	SOS1	Q62245	Son of sevenless homolog 1 OS=Mus musculus GN=Sos1 PE=1 SV=2	1	3	11	6.99129	0.314332	28.9363	4.85634	0.00265696	0.0200898	-1.87652	0.0717135	0.543508	1	KO - WT	limma	0.00265696	0.0200898	FALSE	no hit	6.99129
908	RAB8B	P61028|Q0PD49	Ras-related protein Rab-8B OS=Mus musculus GN=Rab8b PE=1 SV=1|RAB8B, member RAS oncogene family OS=Mus musculus GN=Rab8b PE=1 SV=1	1	3	4	7.20764	0.380443	29.3522	4.85484	0.00266108	0.0200964	-1.87824	0.0718011	0.543811	1	KO - WT	limma	0.00266108	0.0200964	FALSE	no hit	7.20764
909	CDK19	B7ZMT1|G5E8L1|Q8BWD8	Cdc2l6 protein OS=Mus musculus GN=Cdk19 PE=1 SV=1|Cell division cycle 2-like 6 (CDK8-like), isoform CRA_b OS=Mus musculus GN=Cdk19 PE=1 SV=1|Cyclin-dependent kinase 19 OS=Mus musculus GN=Cdk19 PE=2 SV=1	1	3	2	6.71995	0.315184	26.7696	4.8528	0.00266669	0.0200964	-1.88058	0.0719203	0.544222	1	KO - WT	limma	0.00266669	0.0200964	FALSE	no hit	6.71995
910	UQCRB	Q9CQB4|Q9D855	Cytochrome b-c1 complex subunit 7 OS=Mus musculus GN=Uqcrb PE=1 SV=1|Cytochrome b-c1 complex subunit 7 OS=Mus musculus GN=Uqcrb PE=1 SV=3	1	3	10	8.27397	0.401861	30.3446	4.85235	0.00266793	0.0200964	-1.8811	0.0719467	0.544314	1	KO - WT	limma	0.00266793	0.0200964	FALSE	no hit	8.27397
911	CPPED1	Q8BFS6	Serine/threonine-protein phosphatase CPPED1 OS=Mus musculus GN=Cpped1 PE=1 SV=1	1	3	4	7.13704	-0.335089	29.1141	-4.85159	0.00267004	0.0200964	-1.88198	0.0719916	0.544468	1	KO - WT	limma	0.00267004	0.0200964	FALSE	no hit	7.13704
912	SEC16A	A2AIX1|E9QAT4|F6T8X6	Protein Sec16a OS=Mus musculus GN=Sec16a PE=1 SV=1|Protein Sec16a OS=Mus musculus GN=Sec16a PE=1 SV=1|Protein Sec16a (Fragment) OS=Mus musculus GN=Sec16a PE=1 SV=1	1	3	25	7.39311	-0.318542	30.1269	-4.8502	0.00267388	0.0200964	-1.88357	0.072073	0.544749	1	KO - WT	limma	0.00267388	0.0200964	FALSE	no hit	7.39311
913	WNK1	P83741|P83741-2|P83741-3|P83741-4|P83741-5	Serine/threonine-protein kinase WNK1 OS=Mus musculus GN=Wnk1 PE=1 SV=2|Isoform 2 of Serine/threonine-protein kinase WNK1 OS=Mus musculus GN=Wnk1|Isoform 3 of Serine/threonine-protein kinase WNK1 OS=Mus musculus GN=Wnk1|Isoform 4 of Serine/threonine-protein kinase WNK1 OS=Mus musculus GN=Wnk1|Isoform 5 of Serine/threonine-protein kinase WNK1 OS=Mus musculus GN=Wnk1	1	3	26	7.7338	-0.413759	30.8919	-4.84965	0.00267542	0.0200964	-1.88421	0.0721055	0.544861	1	KO - WT	limma	0.00267542	0.0200964	FALSE	no hit	7.7338
914	ZGRF1	Q0VGT4	Protein ZGRF1 OS=Mus musculus GN=Zgrf1 PE=1 SV=2	1	3	3	5.92292	0.432964	24.7949	4.83823	0.00270725	0.0203009	-1.89735	0.0727787	0.547164	1	KO - WT	limma	0.00270725	0.0203009	FALSE	no hit	5.92292
915	FAM175A	Q8BPZ8	BRCA1-A complex subunit Abraxas OS=Mus musculus GN=Fam175a PE=1 SV=1	1	3	3	6.62558	0.317969	27.0865	4.8371	0.00271041	0.0203009	-1.89864	0.0728453	0.547391	1	KO - WT	limma	0.00271041	0.0203009	FALSE	no hit	6.62558
916	CBX8	Q9QXV1	Chromobox protein homolog 8 OS=Mus musculus GN=Cbx8 PE=1 SV=1	1	3	4	7.07908	0.33248	27.4699	4.83671	0.00271152	0.0203009	-1.8991	0.0728687	0.54747	1	KO - WT	limma	0.00271152	0.0203009	FALSE	no hit	7.07908
917	GBE1	Q9D6Y9	1,4-alpha-glucan-branching enzyme OS=Mus musculus GN=Gbe1 PE=1 SV=1	1	3	5	7.07254	-0.371078	27.8984	-4.83467	0.00271726	0.0203217	-1.90145	0.0729896	0.547881	1	KO - WT	limma	0.00271726	0.0203217	FALSE	no hit	7.07254
918	SYNGR1	O55100-2	Isoform 1B of Synaptogyrin-1 OS=Mus musculus GN=Syngr1	1	3	3	6.49462	0.529814	26.3376	4.83103	0.00272754	0.0203764	-1.90564	0.0732058	0.548613	1	KO - WT	limma	0.00272754	0.0203764	FALSE	no hit	6.49462
919	TRIOBP	Q99KW3-1	Isoform 1 of TRIO and F-actin-binding protein OS=Mus musculus GN=Triobp	1	3	22	7.66155	0.314283	30.2293	4.8272	0.00273841	0.0204353	-1.91006	0.0734338	0.549383	1	KO - WT	limma	0.00273841	0.0204353	FALSE	no hit	7.66155
920	NT5C3B	Q3UFY7	7-methylguanosine phosphate-specific 5'-nucleotidase OS=Mus musculus GN=Nt5c3b PE=1 SV=3	1	3	10	8.24418	0.349589	29.4476	4.82518	0.00274414	0.0204558	-1.91238	0.073554	0.549788	1	KO - WT	limma	0.00274414	0.0204558	FALSE	no hit	8.24418
921	SIMC1	E9Q6E9	Protein Simc1 OS=Mus musculus GN=Simc1 PE=1 SV=1	1	3	4	6.59267	0.318279	26.318	4.82265	0.00275137	0.0204873	-1.9153	0.0737052	0.550296	1	KO - WT	limma	0.00275137	0.0204873	FALSE	no hit	6.59267
922	POC5	Q9DBS8	Centrosomal protein POC5 OS=Mus musculus GN=Poc5 PE=2 SV=1	1	3	2	6.57465	0.334525	26.2449	4.8206	0.00275723	0.0204873	-1.91766	0.0738277	0.550707	1	KO - WT	limma	0.00275723	0.0204873	FALSE	no hit	6.57465
923	FAM65B	A6PW28|Q80U16	Likely orthologue of H. sapiens chromosome 6 open reading frame 32 (C6orf32) OS=Mus musculus GN=Fam65b PE=1 SV=1|Protein FAM65B OS=Mus musculus GN=Fam65b PE=1 SV=2	1	3	6	6.83987	0.361797	27.8008	4.81841	0.00276351	0.0204873	-1.92019	0.073959	0.551147	1	KO - WT	limma	0.00276351	0.0204873	FALSE	no hit	6.83987
924	ACAD10	Q8K370	Acyl-CoA dehydrogenase family member 10 OS=Mus musculus GN=Acad10 PE=1 SV=1	1	3	11	7.14735	-0.346508	29.116	-4.81798	0.00276475	0.0204873	-1.92069	0.0739847	0.551233	1	KO - WT	limma	0.00276475	0.0204873	FALSE	no hit	7.14735
925	TUBGCP2	Q921G8	Gamma-tubulin complex component 2 OS=Mus musculus GN=Tubgcp2 PE=1 SV=2	1	3	21	7.6599	0.350033	30.482	4.81726	0.00276683	0.0204873	-1.92152	0.0740281	0.551378	1	KO - WT	limma	0.00276683	0.0204873	FALSE	no hit	7.6599
926	MUT	P16332	Methylmalonyl-CoA mutase, mitochondrial OS=Mus musculus GN=Mut PE=1 SV=2	1	3	21	7.81945	-0.38325	30.7108	-4.81717	0.00276707	0.0204873	-1.92162	0.0740332	0.551395	1	KO - WT	limma	0.00276707	0.0204873	FALSE	no hit	7.81945
927	ENO2	A0A0N4SUX5|P17183|Q545V3	Gamma-enolase OS=Mus musculus GN=Eno2 PE=1 SV=1|Gamma-enolase OS=Mus musculus GN=Eno2 PE=1 SV=2|Enolase 2, gamma neuronal, isoform CRA_a OS=Mus musculus GN=Eno2 PE=1 SV=1	1	3	5	6.89472	0.685773	27.3448	4.8164	0.00276928	0.0204873	-1.92251	0.0740794	0.551549	1	KO - WT	limma	0.00276928	0.0204873	FALSE	candidate	6.89472
928	SHOC2	O88520	Leucine-rich repeat protein SHOC-2 OS=Mus musculus GN=Shoc2 PE=1 SV=2	1	3	6	7.13346	-0.34671	27.6045	-4.81455	0.00277462	0.0205047	-1.92465	0.0741906	0.55192	1	KO - WT	limma	0.00277462	0.0205047	FALSE	no hit	7.13346
929	VPS4A	Q8VEJ9	Vacuolar protein sorting-associated protein 4A OS=Mus musculus GN=Vps4a PE=1 SV=1	1	3	8	7.42374	0.322962	29.1083	4.80651	0.00279792	0.0206546	-1.93393	0.074675	0.553529	1	KO - WT	limma	0.00279792	0.0206546	FALSE	no hit	7.42374
930	SREK1IP1	Q4V9W2	Protein SREK1IP1 OS=Mus musculus GN=Srek1ip1 PE=1 SV=1	1	3	3	7.41541	0.648121	27.8068	4.80394	0.00280543	0.0206878	-1.93691	0.0748307	0.554044	1	KO - WT	limma	0.00280543	0.0206878	FALSE	candidate	7.41541
931	HEATR5B	Q8C547	HEAT repeat-containing protein 5B OS=Mus musculus GN=Heatr5b PE=1 SV=3	1	3	33	7.60265	0.338502	31.0018	4.80157	0.00281237	0.0207167	-1.93965	0.0749744	0.554518	1	KO - WT	limma	0.00281237	0.0207167	FALSE	no hit	7.60265
932	TAX1BP3	Q9DBG9	Tax1-binding protein 3 OS=Mus musculus GN=Tax1bp3 PE=1 SV=1	1	3	6	7.68277	0.434583	27.6079	4.79923	0.00281921	0.0207391	-1.94235	0.0751158	0.554983	1	KO - WT	limma	0.00281921	0.0207391	FALSE	no hit	7.68277
933	TINAGL1	H3BJ97|Q99JR5	Tubulointerstitial nephritis antigen-like OS=Mus musculus GN=Tinagl1 PE=1 SV=1|Tubulointerstitial nephritis antigen-like OS=Mus musculus GN=Tinagl1 PE=1 SV=1	1	3	6	7.07866	0.359159	26.5041	4.79803	0.00282275	0.0207391	-1.94374	0.0751891	0.555224	1	KO - WT	limma	0.00282275	0.0207391	FALSE	no hit	7.07866
934	AHCY	P50247|Q3TF14	Adenosylhomocysteinase OS=Mus musculus GN=Ahcy PE=1 SV=3|Adenosylhomocysteinase OS=Mus musculus GN=Ahcy PE=1 SV=1	1	3	21	8.82209	-0.425537	32.3302	-4.79744	0.00282448	0.0207391	-1.94443	0.0752249	0.555342	1	KO - WT	limma	0.00282448	0.0207391	FALSE	no hit	8.82209
935	CALCOCO1	E9Q7U2|Q8CGU1	Calcium-binding and coiled-coil domain-containing protein 1 OS=Mus musculus GN=Calcoco1 PE=1 SV=1|Calcium-binding and coiled-coil domain-containing protein 1 OS=Mus musculus GN=Calcoco1 PE=1 SV=2	1	3	8	7.01274	-0.39427	28.7664	-4.79375	0.00283538	0.0207968	-1.9487	0.0754497	0.556078	1	KO - WT	limma	0.00283538	0.0207968	FALSE	no hit	7.01274
936	KIF2C	Q922S8	Kinesin-like protein KIF2C OS=Mus musculus GN=Kif2c PE=1 SV=1	1	3	24	7.92757	-0.366834	30.9533	-4.78998	0.00284654	0.020838	-1.95306	0.0756794	0.556829	1	KO - WT	limma	0.00284654	0.020838	FALSE	no hit	7.92757
937	STAT5A	P42230|Q9JIA0	Signal transducer and activator of transcription 5A OS=Mus musculus GN=Stat5a PE=1 SV=1|Signal transducer and activator of transcription OS=Mus musculus GN=Stat5a PE=1 SV=2	1	3	4	6.85285	0.361474	28.0967	4.78887	0.00284985	0.020838	-1.95435	0.0757474	0.55705	1	KO - WT	limma	0.00284985	0.020838	FALSE	no hit	6.85285
938	CREB5	A0A0N4SUK5|A0A0N4SUW5|A0A0N4SV71|Q8K1L0	Cyclic AMP-responsive element-binding protein 5 OS=Mus musculus GN=Creb5 PE=1 SV=1|Cyclic AMP-responsive element-binding protein 5 OS=Mus musculus GN=Creb5 PE=1 SV=1|Cyclic AMP-responsive element-binding protein 5 OS=Mus musculus GN=Creb5 PE=1 SV=1|Cyclic AMP-responsive element-binding protein 5 OS=Mus musculus GN=Creb5 PE=2 SV=3	1	3	2	6.24204	-0.478839	24.8289	-4.78754	0.00285381	0.020838	-1.95589	0.0758289	0.557315	1	KO - WT	limma	0.00285381	0.020838	FALSE	no hit	6.24204
939	POP1	Q8K205|Q9D4G5	Blood vessel epicardial substance OS=Mus musculus GN=Pop1 PE=1 SV=1|Blood vessel epicardial substance OS=Mus musculus GN=Pop1 PE=1 SV=1	1	3	26	7.69124	-0.376491	30.4533	-4.78721	0.00285478	0.020838	-1.95627	0.0758489	0.557381	1	KO - WT	limma	0.00285478	0.020838	FALSE	no hit	7.69124
940	TMED1	Q3V009	Transmembrane emp24 domain-containing protein 1 OS=Mus musculus GN=Tmed1 PE=1 SV=1	1	3	5	7.2417	0.422107	28.7748	4.78674	0.00285619	0.020838	-1.95682	0.0758777	0.557474	1	KO - WT	limma	0.00285619	0.020838	FALSE	no hit	7.2417
941	OGFR	Q99PG2	Opioid growth factor receptor OS=Mus musculus GN=Ogfr PE=1 SV=1	1	3	14	7.81789	-0.31558	30.013	-4.78363	0.00286547	0.0208744	-1.96042	0.0760681	0.558093	1	KO - WT	limma	0.00286547	0.0208744	FALSE	no hit	7.81789
942	CCDC186	Q8C9S4	Coiled-coil domain-containing protein 186 OS=Mus musculus GN=Ccdc186 PE=1 SV=2	1	3	21	7.33304	-0.365874	30.431	-4.7822	0.00286975	0.0208744	-1.96208	0.0761559	0.558377	1	KO - WT	limma	0.00286975	0.0208744	FALSE	no hit	7.33304
943	PPCS	Q8VDG5	Phosphopantothenate--cysteine ligase OS=Mus musculus GN=Ppcs PE=1 SV=1	1	3	6	7.55547	-0.320425	28.2542	-4.78202	0.0028703	0.0208744	-1.96229	0.0761672	0.558414	1	KO - WT	limma	0.0028703	0.0208744	FALSE	no hit	7.55547
944	GGH	Q9Z0L8|Q9Z0L8-2	Gamma-glutamyl hydrolase OS=Mus musculus GN=Ggh PE=1 SV=2|Isoform II of Gamma-glutamyl hydrolase OS=Mus musculus GN=Ggh	1	3	3	6.67012	0.358321	26.5779	4.77765	0.00288342	0.0209048	-1.96736	0.0764358	0.559281	1	KO - WT	limma	0.00288342	0.0209048	FALSE	no hit	6.67012
945	FASN	P19096	Fatty acid synthase OS=Mus musculus GN=Fasn PE=1 SV=2	1	3	91	8.80965	0.32168	33.837	4.77684	0.00288586	0.0209048	-1.9683	0.0764856	0.559442	1	KO - WT	limma	0.00288586	0.0209048	FALSE	no hit	8.80965
946	ACADM	P45952	Medium-chain specific acyl-CoA dehydrogenase, mitochondrial OS=Mus musculus GN=Acadm PE=1 SV=1	1	3	14	8.07016	0.330707	30.7542	4.77671	0.00288626	0.0209048	-1.96845	0.0764937	0.559468	1	KO - WT	limma	0.00288626	0.0209048	FALSE	no hit	8.07016
947	PNPLA6	A0A140LHU9|A0A140LI54|Q3TRM4|Q3TRM4-2|Q3TRM4-3	Neuropathy target esterase OS=Mus musculus GN=Pnpla6 PE=1 SV=1|Neuropathy target esterase OS=Mus musculus GN=Pnpla6 PE=1 SV=1|Neuropathy target esterase OS=Mus musculus GN=Pnpla6 PE=1 SV=2|Isoform 2 of Neuropathy target esterase OS=Mus musculus GN=Pnpla6|Isoform 3 of Neuropathy target esterase OS=Mus musculus GN=Pnpla6	1	3	14	7.19189	-0.3304	29.4928	-4.77657	0.00288668	0.0209048	-1.96861	0.0765024	0.559496	1	KO - WT	limma	0.00288668	0.0209048	FALSE	no hit	7.19189
948	DENND4C	A6H8H2|A6H8H2-2	DENN domain-containing protein 4C OS=Mus musculus GN=Dennd4c PE=1 SV=1|Isoform 2 of DENN domain-containing protein 4C OS=Mus musculus GN=Dennd4c	1	3	28	7.43362	-0.322461	30.9284	-4.77095	0.0029037	0.0210059	-1.97514	0.0768495	0.560612	1	KO - WT	limma	0.0029037	0.0210059	FALSE	no hit	7.43362
949	PFDN1	Q9CQF7|Q9CWM4	Prefoldin 1 OS=Mus musculus GN=Pfdn1 PE=1 SV=1|Prefoldin subunit 1 OS=Mus musculus GN=Pfdn1 PE=1 SV=1	1	3	6	7.96366	-0.822683	28.7412	-4.76926	0.00290883	0.0210108	-1.9771	0.076954	0.560946	1	KO - WT	limma	0.00290883	0.0210108	FALSE	candidate	7.96366
950	SLC39A6	D3Z7N4|Q8C145	Zinc transporter ZIP6 (Fragment) OS=Mus musculus GN=Slc39a6 PE=1 SV=1|Zinc transporter ZIP6 OS=Mus musculus GN=Slc39a6 PE=1 SV=1	1	3	2	6.82164	-0.355736	25.6567	-4.76838	0.00291151	0.0210108	-1.97812	0.0770086	0.561121	1	KO - WT	limma	0.00291151	0.0210108	FALSE	no hit	6.82164
951	SIAE	P70665|P70665-2	Sialate O-acetylesterase OS=Mus musculus GN=Siae PE=1 SV=3|Isoform 2 of Sialate O-acetylesterase OS=Mus musculus GN=Siae	1	3	3	6.38776	0.334613	26.4485	4.76745	0.00291433	0.0210108	-1.97919	0.0770658	0.561304	1	KO - WT	limma	0.00291433	0.0210108	FALSE	no hit	6.38776
952	GDAP2	Q9DBL2|Q9DBL2-2	Ganglioside-induced differentiation-associated protein 2 OS=Mus musculus GN=Gdap2 PE=1 SV=1|Isoform 2 of Ganglioside-induced differentiation-associated protein 2 OS=Mus musculus GN=Gdap2	1	3	6	6.86213	0.375605	27.9927	4.76631	0.00291781	0.0210108	-1.98052	0.0771366	0.56153	1	KO - WT	limma	0.00291781	0.0210108	FALSE	no hit	6.86213
953	DHRS7	Q9CXR1	Dehydrogenase/reductase SDR family member 7 OS=Mus musculus GN=Dhrs7 PE=1 SV=2	1	3	4	7.12312	-0.424645	28.0631	-4.76522	0.00292116	0.0210108	-1.98179	0.0772046	0.561747	1	KO - WT	limma	0.00292116	0.0210108	FALSE	no hit	7.12312
954	ZFP871	G5E905|Q80XN4	Protein Zfp871 OS=Mus musculus GN=Zfp871 PE=1 SV=1|Protein Zfp871 OS=Mus musculus GN=Zfp871 PE=1 SV=1	1	3	3	6.72557	0.344631	27.6641	4.76446	0.00292348	0.0210108	-1.98267	0.0772517	0.561897	1	KO - WT	limma	0.00292348	0.0210108	FALSE	no hit	6.72557
955	GM43796|TBC1D24	A0A0J9YV32|Q3UUG6|Q3UUG6-2|Q8BRB6	Protein Gm43796 OS=Mus musculus GN=Gm43796 PE=4 SV=1|TBC1 domain family member 24 OS=Mus musculus GN=Tbc1d24 PE=1 SV=2|Isoform 2 of TBC1 domain family member 24 OS=Mus musculus GN=Tbc1d24|TBC1 domain family member 24 OS=Mus musculus GN=Tbc1d24 PE=2 SV=1	1	3	4	6.8641	0.342887	26.8978	4.76369	0.00292582	0.0210108	-1.98356	0.0772993	0.562048	1	KO - WT	limma	0.00292582	0.0210108	FALSE	no hit	6.8641
956	TMEM33	Q9CR67	Transmembrane protein 33 OS=Mus musculus GN=Tmem33 PE=1 SV=1	1	3	7	7.99424	-0.329322	28.9267	-4.76052	0.00293555	0.0210585	-1.98725	0.0774964	0.562675	1	KO - WT	limma	0.00293555	0.0210585	FALSE	no hit	7.99424
957	SH3GL1	Q3TRJ7|Q62419	Endophilin-A2 OS=Mus musculus GN=Sh3gl1 PE=1 SV=1|Endophilin-A2 OS=Mus musculus GN=Sh3gl1 PE=1 SV=1	1	3	21	8.227	0.335994	31.4634	4.75756	0.00294466	0.0211019	-1.99069	0.0776809	0.56326	1	KO - WT	limma	0.00294466	0.0211019	FALSE	no hit	8.227
958	UBAP2	A2AMY5|Q91VX2	Ubiquitin-associated protein 2 OS=Mus musculus GN=Ubap2 PE=1 SV=1|Ubiquitin-associated protein 2 OS=Mus musculus GN=Ubap2 PE=1 SV=1	1	3	20	8.05205	-0.343618	30.9656	-4.75362	0.00295687	0.0211672	-1.99528	0.0779276	0.56404	1	KO - WT	limma	0.00295687	0.0211672	FALSE	no hit	8.05205
959	DRG1	P32233|Q5NBZ3	Developmentally-regulated GTP-binding protein 1 OS=Mus musculus GN=Drg1 PE=1 SV=1|Developmentally-regulated GTP-binding protein 1 OS=Mus musculus GN=Drg1 PE=1 SV=1	1	3	16	8.01041	-0.349729	30.2055	-4.75054	0.00296643	0.0212136	-1.99886	0.0781204	0.564648	1	KO - WT	limma	0.00296643	0.0212136	FALSE	no hit	8.01041
960	CR1L	Q64735|Q64735-2	Complement component receptor 1-like protein OS=Mus musculus GN=Cr1l PE=1 SV=1|Isoform 2 of Complement component receptor 1-like protein OS=Mus musculus GN=Cr1l	1	3	5	6.86718	0.308212	27.756	4.74915	0.00297074	0.0212222	-2.00047	0.0782072	0.564921	1	KO - WT	limma	0.00297074	0.0212222	FALSE	no hit	6.86718
961	FAF1	P54731	FAS-associated factor 1 OS=Mus musculus GN=Faf1 PE=1 SV=2	1	3	20	8.0093	-0.375291	30.8478	-4.74624	0.00297983	0.0212426	-2.00386	0.0783901	0.565495	1	KO - WT	limma	0.00297983	0.0212426	FALSE	no hit	8.0093
962	WDR92	Q8BGF3	WD repeat-containing protein 92 OS=Mus musculus GN=Wdr92 PE=1 SV=1	1	3	14	7.73644	0.372517	30.3566	4.7459	0.0029809	0.0212426	-2.00426	0.0784115	0.565562	1	KO - WT	limma	0.0029809	0.0212426	FALSE	no hit	7.73644
963	SGPL1	Q8R0X7	Sphingosine-1-phosphate lyase 1 OS=Mus musculus GN=Sgpl1 PE=1 SV=1	1	3	25	8.37697	0.378944	31.8198	4.74526	0.00298289	0.0212426	-2.00501	0.0784516	0.565688	1	KO - WT	limma	0.00298289	0.0212426	FALSE	no hit	8.37697
964	DICER1	F8VQ54|Q8R418	Endoribonuclease Dicer OS=Mus musculus GN=Dicer1 PE=1 SV=1|Endoribonuclease Dicer OS=Mus musculus GN=Dicer1 PE=1 SV=3	1	3	26	7.24513	-0.321454	30.8064	-4.74246	0.00299169	0.0212832	-2.00827	0.0786284	0.56624	1	KO - WT	limma	0.00299169	0.0212832	FALSE	no hit	7.24513
965	SMG7	Q5RJH6-3	Isoform 3 of Protein SMG7 OS=Mus musculus GN=Smg7	1	3	13	7.21741	-0.308894	30.0167	-4.74	0.00299941	0.021316	-2.01113	0.0787831	0.566723	1	KO - WT	limma	0.00299941	0.021316	FALSE	no hit	7.21741
966	DBT	P53395	Lipoamide acyltransferase component of branched-chain alpha-keto acid dehydrogenase complex, mitochondrial OS=Mus musculus GN=Dbt PE=1 SV=2	1	3	15	7.91723	0.399196	29.8352	4.73564	0.00301319	0.0213918	-2.01622	0.079059	0.567581	1	KO - WT	limma	0.00301319	0.0213918	FALSE	no hit	7.91723
967	NBEAL1	E9PYP2	Protein Nbeal1 OS=Mus musculus GN=Nbeal1 PE=1 SV=1	1	3	7	6.98439	0.310842	28.5776	4.7302	0.00303047	0.0214922	-2.02257	0.0794038	0.568649	1	KO - WT	limma	0.00303047	0.0214922	FALSE	no hit	6.98439
968	DCAF8	Q8N7N5	DDB1- and CUL4-associated factor 8 OS=Mus musculus GN=Dcaf8 PE=1 SV=1	1	3	12	7.85729	-0.674058	30.2897	-4.72735	0.00303957	0.0215345	-2.0259	0.0795851	0.569208	1	KO - WT	limma	0.00303957	0.0215345	FALSE	candidate	7.85729
969	SERBP1	Q3UMP4|Q9CY58	Plasminogen activator inhibitor 1 RNA-binding protein OS=Mus musculus GN=Serbp1 PE=1 SV=1|Plasminogen activator inhibitor 1 RNA-binding protein OS=Mus musculus GN=Serbp1 PE=1 SV=2	1	3	23	8.75721	-0.400645	32.4022	-4.72065	0.00306108	0.0216515	-2.03372	0.0800126	0.570521	1	KO - WT	limma	0.00306108	0.0216515	FALSE	no hit	8.75721
970	EML2	D3YWS2|Q7TNG5|Q7TNG5-2	Echinoderm microtubule-associated protein-like 2 OS=Mus musculus GN=Eml2 PE=1 SV=2|Echinoderm microtubule-associated protein-like 2 OS=Mus musculus GN=Eml2 PE=1 SV=1|Isoform 2 of Echinoderm microtubule-associated protein-like 2 OS=Mus musculus GN=Eml2	1	3	12	7.70218	0.496732	29.8836	4.71856	0.00306782	0.0216515	-2.03616	0.0801462	0.57093	1	KO - WT	limma	0.00306782	0.0216515	FALSE	no hit	7.70218
971	STX2	Q00262|Q3TJ55|Q80W45	Syntaxin-2 OS=Mus musculus GN=Stx2 PE=1 SV=1|Syntaxin-2 OS=Mus musculus GN=Stx2 PE=1 SV=1|Syntaxin 2 OS=Mus musculus GN=Stx2 PE=1 SV=1	1	3	3	6.89673	0.370246	26.9064	4.7185	0.00306801	0.0216515	-2.03623	0.0801499	0.570941	1	KO - WT	limma	0.00306801	0.0216515	FALSE	no hit	6.89673
972	PPM1L	Q8BHN0	Protein phosphatase 1L OS=Mus musculus GN=Ppm1l PE=1 SV=1	1	3	6	7.25925	0.520336	28.8934	4.71828	0.00306872	0.0216515	-2.03649	0.080164	0.570985	1	KO - WT	limma	0.00306872	0.0216515	FALSE	no hit	7.25925
973	ADSL	E9Q242|P54822	Adenylosuccinate lyase OS=Mus musculus GN=Adsl PE=1 SV=1|Adenylosuccinate lyase OS=Mus musculus GN=Adsl PE=1 SV=2	1	3	12	8.37779	0.306511	30.421	4.71585	0.0030766	0.0216848	-2.03933	0.08032	0.571461	1	KO - WT	limma	0.0030766	0.0216848	FALSE	no hit	8.37779
974	JUNB	P09450|Q569U6	Transcription factor jun-B OS=Mus musculus GN=Junb PE=1 SV=1|Jun-B oncogene OS=Mus musculus GN=Junb PE=1 SV=1	1	3	5	7.2211	0.380453	27.6491	4.71354	0.00308407	0.0217152	-2.04203	0.0804677	0.571911	1	KO - WT	limma	0.00308407	0.0217152	FALSE	no hit	7.2211
975	PTK7	Q8BKG3	Inactive tyrosine-protein kinase 7 OS=Mus musculus GN=Ptk7 PE=1 SV=1	1	3	29	7.81442	0.310008	30.9378	4.71257	0.00308724	0.0217152	-2.04317	0.0805303	0.572101	1	KO - WT	limma	0.00308724	0.0217152	FALSE	no hit	7.81442
976	MCRS1	Q3TJY1|Q99L90	Microspherule protein 1 OS=Mus musculus GN=Mcrs1 PE=1 SV=1|Microspherule protein 1 OS=Mus musculus GN=Mcrs1 PE=1 SV=1	1	3	7	7.17305	0.397602	28.7201	4.70849	0.00310055	0.0217865	-2.04794	0.0807929	0.572898	1	KO - WT	limma	0.00310055	0.0217865	FALSE	no hit	7.17305
977	UBQLN4	Q99NB8	Ubiquilin-4 OS=Mus musculus GN=Ubqln4 PE=1 SV=1	1	3	8	7.67789	0.325989	29.7373	4.70498	0.00311206	0.0218314	-2.05205	0.0810193	0.573582	1	KO - WT	limma	0.00311206	0.0218314	FALSE	no hit	7.67789
978	EEF1D	A0A0R4J1L2|Q80T06	Elongation factor 1-delta OS=Mus musculus GN=Eef1d PE=1 SV=1|Elongation factor 1-delta OS=Mus musculus GN=Eef1d PE=1 SV=1	1	3	23	9.17063	-0.372994	31.9662	-4.70459	0.00311332	0.0218314	-2.0525	0.0810441	0.573657	1	KO - WT	limma	0.00311332	0.0218314	FALSE	no hit	9.17063
979	HEXDC	F6UV46|Q3U4H6|Q3U4H6-2	Hexosaminidase D (Fragment) OS=Mus musculus GN=Hexdc PE=1 SV=1|Hexosaminidase D OS=Mus musculus GN=Hexdc PE=1 SV=1|Isoform 2 of Hexosaminidase D OS=Mus musculus GN=Hexdc	1	3	3	6.44339	0.327194	26.1084	4.70336	0.00311737	0.0218375	-2.05394	0.0811238	0.573898	1	KO - WT	limma	0.00311737	0.0218375	FALSE	no hit	6.44339
980	RNF213	E9Q555|Q3U0U2	E3 ubiquitin-protein ligase RNF213 OS=Mus musculus GN=Rnf213 PE=1 SV=2|E3 ubiquitin-protein ligase RNF213 OS=Mus musculus GN=Rnf213 PE=1 SV=1	1	3	132	8.09919	-0.411657	33.1904	-4.70002	0.00312839	0.0218673	-2.05786	0.0813401	0.574549	1	KO - WT	limma	0.00312839	0.0218673	FALSE	no hit	8.09919
981	GPATCH4	Q3TFK5	G patch domain-containing protein 4 OS=Mus musculus GN=Gpatch4 PE=1 SV=1	1	3	7	7.31873	-0.334327	29.1611	-4.69773	0.00313595	0.0218673	-2.06053	0.0814883	0.574993	1	KO - WT	limma	0.00313595	0.0218673	FALSE	no hit	7.31873
982	OTUD5	A2AES3|A2AES4|A2AES5|Q3U2S4|Q3U2S4-2	OTU domain-containing protein 5 OS=Mus musculus GN=Otud5 PE=1 SV=1|OTU domain-containing protein 5 OS=Mus musculus GN=Otud5 PE=1 SV=1|OTU domain-containing protein 5 OS=Mus musculus GN=Otud5 PE=1 SV=1|OTU domain-containing protein 5 OS=Mus musculus GN=Otud5 PE=1 SV=2|Isoform 2 of OTU domain-containing protein 5 OS=Mus musculus GN=Otud5	1	3	4	6.75288	0.360081	26.8438	4.69733	0.00313727	0.0218673	-2.061	0.0815141	0.575071	1	KO - WT	limma	0.00313727	0.0218673	FALSE	no hit	6.75288
983	DNAJC24	A2A4A1	DnaJ homolog subfamily C member 24 OS=Mus musculus GN=Dnajc24 PE=1 SV=1	1	3	5	7.45639	-0.337733	28.253	-4.69731	0.00313736	0.0218673	-2.06103	0.0815158	0.575076	1	KO - WT	limma	0.00313736	0.0218673	FALSE	no hit	7.45639
984	SFR1	Q8BP27|Q8BP27-2	Swi5-dependent recombination DNA repair protein 1 homolog OS=Mus musculus GN=Sfr1 PE=1 SV=2|Isoform 2 of Swi5-dependent recombination DNA repair protein 1 homolog OS=Mus musculus GN=Sfr1	1	3	12	8.2056	-0.539002	30.4979	-4.69724	0.00313757	0.0218673	-2.06111	0.08152	0.575088	1	KO - WT	limma	0.00313757	0.0218673	FALSE	no hit	8.2056
985	HSD17B12	O70503	Very-long-chain 3-oxoacyl-CoA reductase OS=Mus musculus GN=Hsd17b12 PE=1 SV=1	1	3	11	8.35973	-0.358398	30.4319	-4.69448	0.00314674	0.021909	-2.06435	0.0816995	0.575626	1	KO - WT	limma	0.00314674	0.021909	FALSE	no hit	8.35973
986	SAMHD1	F8WJE0|Q60710	Deoxynucleoside triphosphate triphosphohydrolase SAMHD1 OS=Mus musculus GN=Samhd1 PE=1 SV=1|Deoxynucleoside triphosphate triphosphohydrolase SAMHD1 OS=Mus musculus GN=Samhd1 PE=1 SV=2	1	3	32	8.43317	-0.307542	31.9528	-4.69015	0.00316119	0.0219873	-2.06943	0.0819817	0.576468	1	KO - WT	limma	0.00316119	0.0219873	FALSE	no hit	8.43317
987	SUPT5H	O55201	Transcription elongation factor SPT5 OS=Mus musculus GN=Supt5h PE=1 SV=1	1	3	35	8.15356	0.313344	31.5781	4.68823	0.0031676	0.0220095	-2.07168	0.0821067	0.57684	1	KO - WT	limma	0.0031676	0.0220095	FALSE	no hit	8.15356
988	CTNNB1	Q02248	Catenin beta-1 OS=Mus musculus GN=Ctnnb1 PE=1 SV=1	1	3	25	8.41715	-0.361616	31.4237	-4.6866	0.00317307	0.0220252	-2.07359	0.0822133	0.577157	1	KO - WT	limma	0.00317307	0.0220252	FALSE	no hit	8.41715
989	UBE4B	Q9ES00	Ubiquitin conjugation factor E4 B OS=Mus musculus GN=Ube4b PE=1 SV=3	1	3	29	7.65766	-0.412676	30.5714	-4.68486	0.0031789	0.0220434	-2.07563	0.0823267	0.577493	1	KO - WT	limma	0.0031789	0.0220434	FALSE	no hit	7.65766
990	MRI1	Q9CQT1	Methylthioribose-1-phosphate isomerase OS=Mus musculus GN=Mri1 PE=1 SV=1	1	3	10	7.99222	-0.321194	30.1055	-4.68168	0.00318963	0.0220955	-2.07937	0.0825353	0.57811	1	KO - WT	limma	0.00318963	0.0220955	FALSE	no hit	7.99222
991	KCMF1	Q80UY2	E3 ubiquitin-protein ligase KCMF1 OS=Mus musculus GN=Kcmf1 PE=1 SV=1	1	3	5	7.78832	-0.312508	28.0823	-4.67785	0.00320257	0.0221437	-2.08386	0.0827862	0.578851	1	KO - WT	limma	0.00320257	0.0221437	FALSE	no hit	7.78832
992	GPD2	Q64521	Glycerol-3-phosphate dehydrogenase, mitochondrial OS=Mus musculus GN=Gpd2 PE=1 SV=2	1	3	36	8.18951	-0.302838	31.6925	-4.67535	0.00321107	0.0221437	-2.0868	0.0829508	0.579335	1	KO - WT	limma	0.00321107	0.0221437	FALSE	no hit	8.18951
993	LMAN2L	D3Z4P2|P59481	Lectin, mannose-binding 2-like, isoform CRA_b OS=Mus musculus GN=Lman2l PE=1 SV=1|VIP36-like protein OS=Mus musculus GN=Lman2l PE=1 SV=1	1	3	7	7.70402	0.393223	29.4219	4.67512	0.00321186	0.0221437	-2.08707	0.0829662	0.57938	1	KO - WT	limma	0.00321186	0.0221437	FALSE	no hit	7.70402
994	LUC7L	A0A0R4J047|Q9CYI4	Luc7 homolog (S. cerevisiae)-like, isoform CRA_c OS=Mus musculus GN=Luc7l PE=1 SV=1|Putative RNA-binding protein Luc7-like 1 OS=Mus musculus GN=Luc7l PE=1 SV=2	1	3	9	8.16069	0.301806	30.0762	4.67492	0.00321254	0.0221437	-2.08731	0.0829793	0.579418	1	KO - WT	limma	0.00321254	0.0221437	FALSE	no hit	8.16069
995	CEBPB	P28033|P28033-3	CCAAT/enhancer-binding protein beta OS=Mus musculus GN=Cebpb PE=1 SV=1|Isoform 2 of CCAAT/enhancer-binding protein beta OS=Mus musculus GN=Cebpb	1	3	2	6.30554	-0.557034	25.7344	-4.67486	0.00321274	0.0221437	-2.08738	0.0829832	0.57943	1	KO - WT	limma	0.00321274	0.0221437	FALSE	no hit	6.30554
996	COL4A3BP	Q9EQG9|Q9EQG9-2	Collagen type IV alpha-3-binding protein OS=Mus musculus GN=Col4a3bp PE=1 SV=1|Isoform 2 of Collagen type IV alpha-3-binding protein OS=Mus musculus GN=Col4a3bp	1	3	20	7.96703	0.432013	30.8366	4.67203	0.00322239	0.0221879	-2.0907	0.0831696	0.579977	1	KO - WT	limma	0.00322239	0.0221879	FALSE	no hit	7.96703
997	EDEM2	Q8BJT9	alpha-1,2-Mannosidase OS=Mus musculus GN=Edem2 PE=1 SV=1	1	3	2	6.43503	-0.352793	26.5222	-4.67068	0.003227	0.0221974	-2.09229	0.0832587	0.580237	1	KO - WT	limma	0.003227	0.0221974	FALSE	no hit	6.43503
998	CAPN5	O08688|Q3TPL4	Calpain-5 OS=Mus musculus GN=Capn5 PE=1 SV=1|Calpain-5 OS=Mus musculus GN=Capn5 PE=1 SV=1	1	3	15	7.32819	0.303863	29.8204	4.66752	0.00323784	0.02223	-2.09601	0.0834677	0.580848	1	KO - WT	limma	0.00323784	0.02223	FALSE	no hit	7.32819
999	HACL1	D3YZ54|Q9QXE0	2-hydroxyacyl-CoA lyase 1 OS=Mus musculus GN=Hacl1 PE=1 SV=2|2-hydroxyacyl-CoA lyase 1 OS=Mus musculus GN=Hacl1 PE=1 SV=2	1	3	2	6.72328	0.338359	26.3914	4.66741	0.00323822	0.02223	-2.09614	0.0834752	0.58087	1	KO - WT	limma	0.00323822	0.02223	FALSE	no hit	6.72328
1000	SPICE1	Q8C804	Spindle and centriole-associated protein 1 OS=Mus musculus GN=Spice1 PE=1 SV=2	1	3	8	6.74709	-0.306314	27.1827	-4.66338	0.00325208	0.0223028	-2.10088	0.0837419	0.581646	1	KO - WT	limma	0.00325208	0.0223028	FALSE	no hit	6.74709
1001	GM7298	A0A0N4SVU1	Protein Gm7298 OS=Mus musculus GN=Gm7298 PE=4 SV=1	1	3	2	7.88585	0.958819	28.091	4.65636	0.0032764	0.0224471	-2.10914	0.0842085	0.582998	1	KO - WT	limma	0.0032764	0.0224471	FALSE	candidate	7.88585
1002	DVL3	E9Q150|E9Q967|Q61062	Segment polarity protein dishevelled homolog DVL-3 OS=Mus musculus GN=Dvl3 PE=1 SV=1|Segment polarity protein dishevelled homolog DVL-3 OS=Mus musculus GN=Dvl3 PE=1 SV=1|Segment polarity protein dishevelled homolog DVL-3 OS=Mus musculus GN=Dvl3 PE=1 SV=2	1	3	2	6.0768	-0.326713	24.9884	-4.65041	0.00329717	0.0225453	-2.11615	0.0846056	0.584141	1	KO - WT	limma	0.00329717	0.0225453	FALSE	no hit	6.0768
1003	SLC5A3	Q9JKZ2	Sodium/myo-inositol cotransporter OS=Mus musculus GN=Slc5a3 PE=1 SV=2	1	3	4	7.0632	0.331957	27.6445	4.65037	0.00329731	0.0225453	-2.1162	0.0846082	0.584148	1	KO - WT	limma	0.00329731	0.0225453	FALSE	no hit	7.0632
1004	GTPBP2	E9QA45|Q3UJK4	GTP-binding protein 2 OS=Mus musculus GN=Gtpbp2 PE=1 SV=1|GTP-binding protein 2 OS=Mus musculus GN=Gtpbp2 PE=1 SV=1	1	3	5	6.61492	0.384432	27.3117	4.64715	0.00330863	0.0226002	-2.12	0.0848241	0.584767	1	KO - WT	limma	0.00330863	0.0226002	FALSE	no hit	6.61492
1005	LDLR	P35951	Low-density lipoprotein receptor OS=Mus musculus GN=Ldlr PE=1 SV=2	1	3	13	7.37446	-0.500814	29.78	-4.64604	0.00331252	0.0226043	-2.1213	0.0848982	0.584979	1	KO - WT	limma	0.00331252	0.0226043	FALSE	no hit	7.37446
1006	RPL29	P47915|Q5M8M8	60S ribosomal protein L29 OS=Mus musculus GN=Rpl29 PE=2 SV=2|60S ribosomal protein L29 OS=Mus musculus GN=Rpl29 PE=2 SV=1	1	3	7	9.17469	-0.314877	30.0614	-4.64495	0.00331639	0.0226082	-2.1226	0.0849719	0.58519	1	KO - WT	limma	0.00331639	0.0226082	FALSE	no hit	9.17469
1007	MPDU1	Q8R0J2	Mannose-P-dolichol utilization defect 1 OS=Mus musculus GN=Mpdu1 PE=1 SV=1	1	3	3	6.5497	0.36957	28.0521	4.64088	0.00333075	0.0226706	-2.12739	0.0852448	0.585968	1	KO - WT	limma	0.00333075	0.0226706	FALSE	no hit	6.5497
1008	CDK9	Q99J95	Cyclin-dependent kinase 9 OS=Mus musculus GN=Cdk9 PE=1 SV=1	1	3	8	7.71257	0.339112	29.7319	4.64042	0.00333238	0.0226706	-2.12793	0.0852757	0.586056	1	KO - WT	limma	0.00333238	0.0226706	FALSE	no hit	7.71257
1009	SLC12A9	Q99MR3	Solute carrier family 12 member 9 OS=Mus musculus GN=Slc12a9 PE=1 SV=2	1	3	7	7.41432	0.314853	28.4465	4.63956	0.00333546	0.0226706	-2.12895	0.0853342	0.586222	1	KO - WT	limma	0.00333546	0.0226706	FALSE	no hit	7.41432
1010	TSPAN6	H3BL26|O70401|Q99L96	Tetraspanin-6 (Fragment) OS=Mus musculus GN=Tspan6 PE=1 SV=7|Tetraspanin-6 OS=Mus musculus GN=Tspan6 PE=1 SV=1|Tetraspanin OS=Mus musculus GN=Tspan6 PE=1 SV=1	1	3	4	7.5405	-0.796758	29.356	-4.63677	0.00334536	0.022708	-2.13224	0.0855218	0.586755	1	KO - WT	limma	0.00334536	0.022708	FALSE	candidate	7.5405
1011	DDX21	Q9JIK5	Nucleolar RNA helicase 2 OS=Mus musculus GN=Ddx21 PE=1 SV=3	1	3	56	8.80101	-0.311178	33.2871	-4.63614	0.0033476	0.022708	-2.13298	0.0855642	0.586875	1	KO - WT	limma	0.0033476	0.022708	FALSE	no hit	8.80101
1012	NPHP3	H9KV07|Q7TNH6	Nephrocystin-3 OS=Mus musculus GN=Nphp3 PE=1 SV=2|Nephrocystin-3 OS=Mus musculus GN=Nphp3 PE=1 SV=2	1	3	4	6.46958	0.406711	26.6197	4.62973	0.00337053	0.022841	-2.14055	0.0859977	0.5881	1	KO - WT	limma	0.00337053	0.022841	FALSE	no hit	6.46958
1013	STX7	Q8BH40	Syntaxin 7 OS=Mus musculus GN=Stx7 PE=1 SV=1	1	3	8	7.92699	0.339669	29.8102	4.62688	0.00338079	0.0228879	-2.14392	0.0861911	0.588644	1	KO - WT	limma	0.00338079	0.0228879	FALSE	no hit	7.92699
1014	HDAC7	E9PXW1|E9PXW8|Q8C2B3|Q8C2B3-2|Q8C2B3-3|Q8C2B3-4|Q8C2B3-5|Q8C2B3-6	Histone deacetylase 7 OS=Mus musculus GN=Hdac7 PE=1 SV=1|Histone deacetylase 7 OS=Mus musculus GN=Hdac7 PE=1 SV=1|Histone deacetylase 7 OS=Mus musculus GN=Hdac7 PE=1 SV=2|Isoform 2 of Histone deacetylase 7 OS=Mus musculus GN=Hdac7|Isoform 3 of Histone deacetylase 7 OS=Mus musculus GN=Hdac7|Isoform 4 of Histone deacetylase 7 OS=Mus musculus GN=Hdac7|Isoform 5 of Histone deacetylase 7 OS=Mus muscul…	1	3	8	7.47137	0.489587	29.2142	4.6231	0.00339447	0.0229093	-2.1484	0.0864485	0.589366	1	KO - WT	limma	0.00339447	0.0229093	FALSE	no hit	7.47137
1015	HOOK2	Q7TMK6	Protein Hook homolog 2 OS=Mus musculus GN=Hook2 PE=1 SV=3	1	3	13	7.0699	-0.299481	29.0032	-4.62243	0.00339688	0.0229093	-2.14919	0.0864937	0.589492	1	KO - WT	limma	0.00339688	0.0229093	FALSE	no hit	7.0699
1016	KIF16B	B1AVY7	Kinesin-like protein KIF16B OS=Mus musculus GN=Kif16b PE=1 SV=1	1	3	4	6.54094	-0.315107	27.4801	-4.6221	0.00339808	0.0229093	-2.14958	0.0865163	0.589555	1	KO - WT	limma	0.00339808	0.0229093	FALSE	no hit	6.54094
1017	NRD1|NRDC	A2A9Q2|Q8BHG1	Nardilysin OS=Mus musculus GN=Nrd1 PE=1 SV=1|Nardilysin OS=Mus musculus GN=Nrdc PE=1 SV=1	1	3	29	8.22739	-0.324929	31.6746	-4.62193	0.00339871	0.0229093	-2.14978	0.0865281	0.589588	1	KO - WT	limma	0.00339871	0.0229093	FALSE	no hit	8.22739
1018	CDK6	Q0VBK8|Q64261	Cyclin-dependent kinase 6 OS=Mus musculus GN=Cdk6 PE=1 SV=1|Cyclin-dependent kinase 6 OS=Mus musculus GN=Cdk6 PE=1 SV=2	1	3	13	7.79125	-0.497281	29.882	-4.62139	0.00340066	0.0229093	-2.15042	0.0865647	0.589691	1	KO - WT	limma	0.00340066	0.0229093	FALSE	no hit	7.79125
1019	NPHP4	P59240	Nephrocystin-4 OS=Mus musculus GN=Nphp4 PE=1 SV=2	1	3	3	6.50787	0.318269	26.2663	4.61653	0.00341834	0.0230058	-2.15617	0.0868962	0.590615	1	KO - WT	limma	0.00341834	0.0230058	FALSE	no hit	6.50787
1020	PAPD5	E9QJT6|F8WI26|Q68ED3	Non-canonical poly(A) RNA polymerase PAPD5 OS=Mus musculus GN=Papd5 PE=1 SV=1|Non-canonical poly(A) RNA polymerase PAPD5 OS=Mus musculus GN=Papd5 PE=1 SV=1|Non-canonical poly(A) RNA polymerase PAPD5 OS=Mus musculus GN=Papd5 PE=1 SV=2	1	3	5	6.94267	-0.308254	27.6585	-4.61139	0.00343716	0.023096	-2.16226	0.0872482	0.591592	1	KO - WT	limma	0.00343716	0.023096	FALSE	no hit	6.94267
1021	MIEF1	B2RPW2|Q8BGV8	Mitochondrial dynamics protein MID51 OS=Mus musculus GN=Mief1 PE=1 SV=1|Mitochondrial dynamics protein MID51 OS=Mus musculus GN=Mief1 PE=1 SV=1	1	3	6	6.79978	0.322118	27.9356	4.61103	0.00343847	0.023096	-2.16268	0.0872726	0.59166	1	KO - WT	limma	0.00343847	0.023096	FALSE	no hit	6.79978
1022	STAT3	P42227-3	Isoform Del-701 of Signal transducer and activator of transcription 3 OS=Mus musculus GN=Stat3	1	3	23	8.07767	-0.350871	30.9551	-4.60896	0.0034461	0.0231246	-2.16514	0.087415	0.592054	1	KO - WT	limma	0.0034461	0.0231246	FALSE	no hit	8.07767
1023	INPP5K	Q5ND43|Q8C5L6	Inositol polyphosphate 5-phosphatase K OS=Mus musculus GN=Inpp5k PE=1 SV=1|Inositol polyphosphate 5-phosphatase K OS=Mus musculus GN=Inpp5k PE=1 SV=2	1	3	4	6.77919	0.349243	27.1754	4.60184	0.00347243	0.0232785	-2.17358	0.0879049	0.593403	1	KO - WT	limma	0.00347243	0.0232785	FALSE	no hit	6.77919
1024	GMNN	H3BJJ1|H3BLK4|O88513|Q3V295	Geminin (Fragment) OS=Mus musculus GN=Gmnn PE=1 SV=1|Geminin (Fragment) OS=Mus musculus GN=Gmnn PE=1 SV=7|Geminin OS=Mus musculus GN=Gmnn PE=1 SV=1|Geminin OS=Mus musculus GN=Gmnn PE=1 SV=1	1	3	3	6.54777	0.526911	26.3121	4.59988	0.00347971	0.0233045	-2.1759	0.0880401	0.593774	1	KO - WT	limma	0.00347971	0.0233045	FALSE	no hit	6.54777
1025	TRPM4	Q7TN37	Transient receptor potential cation channel subfamily M member 4 OS=Mus musculus GN=Trpm4 PE=1 SV=1	1	3	5	6.89192	0.318521	27.4923	4.59438	0.00350025	0.0234192	-2.18242	0.0884205	0.594813	1	KO - WT	limma	0.00350025	0.0234192	FALSE	no hit	6.89192
1026	SDHA	Q8K2B3	Succinate dehydrogenase [ubiquinone] flavoprotein subunit, mitochondrial OS=Mus musculus GN=Sdha PE=1 SV=1	1	3	23	8.4151	0.38985	31.6262	4.58594	0.00353206	0.0236017	-2.19245	0.0890074	0.596407	1	KO - WT	limma	0.00353206	0.0236017	FALSE	no hit	8.4151
1027	AP3S2	Q8BSZ2	AP-3 complex subunit sigma-2 OS=Mus musculus GN=Ap3s2 PE=1 SV=1	1	3	3	6.87371	0.353158	26.2218	4.58385	0.00353997	0.0236017	-2.19493	0.0891528	0.596799	1	KO - WT	limma	0.00353997	0.0236017	FALSE	no hit	6.87371
1028	ASRGL1	Q8C0M9	Isoaspartyl peptidase/L-asparaginase OS=Mus musculus GN=Asrgl1 PE=1 SV=1	1	3	9	7.34189	0.483432	29.3422	4.58369	0.0035406	0.0236017	-2.19513	0.0891644	0.596831	1	KO - WT	limma	0.0035406	0.0236017	FALSE	no hit	7.34189
1029	EPS15	H3BK65|P42567	Epidermal growth factor receptor substrate 15 OS=Mus musculus GN=Eps15 PE=1 SV=1|Epidermal growth factor receptor substrate 15 OS=Mus musculus GN=Eps15 PE=1 SV=1	1	3	25	7.59208	-0.331649	30.6729	-4.58328	0.00354216	0.0236017	-2.19562	0.0891931	0.596908	1	KO - WT	limma	0.00354216	0.0236017	FALSE	no hit	7.59208
1030	ZWILCH	G3X9Z0|Q8R060	Protein zwilch homolog OS=Mus musculus GN=Zwilch PE=1 SV=1|Protein zwilch homolog OS=Mus musculus GN=Zwilch PE=1 SV=1	1	3	15	7.98658	0.325609	30.5395	4.5826	0.00354473	0.0236017	-2.19642	0.0892403	0.597035	1	KO - WT	limma	0.00354473	0.0236017	FALSE	no hit	7.98658
1031	LUZP1	Q8R4U7	Leucine zipper protein 1 OS=Mus musculus GN=Luzp1 PE=1 SV=2	1	3	33	7.53311	-0.387563	31.1556	-4.57909	0.00355809	0.0236677	-2.20059	0.0894854	0.597695	1	KO - WT	limma	0.00355809	0.0236677	FALSE	no hit	7.53311
1032	RSRC2	A2RTL5|S4R265|S4R2L4	Arginine/serine-rich coiled-coil protein 2 OS=Mus musculus GN=Rsrc2 PE=2 SV=1|Arginine/serine-rich coiled-coil protein 2 OS=Mus musculus GN=Rsrc2 PE=1 SV=1|Arginine/serine-rich coiled-coil protein 2 OS=Mus musculus GN=Rsrc2 PE=1 SV=1	1	3	6	7.29157	-0.337954	28.9392	-4.57758	0.00356387	0.0236703	-2.20239	0.0895914	0.59798	1	KO - WT	limma	0.00356387	0.0236703	FALSE	no hit	7.29157
1033	ATL2	Q6PA06	Atlastin-2 OS=Mus musculus GN=Atl2 PE=1 SV=1	1	3	11	7.62538	0.305556	29.4899	4.57714	0.00356553	0.0236703	-2.20291	0.0896218	0.598061	1	KO - WT	limma	0.00356553	0.0236703	FALSE	no hit	7.62538
1034	AP2A1	P17426|P17426-2	AP-2 complex subunit alpha-1 OS=Mus musculus GN=Ap2a1 PE=1 SV=1|Isoform B of AP-2 complex subunit alpha-1 OS=Mus musculus GN=Ap2a1	1	3	27	8.09659	0.34482	31.6784	4.57628	0.00356884	0.0236703	-2.20393	0.0896823	0.598224	1	KO - WT	limma	0.00356884	0.0236703	FALSE	no hit	8.09659
1035	SQSTM1	Q64337|Q64337-2	Sequestosome-1 OS=Mus musculus GN=Sqstm1 PE=1 SV=1|Isoform 2 of Sequestosome-1 OS=Mus musculus GN=Sqstm1	1	3	12	7.85118	0.476572	29.7336	4.57339	0.00357993	0.0237021	-2.20737	0.0898851	0.598766	1	KO - WT	limma	0.00357993	0.0237021	FALSE	no hit	7.85118
1036	IFT88	G3X9Z7|Q61371	Intraflagellar transport 88 homolog (Chlamydomonas) OS=Mus musculus GN=Ift88 PE=1 SV=1|Intraflagellar transport protein 88 homolog OS=Mus musculus GN=Ift88 PE=1 SV=2	1	3	2	6.57536	0.350642	26.5545	4.57323	0.00358054	0.0237021	-2.20756	0.0898962	0.598796	1	KO - WT	limma	0.00358054	0.0237021	FALSE	no hit	6.57536
1037	EEF1B	O70251	Elongation factor 1-beta OS=Mus musculus GN=Eef1b PE=1 SV=5	1	3	11	9.1926	-0.467578	31.8903	-4.57096	0.00358929	0.0237371	-2.21027	0.090056	0.599223	1	KO - WT	limma	0.00358929	0.0237371	FALSE	no hit	9.1926
1038	EDF1	Q9JMG1	Endothelial differentiation-related factor 1 OS=Mus musculus GN=Edf1 PE=1 SV=1	1	3	8	8.01593	-0.346196	29.424	-4.56724	0.00360367	0.0238092	-2.2147	0.0903181	0.59992	1	KO - WT	limma	0.00360367	0.0238092	FALSE	no hit	8.01593
1039	AEN	Q9CZI9|Q9CZI9-2	Apoptosis-enhancing nuclease OS=Mus musculus GN=Aen PE=2 SV=1|Isoform 2 of Apoptosis-enhancing nuclease OS=Mus musculus GN=Aen	1	3	5	7.14001	-0.365434	28.1604	-4.56462	0.00361384	0.0238156	-2.21782	0.0905031	0.600411	1	KO - WT	limma	0.00361384	0.0238156	FALSE	no hit	7.14001
1040	Q8BGC1	Q8BGC1	UPF0489 protein C5orf22 homolog OS=Mus musculus PE=1 SV=1	1	3	4	6.89909	-0.29801	27.3964	-4.56421	0.0036154	0.0238156	-2.2183	0.0905315	0.600486	1	KO - WT	limma	0.0036154	0.0238156	FALSE	no hit	6.89909
1041	GLIS3	Q0GE24|Q6XP49|Q6XP49-2	GLIS3 OS=Mus musculus GN=Glis3 PE=1 SV=1|Zinc finger protein GLIS3 OS=Mus musculus GN=Glis3 PE=1 SV=2|Isoform 2 of Zinc finger protein GLIS3 OS=Mus musculus GN=Glis3	1	3	3	6.61425	-0.327753	26.849	-4.56344	0.00361839	0.0238156	-2.21922	0.0905859	0.600631	1	KO - WT	limma	0.00361839	0.0238156	FALSE	no hit	6.61425
1042	TUBA4A	A0A0A0MQA5|P68368	Tubulin alpha-4A chain (Fragment) OS=Mus musculus GN=Tuba4a PE=1 SV=1|Tubulin alpha-4A chain OS=Mus musculus GN=Tuba4a PE=1 SV=1	1	3	4	8.14454	-0.326341	29.9499	-4.56328	0.00361902	0.0238156	-2.21941	0.0905972	0.600661	1	KO - WT	limma	0.00361902	0.0238156	FALSE	no hit	8.14454
1043	RPL37	Q9D823	60S ribosomal protein L37 OS=Mus musculus GN=Rpl37 PE=3 SV=3	1	3	8	8.95101	-0.308957	29.6486	-4.56252	0.00362199	0.0238156	-2.22032	0.0906512	0.600804	1	KO - WT	limma	0.00362199	0.0238156	FALSE	no hit	8.95101
1044	SOS2	A0A0A0MQ87|Q02384|S4R2C4	Son of sevenless homolog 2 OS=Mus musculus GN=Sos2 PE=1 SV=1|Son of sevenless homolog 2 OS=Mus musculus GN=Sos2 PE=1 SV=2|Son of sevenless homolog 2 OS=Mus musculus GN=Sos2 PE=1 SV=1	1	3	4	6.24847	0.402272	26.602	4.55861	0.00363724	0.0238929	-2.22497	0.0909277	0.601534	1	KO - WT	limma	0.00363724	0.0238929	FALSE	no hit	6.24847
1045	MCM9	Q2KHI9|Q2KHI9-2	DNA helicase MCM9 OS=Mus musculus GN=Mcm9 PE=1 SV=2|Isoform 2 of DNA helicase MCM9 OS=Mus musculus GN=Mcm9	1	3	3	6.06296	0.312792	25.2837	4.55018	0.00367039	0.0240511	-2.23503	0.0915268	0.603107	1	KO - WT	limma	0.00367039	0.0240511	FALSE	no hit	6.06296
1046	SEPN1	D3Z2R5	Selenoprotein N OS=Mus musculus GN=Sepn1 PE=3 SV=2	1	3	3	6.48265	-0.572357	26.54	-4.55008	0.00367082	0.0240511	-2.23516	0.0915345	0.603127	1	KO - WT	limma	0.00367082	0.0240511	FALSE	no hit	6.48265
1047	RABGAP1	A2AWA9	Rab GTPase-activating protein 1 OS=Mus musculus GN=Rabgap1 PE=1 SV=1	1	3	28	7.71489	-0.307069	30.8076	-4.54974	0.00367214	0.0240511	-2.23556	0.0915583	0.603189	1	KO - WT	limma	0.00367214	0.0240511	FALSE	no hit	7.71489
1048	TSNAX	Q9QZE7	Translin-associated protein X OS=Mus musculus GN=Tsnax PE=1 SV=1	1	3	6	7.19858	-0.410381	28.6905	-4.54893	0.00367536	0.0240511	-2.23653	0.0916162	0.60334	1	KO - WT	limma	0.00367536	0.0240511	FALSE	no hit	7.19858
1049	CNKSR1	A2A9K7	Protein Cnksr1 OS=Mus musculus GN=Cnksr1 PE=1 SV=1	1	3	2	6.41694	-0.332595	26.0394	-4.54455	0.00369273	0.0241418	-2.24175	0.0919288	0.604155	1	KO - WT	limma	0.00369273	0.0241418	FALSE	no hit	6.41694
1050	RAB5B	B2RPS1|P61021	RAB5B, member RAS oncogene family OS=Mus musculus GN=Rab5b PE=1 SV=1|Ras-related protein Rab-5B OS=Mus musculus GN=Rab5b PE=1 SV=1	1	3	6	7.70058	0.378159	28.3703	4.54231	0.00370166	0.0241771	-2.24443	0.0920891	0.604572	1	KO - WT	limma	0.00370166	0.0241771	FALSE	no hit	7.70058
1051	PPP3R1	Q63810|Q63810-2	Calcineurin subunit B type 1 OS=Mus musculus GN=Ppp3r1 PE=1 SV=3|Isoform 2 of Calcineurin subunit B type 1 OS=Mus musculus GN=Ppp3r1	1	3	5	7.36378	0.373944	29.4075	4.54088	0.00370737	0.0241914	-2.24614	0.0921916	0.604838	1	KO - WT	limma	0.00370737	0.0241914	FALSE	no hit	7.36378
1052	HPRT1	P00493	Hypoxanthine-guanine phosphoribosyltransferase OS=Mus musculus GN=Hprt1 PE=1 SV=3	1	3	8	8.31179	0.35069	30.8478	4.53821	0.00371807	0.0242381	-2.24933	0.0923832	0.605334	1	KO - WT	limma	0.00371807	0.0242381	FALSE	no hit	8.31179
1053	PCYT2	A2ABY3	Ethanolamine-phosphate cytidylyltransferase OS=Mus musculus GN=Pcyt2 PE=1 SV=1	1	3	10	7.76769	0.403807	29.5764	4.535	0.00373097	0.0242801	-2.25317	0.0926139	0.60593	1	KO - WT	limma	0.00373097	0.0242801	FALSE	no hit	7.76769
1054	KDM3B	B9EKS2	Jumonji domain containing 1B OS=Mus musculus GN=Kdm3b PE=1 SV=1	1	3	27	7.39333	-0.369436	31.068	-4.53485	0.00373159	0.0242801	-2.25335	0.092625	0.605958	1	KO - WT	limma	0.00373159	0.0242801	FALSE	no hit	7.39333
1055	GAN	Q8CA72	Gigaxonin OS=Mus musculus GN=Gan PE=1 SV=2	1	3	3	6.34281	0.355445	26.0641	4.53395	0.00373521	0.0242806	-2.25442	0.0926895	0.606125	1	KO - WT	limma	0.00373521	0.0242806	FALSE	no hit	6.34281
1056	CWC27	Q3TKY6	Peptidyl-prolyl cis-trans isomerase CWC27 homolog OS=Mus musculus GN=Cwc27 PE=1 SV=1	1	3	10	7.6724	0.333764	29.7963	4.52848	0.00375735	0.0244014	-2.26097	0.0930842	0.607138	1	KO - WT	limma	0.00375735	0.0244014	FALSE	no hit	7.6724
1057	MOV10	D3YVL0|D3Z3E8|E9PW39|P23249	Putative helicase MOV-10 OS=Mus musculus GN=Mov10 PE=1 SV=2|Putative helicase MOV-10 OS=Mus musculus GN=Mov10 PE=1 SV=1|Putative helicase MOV-10 OS=Mus musculus GN=Mov10 PE=1 SV=1|Putative helicase MOV-10 OS=Mus musculus GN=Mov10 PE=1 SV=2	1	3	34	7.96975	-0.352608	31.2068	-4.52686	0.00376392	0.024421	-2.26291	0.0932011	0.607438	1	KO - WT	limma	0.00376392	0.024421	FALSE	no hit	7.96975
1058	PSMG3	Q9CZH3	Proteasome assembly chaperone 3 OS=Mus musculus GN=Psmg3 PE=1 SV=1	1	3	4	6.97972	0.350155	28.0758	4.52241	0.00378206	0.0244994	-2.26824	0.0935233	0.60826	1	KO - WT	limma	0.00378206	0.0244994	FALSE	no hit	6.97972
1059	CLCN4	Q61418	H(+)/Cl(-) exchange transporter 4 OS=Mus musculus GN=Clcn4 PE=2 SV=2	1	3	2	6.39619	0.309784	25.289	4.52214	0.00378316	0.0244994	-2.26856	0.0935427	0.60831	1	KO - WT	limma	0.00378316	0.0244994	FALSE	no hit	6.39619
1060	XRN2	Q9DBR1|Q9DBR1-2	5'-3' exoribonuclease 2 OS=Mus musculus GN=Xrn2 PE=1 SV=1|Isoform 2 of 5'-3' exoribonuclease 2 OS=Mus musculus GN=Xrn2	1	3	33	8.24836	-0.3051	31.5107	-4.51943	0.00379428	0.024541	-2.27181	0.0937397	0.608811	1	KO - WT	limma	0.00379428	0.024541	FALSE	no hit	8.24836
1061	GLT8D1	Q6NSU3	Glycosyltransferase 8 domain-containing protein 1 OS=Mus musculus GN=Glt8d1 PE=1 SV=1	1	3	2	6.8789	-0.29529	26.199	-4.51883	0.00379674	0.024541	-2.27253	0.0937832	0.608921	1	KO - WT	limma	0.00379674	0.024541	FALSE	no hit	6.8789
1062	PTP4A2	O70274	Protein tyrosine phosphatase type IVA 2 OS=Mus musculus GN=Ptp4a2 PE=1 SV=1	1	3	3	7.40867	-0.336031	28.5351	-4.51271	0.00382197	0.0246587	-2.27986	0.0942289	0.61005	1	KO - WT	limma	0.00382197	0.0246587	FALSE	no hit	7.40867
1063	H2AFV|H2AFZ	B2RVP5|P0C0S6|Q3THW5	Histone H2A OS=Mus musculus GN=H2afv PE=1 SV=1|Histone H2A.Z OS=Mus musculus GN=H2afz PE=1 SV=2|Histone H2A.V OS=Mus musculus GN=H2afv PE=1 SV=3	1	3	2	7.75504	0.60443	30.0703	4.51267	0.00382214	0.0246587	-2.27991	0.0942319	0.610057	1	KO - WT	limma	0.00382214	0.0246587	FALSE	candidate	7.75504
1064	HELQ	Q2VPA6	Helicase POLQ-like OS=Mus musculus GN=Helq PE=1 SV=2	1	3	5	6.62752	0.292016	26.1324	4.51062	0.00383063	0.0246903	-2.28237	0.0943815	0.610435	1	KO - WT	limma	0.00383063	0.0246903	FALSE	no hit	6.62752
1065	LPCAT2	Q8BYI6|Q8BYI6-2	Lysophosphatidylcholine acyltransferase 2 OS=Mus musculus GN=Lpcat2 PE=1 SV=1|Isoform 2 of Lysophosphatidylcholine acyltransferase 2 OS=Mus musculus GN=Lpcat2	1	3	7	7.33338	0.345631	28.6938	4.50944	0.00383553	0.0246986	-2.28379	0.0944677	0.610652	1	KO - WT	limma	0.00383553	0.0246986	FALSE	no hit	7.33338
1066	PTPRM	P28828	Receptor-type tyrosine-protein phosphatase mu OS=Mus musculus GN=Ptprm PE=1 SV=2	1	3	3	6.31595	0.46091	25.1331	4.50475	0.00385503	0.024801	-2.2894	0.0948105	0.611513	1	KO - WT	limma	0.00385503	0.024801	FALSE	no hit	6.31595
1067	NEK7	Q9ES74	Serine/threonine-protein kinase Nek7 OS=Mus musculus GN=Nek7 PE=1 SV=1	1	3	10	7.74001	-0.291182	29.8321	-4.5021	0.00386613	0.024849	-2.29259	0.095005	0.611999	1	KO - WT	limma	0.00386613	0.024849	FALSE	no hit	7.74001
1068	CEP112	J3JS86|Q5PR68	Centrosomal protein of 112 kDa OS=Mus musculus GN=Cep112 PE=1 SV=2|Centrosomal protein of 112 kDa OS=Mus musculus GN=Cep112 PE=2 SV=2	1	3	4	6.42767	0.296376	26.3795	4.49844	0.0038815	0.0249245	-2.29698	0.095274	0.612671	1	KO - WT	limma	0.0038815	0.0249245	FALSE	no hit	6.42767
1069	PRRC2C	A0A0A0MQ79|Q3TLH4	Protein PRRC2C OS=Mus musculus GN=Prrc2c PE=1 SV=1|Protein PRRC2C OS=Mus musculus GN=Prrc2c PE=1 SV=3	1	3	61	8.12668	-0.373712	32.3104	-4.49249	0.00390664	0.0250624	-2.30413	0.0957127	0.61376	1	KO - WT	limma	0.00390664	0.0250624	FALSE	no hit	8.12668
1070	CLIC1	Q542F1|Q9Z1Q5	Chloride intracellular channel protein OS=Mus musculus GN=Clic1 PE=1 SV=1|Chloride intracellular channel protein 1 OS=Mus musculus GN=Clic1 PE=1 SV=3	1	3	16	8.82182	0.337535	31.6071	4.49092	0.00391333	0.0250819	-2.30603	0.0958292	0.614049	1	KO - WT	limma	0.00391333	0.0250819	FALSE	no hit	8.82182
1071	MYH10	Q3UH59|Q61879	Myosin-10 OS=Mus musculus GN=Myh10 PE=1 SV=1|Myosin-10 OS=Mus musculus GN=Myh10 PE=1 SV=2	1	3	104	8.64957	0.307725	33.9387	4.48967	0.00391864	0.0250925	-2.30753	0.0959216	0.614277	1	KO - WT	limma	0.00391864	0.0250925	FALSE	no hit	8.64957
1072	TOR1AIP2	Q8BYU6	Torsin-1A-interacting protein 2 OS=Mus musculus GN=Tor1aip2 PE=1 SV=1	1	3	7	7.52612	-0.365561	28.4948	-4.48784	0.00392644	0.0251189	-2.30973	0.0960571	0.614611	1	KO - WT	limma	0.00392644	0.0251189	FALSE	no hit	7.52612
1073	HSD17B10	A2AFQ2|Q99N15	3-hydroxyacyl-CoA dehydrogenase type-2 OS=Mus musculus GN=Hsd17b10 PE=1 SV=1|17beta-hydroxysteroid dehydrogenase type 10/short chain L-3-hydroxyacyl-CoA dehydrogenase OS=Mus musculus GN=Hsd17b10 PE=1 SV=1	1	3	11	8.14342	0.332948	30.3478	4.48505	0.00393832	0.0251715	-2.31308	0.0962633	0.615119	1	KO - WT	limma	0.00393832	0.0251715	FALSE	no hit	8.14342
1074	MIB1	Q80SY4	E3 ubiquitin-protein ligase MIB1 OS=Mus musculus GN=Mib1 PE=1 SV=1	1	3	13	7.15802	0.385655	29.5728	4.47429	0.0039847	0.0254337	-2.32604	0.097065	0.617081	1	KO - WT	limma	0.0039847	0.0254337	FALSE	no hit	7.15802
1075	RBM27	Q5SFM8	RNA-binding protein 27 OS=Mus musculus GN=Rbm27 PE=1 SV=3	1	3	16	7.66172	-0.318417	30.445	-4.47381	0.00398676	0.0254337	-2.32661	0.0971005	0.617167	1	KO - WT	limma	0.00398676	0.0254337	FALSE	no hit	7.66172
1076	CPT1A	P97742|Q7TQD5	Carnitine O-palmitoyltransferase 1, liver isoform OS=Mus musculus GN=Cpt1a PE=1 SV=4|Carnitine O-palmitoyltransferase 1, liver isoform OS=Mus musculus GN=Cpt1a PE=1 SV=1	1	3	6	7.24851	-0.378206	27.6933	-4.47264	0.00399186	0.0254426	-2.32803	0.0971884	0.617381	1	KO - WT	limma	0.00399186	0.0254426	FALSE	no hit	7.24851
1077	PTEN	O08586	Phosphatidylinositol 3,4,5-trisphosphate 3-phosphatase and dual-specificity protein phosphatase PTEN OS=Mus musculus GN=Pten PE=1 SV=1	1	3	2	7.20162	-0.318691	26.2914	-4.46931	0.00400632	0.025511	-2.33203	0.097437	0.617984	1	KO - WT	limma	0.00400632	0.025511	FALSE	no hit	7.20162
1078	SLC25A20	Q9Z2Z6	Mitochondrial carnitine/acylcarnitine carrier protein OS=Mus musculus GN=Slc25a20 PE=1 SV=1	1	3	12	7.61428	0.311897	30.1327	4.46569	0.00402215	0.025588	-2.3364	0.0977085	0.618641	1	KO - WT	limma	0.00402215	0.025588	FALSE	no hit	7.61428
1079	VPS37B	Q8R0J7	Vacuolar protein sorting-associated protein 37B OS=Mus musculus GN=Vps37b PE=1 SV=1	1	3	3	6.61881	0.400683	27.4737	4.46437	0.00402797	0.0255926	-2.338	0.0978083	0.618882	1	KO - WT	limma	0.00402797	0.0255926	FALSE	no hit	6.61881
1080	ABR	E9PUE7|Q5SSL4|Q5SSL4-2|Q5SSL4-3|Q5SSL4-4	Active breakpoint cluster region-related protein OS=Mus musculus GN=Abr PE=1 SV=1|Active breakpoint cluster region-related protein OS=Mus musculus GN=Abr PE=1 SV=1|Isoform 2 of Active breakpoint cluster region-related protein OS=Mus musculus GN=Abr|Isoform 3 of Active breakpoint cluster region-related protein OS=Mus musculus GN=Abr|Isoform 4 of Active breakpoint cluster region-related protein OS=…	1	3	14	7.37288	0.374847	29.5269	4.46383	0.00403034	0.0255926	-2.33865	0.0978488	0.618979	1	KO - WT	limma	0.00403034	0.0255926	FALSE	no hit	7.37288
1081	ZDHHC21	Q9D270	Probable palmitoyltransferase ZDHHC21 OS=Mus musculus GN=Zdhhc21 PE=1 SV=2	1	3	2	6.68596	-0.402232	26.4316	-4.45959	0.00404897	0.0256423	-2.34376	0.0981675	0.619746	1	KO - WT	limma	0.00404897	0.0256423	FALSE	no hit	6.68596
1082	HNRNPH1	O35737|Q811L7|Q8C2Q7	Heterogeneous nuclear ribonucleoprotein H OS=Mus musculus GN=Hnrnph1 PE=1 SV=3|Heterogeneous nuclear ribonucleoprotein H OS=Mus musculus GN=Hnrnph1 PE=1 SV=2|Heterogeneous nuclear ribonucleoprotein H OS=Mus musculus GN=Hnrnph1 PE=1 SV=1	1	3	8	8.63056	0.301039	31.0409	4.45935	0.00405006	0.0256423	-2.34406	0.098186	0.61979	1	KO - WT	limma	0.00405006	0.0256423	FALSE	no hit	8.63056
1083	NAB2	Q3TYF1|Q61127	NGFI-A-binding protein 2 OS=Mus musculus GN=Nab2 PE=1 SV=1|NGFI-A-binding protein 2 OS=Mus musculus GN=Nab2 PE=1 SV=2	1	3	8	7.95167	0.610953	28.8958	4.45836	0.00405442	0.0256423	-2.34525	0.0982604	0.619969	1	KO - WT	limma	0.00405442	0.0256423	FALSE	candidate	7.95167
1084	ZFP706|ZNF706	B2RVQ7|Q9D115	Zinc finger protein 706 OS=Mus musculus GN=Zfp706 PE=1 SV=1|Zinc finger protein 706 OS=Mus musculus GN=Znf706 PE=1 SV=1	1	3	4	7.24693	-0.863643	27.7123	-4.45807	0.00405572	0.0256423	-2.3456	0.0982827	0.620022	1	KO - WT	limma	0.00405572	0.0256423	FALSE	candidate	7.24693
1085	TRIM28	Q62318	Transcription intermediary factor 1-beta OS=Mus musculus GN=Trim28 PE=1 SV=3	1	3	33	8.91816	0.301329	32.1322	4.45747	0.00405838	0.0256423	-2.34633	0.098328	0.620131	1	KO - WT	limma	0.00405838	0.0256423	FALSE	no hit	8.91816
1086	ABI1	B7ZCU0|B7ZCU2|B7ZCU3|B7ZCU4|B7ZCU5|Q8CBW3|Q8CBW3-2|Q8CBW3-3|Q8CBW3-4|Q8CBW3-5	Abl interactor 1 OS=Mus musculus GN=Abi1 PE=1 SV=1|Abl interactor 1 OS=Mus musculus GN=Abi1 PE=1 SV=1|Abl interactor 1 OS=Mus musculus GN=Abi1 PE=1 SV=1|Abl interactor 1 OS=Mus musculus GN=Abi1 PE=1 SV=1|Abl interactor 1 OS=Mus musculus GN=Abi1 PE=1 SV=1|Abl interactor 1 OS=Mus musculus GN=Abi1 PE=1 SV=3|Isoform 2 of Abl interactor 1 OS=Mus musculus GN=Abi1|Isoform 3 of Abl interactor 1 OS=Mus mu…	1	3	13	7.32896	-0.347015	29.2925	-4.45697	0.00406058	0.0256423	-2.34693	0.0983656	0.620221	1	KO - WT	limma	0.00406058	0.0256423	FALSE	no hit	7.32896
1087	ASL	Q91YI0	Argininosuccinate lyase OS=Mus musculus GN=Asl PE=1 SV=1	1	3	19	8.13664	0.346581	31.4742	4.45575	0.004066	0.0256528	-2.3484	0.0984578	0.620442	1	KO - WT	limma	0.004066	0.0256528	FALSE	no hit	8.13664
1088	SORD	Q64442	Sorbitol dehydrogenase OS=Mus musculus GN=Sord PE=1 SV=3	1	3	6	6.90228	0.323975	27.884	4.45473	0.00407052	0.0256577	-2.34963	0.0985348	0.620626	1	KO - WT	limma	0.00407052	0.0256577	FALSE	no hit	6.90228
1089	NSFL1C	A2AT02|Q9CZ44|Q9CZ44-3	NSFL1 cofactor p47 OS=Mus musculus GN=Nsfl1c PE=1 SV=1|NSFL1 cofactor p47 OS=Mus musculus GN=Nsfl1c PE=1 SV=1|Isoform 3 of NSFL1 cofactor p47 OS=Mus musculus GN=Nsfl1c	1	3	22	8.4668	-0.325663	30.9603	-4.45321	0.00407727	0.0256767	-2.35147	0.0986497	0.6209	1	KO - WT	limma	0.00407727	0.0256767	FALSE	no hit	8.4668
1090	VIM	P20152|Q5FWJ3	Vimentin OS=Mus musculus GN=Vim PE=1 SV=3|Vimentin OS=Mus musculus GN=Vim PE=1 SV=1	1	3	36	9.14357	0.380537	33.9244	4.45185	0.00408331	0.0256911	-2.35311	0.0987523	0.621145	1	KO - WT	limma	0.00408331	0.0256911	FALSE	no hit	9.14357
1091	RDH10	Q8VCH7	Retinol dehydrogenase 10 OS=Mus musculus GN=Rdh10 PE=1 SV=2	1	3	3	6.90724	-0.387692	26.9165	-4.44747	0.00410289	0.0257877	-2.3584	0.0990846	0.621935	1	KO - WT	limma	0.00410289	0.0257877	FALSE	no hit	6.90724
1092	RIC1	E9QPA1	RAB6A-GEF complex partner protein 1 OS=Mus musculus GN=Ric1 PE=1 SV=1	1	3	7	6.83301	-0.410368	27.8575	-4.44674	0.00410618	0.0257877	-2.35929	0.0991405	0.622067	1	KO - WT	limma	0.00410618	0.0257877	FALSE	no hit	6.83301
1093	YARS2	Q8BYL4	Tyrosine--tRNA ligase, mitochondrial OS=Mus musculus GN=Yars2 PE=1 SV=2	1	3	9	7.87079	-0.291292	29.5742	-4.44492	0.00411432	0.0258152	-2.36148	0.0992783	0.622394	1	KO - WT	limma	0.00411432	0.0258152	FALSE	no hit	7.87079
1094	DTX2	Q8R3P2	Probable E3 ubiquitin-protein ligase DTX2 OS=Mus musculus GN=Dtx2 PE=1 SV=2	1	3	5	6.61296	-0.300494	26.9327	-4.44331	0.00412157	0.025837	-2.36343	0.0994009	0.622684	1	KO - WT	limma	0.00412157	0.025837	FALSE	no hit	6.61296
1095	VEZF1	Q5SXC4	Protein Vezf1 OS=Mus musculus GN=Vezf1 PE=1 SV=1	1	3	7	7.31187	0.368603	28.7716	4.4423	0.0041261	0.0258418	-2.36465	0.0994775	0.622865	1	KO - WT	limma	0.0041261	0.0258418	FALSE	no hit	7.31187
1096	LAMP2	P17047-3	Isoform LAMP-2C of Lysosome-associated membrane glycoprotein 2 OS=Mus musculus GN=Lamp2	1	3	8	8.00514	0.366	29.1967	4.44134	0.00413045	0.0258455	-2.36581	0.099551	0.623038	1	KO - WT	limma	0.00413045	0.0258455	FALSE	no hit	8.00514
1097	PRKACB	P68181	cAMP-dependent protein kinase catalytic subunit beta OS=Mus musculus GN=Prkacb PE=1 SV=2	1	3	4	7.55195	0.390769	29.1587	4.43664	0.00415172	0.0259549	-2.3715	0.0999096	0.623883	1	KO - WT	limma	0.00415172	0.0259549	FALSE	no hit	7.55195
1098	IGHMBP2	A0A0B4J1E3|P40694	DNA-binding protein SMUBP-2 OS=Mus musculus GN=Ighmbp2 PE=1 SV=1|DNA-binding protein SMUBP-2 OS=Mus musculus GN=Ighmbp2 PE=1 SV=1	1	3	18	7.15606	-0.298176	29.3598	-4.43102	0.00417734	0.02607	-2.37831	0.10034	0.624891	1	KO - WT	limma	0.00417734	0.02607	FALSE	no hit	7.15606
1099	PEX11B	E9PXK7|Q9Z210	Peroxisomal membrane protein 11B OS=Mus musculus GN=Pex11b PE=1 SV=1|Peroxisomal membrane protein 11B OS=Mus musculus GN=Pex11b PE=1 SV=1	1	3	4	7.09191	0.373801	26.5689	4.43093	0.00417774	0.02607	-2.37841	0.100347	0.624907	1	KO - WT	limma	0.00417774	0.02607	FALSE	no hit	7.09191
1100	NAT10	Q8K224	RNA cytidine acetyltransferase OS=Mus musculus GN=Nat10 PE=1 SV=1	1	3	32	7.97875	-0.327434	31.5579	-4.42653	0.0041979	0.0261699	-2.38374	0.100685	0.625694	1	KO - WT	limma	0.0041979	0.0261699	FALSE	no hit	7.97875
1101	SUMF1	E9Q0Z7|E9Q265|Q8R0F3	Sulfatase-modifying factor 1 OS=Mus musculus GN=Sumf1 PE=1 SV=1|Sulfatase-modifying factor 1 OS=Mus musculus GN=Sumf1 PE=1 SV=1|Sulfatase-modifying factor 1 OS=Mus musculus GN=Sumf1 PE=1 SV=2	1	3	4	6.48928	-0.710696	25.1176	-4.42578	0.00420139	0.0261699	-2.38466	0.100743	0.62583	1	KO - WT	limma	0.00420139	0.0261699	FALSE	candidate	6.48928
1102	CALM1	P62204	Calmodulin OS=Mus musculus GN=Calm1 PE=1 SV=2	1	3	13	8.78942	0.331023	31.3071	4.42237	0.00421708	0.0262439	-2.38879	0.101005	0.626438	1	KO - WT	limma	0.00421708	0.0262439	FALSE	no hit	8.78942
1103	DUS3L	A0A0R4IZY9	tRNA-dihydrouridine(47) synthase [NAD(P)(+)] OS=Mus musculus GN=Dus3l PE=1 SV=1	1	3	21	7.58421	-0.308016	30.2433	-4.42102	0.00422331	0.0262588	-2.39042	0.101109	0.626679	1	KO - WT	limma	0.00422331	0.0262588	FALSE	no hit	7.58421
1104	UPF3A	Q3ULJ3	MCG3697, isoform CRA_c OS=Mus musculus GN=Upf3a PE=1 SV=1	1	3	6	6.75173	-0.29685	27.5614	-4.41988	0.00422859	0.0262678	-2.39181	0.101197	0.626883	1	KO - WT	limma	0.00422859	0.0262678	FALSE	no hit	6.75173
1105	VPS26A	P40336|P40336-2	Vacuolar protein sorting-associated protein 26A OS=Mus musculus GN=Vps26a PE=1 SV=1|Isoform 2 of Vacuolar protein sorting-associated protein 26A OS=Mus musculus GN=Vps26a	1	3	15	8.11213	0.337481	30.6933	4.41791	0.00423773	0.0262975	-2.39419	0.101349	0.627234	1	KO - WT	limma	0.00423773	0.0262975	FALSE	no hit	8.11213
1106	MNAT1	P51949	CDK-activating kinase assembly factor MAT1 OS=Mus musculus GN=Mnat1 PE=1 SV=2	1	3	10	7.21995	0.311108	28.8368	4.4172	0.00424105	0.0262975	-2.39506	0.101405	0.627361	1	KO - WT	limma	0.00424105	0.0262975	FALSE	no hit	7.21995
1107	TYMS	P07607|Q544L2	Thymidylate synthase OS=Mus musculus GN=Tyms PE=1 SV=1|Thymidylate synthase OS=Mus musculus GN=Tyms PE=1 SV=1	1	3	13	7.98594	0.295473	30.6406	4.41463	0.00425303	0.026348	-2.39818	0.101604	0.62782	1	KO - WT	limma	0.00425303	0.026348	FALSE	no hit	7.98594
1108	SERPINB9	O08797	Protein Serpinb9 OS=Mus musculus GN=Serpinb9 PE=1 SV=1	1	3	13	8.19413	0.403748	30.6535	4.41337	0.00425891	0.0263607	-2.39971	0.101701	0.628044	1	KO - WT	limma	0.00425891	0.0263607	FALSE	no hit	8.19413
1109	RNF214	Q8BFU3|Q8BFU3-4	RING finger protein 214 OS=Mus musculus GN=Rnf214 PE=1 SV=1|Isoform 4 of RING finger protein 214 OS=Mus musculus GN=Rnf214	1	3	13	7.17794	0.328018	29.5195	4.41242	0.00426332	0.0263642	-2.40086	0.101775	0.628212	1	KO - WT	limma	0.00426332	0.0263642	FALSE	no hit	7.17794
1110	TRIM3	Q3TDT0|Q9R1R2	Tripartite motif-containing protein 3 OS=Mus musculus GN=Trim3 PE=1 SV=1|Tripartite motif-containing protein 3 OS=Mus musculus GN=Trim3 PE=1 SV=1	1	3	9	7.26101	0.292155	28.9058	4.41096	0.00427016	0.0263827	-2.40263	0.101888	0.628472	1	KO - WT	limma	0.00427016	0.0263827	FALSE	no hit	7.26101
1111	GNL2	Q99LH1	Nucleolar GTP-binding protein 2 OS=Mus musculus GN=Gnl2 PE=1 SV=2	1	3	27	7.81468	-0.321749	30.9223	-4.40611	0.00429298	0.0264998	-2.40853	0.102266	0.629336	1	KO - WT	limma	0.00429298	0.0264998	FALSE	no hit	7.81468
1112	HS2ST1	Q8R3H7	Heparan sulfate 2-O-sulfotransferase 1 OS=Mus musculus GN=Hs2st1 PE=1 SV=2	1	3	5	7.40106	0.289563	28.3534	4.39777	0.00433247	0.0267195	-2.41866	0.102916	0.630814	1	KO - WT	limma	0.00433247	0.0267195	FALSE	no hit	7.40106
1113	NLN	Q91YP2	Neurolysin, mitochondrial OS=Mus musculus GN=Nln PE=1 SV=1	1	3	24	8.05386	0.293009	31.1348	4.39484	0.00434647	0.0267817	-2.42223	0.103146	0.631333	1	KO - WT	limma	0.00434647	0.0267817	FALSE	no hit	8.05386
1114	KSR1	Q61097|Q61097-2	Kinase suppressor of Ras 1 OS=Mus musculus GN=Ksr1 PE=1 SV=1|Isoform 2 of Kinase suppressor of Ras 1 OS=Mus musculus GN=Ksr1	1	3	2	6.53426	0.355051	26.5152	4.38911	0.00437394	0.026886	-2.4292	0.103596	0.632346	1	KO - WT	limma	0.00437394	0.026886	FALSE	no hit	6.53426
1115	GINS3	Q9CY94	DNA replication complex GINS protein PSF3 OS=Mus musculus GN=Gins3 PE=2 SV=1	1	3	6	7.20411	0.288751	28.5521	4.38906	0.00437418	0.026886	-2.42926	0.1036	0.632354	1	KO - WT	limma	0.00437418	0.026886	FALSE	no hit	7.20411
1116	DECR2	Q3UVJ7|Q9WV68	2-4-dienoyl-Coenzyme A reductase 2, peroxisomal OS=Mus musculus GN=Decr2 PE=1 SV=1|Peroxisomal 2,4-dienoyl-CoA reductase OS=Mus musculus GN=Decr2 PE=1 SV=1	1	3	3	6.60074	-0.287983	26.381	-4.38883	0.0043753	0.026886	-2.42954	0.103618	0.632396	1	KO - WT	limma	0.0043753	0.026886	FALSE	no hit	6.60074
1117	ZFHX3	E9QMD3|Q61329	Zinc finger homeobox protein 3 OS=Mus musculus GN=Zfhx3 PE=1 SV=1|Zinc finger homeobox protein 3 OS=Mus musculus GN=Zfhx3 PE=1 SV=1	1	3	7	6.74357	-0.331186	27.9554	-4.38757	0.00438136	0.026886	-2.43107	0.103717	0.632617	1	KO - WT	limma	0.00438136	0.026886	FALSE	no hit	6.74357
1118	CTPS1	P70698	CTP synthase 1 OS=Mus musculus GN=Ctps1 PE=1 SV=2	1	3	27	8.55662	-0.390004	32.1142	-4.38688	0.00438469	0.026886	-2.43191	0.103771	0.632739	1	KO - WT	limma	0.00438469	0.026886	FALSE	no hit	8.55662
1119	MAFG	O54790	Transcription factor MafG OS=Mus musculus GN=Mafg PE=1 SV=1	1	3	5	7.03933	0.456682	27.8932	4.38642	0.00438692	0.026886	-2.43248	0.103808	0.632821	1	KO - WT	limma	0.00438692	0.026886	FALSE	no hit	7.03933
1120	CACYBP	Q9CXW3	Calcyclin-binding protein OS=Mus musculus GN=Cacybp PE=1 SV=1	1	3	14	8.53496	-0.388541	31.4219	-4.38254	0.00440571	0.0269771	-2.4372	0.104114	0.633505	1	KO - WT	limma	0.00440571	0.0269771	FALSE	no hit	8.53496
1121	ARL4C	P61208	ADP-ribosylation factor-like protein 4C OS=Mus musculus GN=Arl4c PE=2 SV=1	1	3	2	7.04993	-0.803741	26.647	-4.37882	0.0044238	0.0270637	-2.44174	0.104408	0.63416	1	KO - WT	limma	0.0044238	0.0270637	FALSE	candidate	7.04993
1122	GMDS	Q8K0C9	GDP-mannose 4,6 dehydratase OS=Mus musculus GN=Gmds PE=1 SV=1	1	3	17	8.10974	0.421409	31.0404	4.37726	0.0044314	0.0270836	-2.44364	0.104532	0.634434	1	KO - WT	limma	0.0044314	0.0270836	FALSE	no hit	8.10974
1123	H2AFY2	Q8CCK0	Core histone macro-H2A.2 OS=Mus musculus GN=H2afy2 PE=1 SV=3	1	3	16	8.14872	0.525744	30.9887	4.37653	0.00443495	0.0270836	-2.44452	0.104589	0.634561	1	KO - WT	limma	0.00443495	0.0270836	FALSE	no hit	8.14872
1124	LRRC8E	Q66JT1	Volume-regulated anion channel subunit LRRC8E OS=Mus musculus GN=Lrrc8e PE=2 SV=2	1	3	7	6.39298	0.323218	26.867	4.37462	0.00444431	0.0271077	-2.44685	0.104741	0.634897	1	KO - WT	limma	0.00444431	0.0271077	FALSE	no hit	6.39298
1125	GNAI3	Q9DC51	Guanine nucleotide-binding protein G(k) subunit alpha OS=Mus musculus GN=Gnai3 PE=1 SV=3	1	3	6	8.10361	-0.296323	28.6539	-4.37411	0.00444681	0.0271077	-2.44747	0.104781	0.634987	1	KO - WT	limma	0.00444681	0.0271077	FALSE	no hit	8.10361
1126	SMAD2	Q62432|Q62432-2	Mothers against decapentaplegic homolog 2 OS=Mus musculus GN=Smad2 PE=1 SV=2|Isoform Short of Mothers against decapentaplegic homolog 2 OS=Mus musculus GN=Smad2	1	3	7	7.66359	-0.338647	29.4823	-4.37261	0.00445417	0.0271285	-2.4493	0.1049	0.63525	1	KO - WT	limma	0.00445417	0.0271285	FALSE	no hit	7.66359
1127	GNG12	A0A0N4SVT3|A0A0N4SW28|Q9DAS9	Guanine nucleotide-binding protein subunit gamma (Fragment) OS=Mus musculus GN=Gng12 PE=1 SV=1|Guanine nucleotide-binding protein subunit gamma OS=Mus musculus GN=Gng12 PE=1 SV=1|Guanine nucleotide-binding protein G(I)/G(S)/G(O) subunit gamma-12 OS=Mus musculus GN=Gng12 PE=1 SV=3	1	3	3	7.10376	-0.371717	27.7141	-4.37096	0.00446227	0.0271537	-2.45131	0.105031	0.635539	1	KO - WT	limma	0.00446227	0.0271537	FALSE	no hit	7.10376
1128	PSTPIP2	Q99M15	Proline-serine-threonine phosphatase-interacting protein 2 OS=Mus musculus GN=Pstpip2 PE=1 SV=4	1	3	3	6.53965	-0.362723	26.1877	-4.36957	0.00446913	0.0271713	-2.45301	0.105142	0.635783	1	KO - WT	limma	0.00446913	0.0271713	FALSE	no hit	6.53965
1129	POFUT1	A2AMC3|Q91ZW2	GDP-fucose protein O-fucosyltransferase 1 OS=Mus musculus GN=Pofut1 PE=1 SV=1|GDP-fucose protein O-fucosyltransferase 1 OS=Mus musculus GN=Pofut1 PE=1 SV=1	1	3	3	7.27262	-0.368485	27.1678	-4.36872	0.00447335	0.0271729	-2.45406	0.10521	0.635933	1	KO - WT	limma	0.00447335	0.0271729	FALSE	no hit	7.27262
1130	ATE1	J3QNU1|Q4FCQ7	Arginyl-tRNA--protein transferase 1 OS=Mus musculus GN=Ate1 PE=1 SV=1|Arginyl-tRNA--protein transferase 1 OS=Mus musculus GN=Ate1 PE=1 SV=1	1	3	12	7.54814	0.288983	29.6471	4.36678	0.00448292	0.027207	-2.45642	0.105365	0.636273	1	KO - WT	limma	0.00448292	0.027207	FALSE	no hit	7.54814
1131	ETFA	Q99LC5	Electron transfer flavoprotein subunit alpha, mitochondrial OS=Mus musculus GN=Etfa PE=1 SV=2	1	3	16	8.91088	0.305667	31.9042	4.36545	0.00448949	0.0272228	-2.45804	0.105471	0.636505	1	KO - WT	limma	0.00448949	0.0272228	FALSE	no hit	8.91088
1132	RGL2	Q61193	Ral guanine nucleotide dissociation stimulator-like 2 OS=Mus musculus GN=Rgl2 PE=1 SV=2	1	3	4	6.6119	0.287845	27.0559	4.36308	0.00450125	0.0272545	-2.46093	0.10566	0.636919	1	KO - WT	limma	0.00450125	0.0272545	FALSE	no hit	6.6119
1133	FAM60A	Q8C8M1	Protein FAM60A OS=Mus musculus GN=Fam60a PE=1 SV=1	1	3	3	6.90342	-0.292545	27.3272	-4.3628	0.00450268	0.0272545	-2.46129	0.105683	0.63697	1	KO - WT	limma	0.00450268	0.0272545	FALSE	no hit	6.90342
1134	DST	A0A087WPR7|Q91ZU6-5|Q91ZU6-8|S4R1P5	Dystonin (Fragment) OS=Mus musculus GN=Dst PE=1 SV=1|Isoform 5 of Dystonin OS=Mus musculus GN=Dst|Isoform 7 of Dystonin OS=Mus musculus GN=Dst|Dystonin OS=Mus musculus GN=Dst PE=1 SV=1	1	3	109	7.38686	0.290968	32.4031	4.35682	0.00453251	0.0273537	-2.46859	0.106161	0.638014	1	KO - WT	limma	0.00453251	0.0273537	FALSE	no hit	7.38686
1135	BMP2K	Q91Z96	BMP-2-inducible protein kinase OS=Mus musculus GN=Bmp2k PE=1 SV=1	1	3	11	7.40178	0.315578	29.9695	4.35646	0.00453431	0.0273537	-2.46903	0.10619	0.638077	1	KO - WT	limma	0.00453431	0.0273537	FALSE	no hit	7.40178
1136	SH3GLB1	Q9JK48|Q9JK48-3	Endophilin-B1 OS=Mus musculus GN=Sh3glb1 PE=1 SV=1|Isoform 3 of Endophilin-B1 OS=Mus musculus GN=Sh3glb1	1	3	13	8.2795	0.306613	30.4094	4.35645	0.00453437	0.0273537	-2.46904	0.106191	0.638079	1	KO - WT	limma	0.00453437	0.0273537	FALSE	no hit	8.2795
1137	ARHGAP26	E9QAQ3|Q6ZQ82	Rho GTPase-activating protein 26 OS=Mus musculus GN=Arhgap26 PE=1 SV=1|Rho GTPase-activating protein 26 OS=Mus musculus GN=Arhgap26 PE=1 SV=3	1	3	3	6.33813	0.36066	26.4348	4.35632	0.00453502	0.0273537	-2.4692	0.106202	0.638101	1	KO - WT	limma	0.00453502	0.0273537	FALSE	no hit	6.33813
1138	PFKL	P12382	ATP-dependent 6-phosphofructokinase, liver type OS=Mus musculus GN=Pfkl PE=1 SV=4	1	3	24	8.6538	0.451174	31.2676	4.35434	0.00454494	0.0273895	-2.47162	0.10636	0.638446	1	KO - WT	limma	0.00454494	0.0273895	FALSE	no hit	8.6538
1139	PHGDH	Q61753	D-3-phosphoglycerate dehydrogenase OS=Mus musculus GN=Phgdh PE=1 SV=3	1	3	24	9.09971	0.502563	33.1682	4.35275	0.00455296	0.0274137	-2.47357	0.106488	0.638724	1	KO - WT	limma	0.00455296	0.0274137	FALSE	no hit	9.09971
1140	NAXE	Q8K4Z3	NAD(P)H-hydrate epimerase OS=Mus musculus GN=Naxe PE=1 SV=1	1	3	6	7.76912	0.348542	30.218	4.34798	0.004577	0.0275343	-2.47939	0.106872	0.639553	1	KO - WT	limma	0.004577	0.0275343	FALSE	no hit	7.76912
1141	PGP	Q8CHP8	Glycerol-3-phosphate phosphatase OS=Mus musculus GN=Pgp PE=1 SV=1	1	3	11	8.03263	0.317862	30.0069	4.34506	0.00459183	0.0275993	-2.48297	0.107108	0.640061	1	KO - WT	limma	0.00459183	0.0275993	FALSE	no hit	8.03263
1142	BCS1L	Q9CZP5	Mitochondrial chaperone BCS1 OS=Mus musculus GN=Bcs1l PE=1 SV=1	1	3	8	7.11481	-0.302648	29.0398	-4.3382	0.00462684	0.0277783	-2.49137	0.107663	0.641252	1	KO - WT	limma	0.00462684	0.0277783	FALSE	no hit	7.11481
1143	PDXDC1	A0A0R4J034|Q99K01-2	MCG129810, isoform CRA_c OS=Mus musculus GN=Pdxdc1 PE=1 SV=1|Isoform 2 of Pyridoxal-dependent decarboxylase domain-containing protein 1 OS=Mus musculus GN=Pdxdc1	1	3	24	7.97274	-0.298268	31.0981	-4.33764	0.00462971	0.0277783	-2.49205	0.107708	0.641348	1	KO - WT	limma	0.00462971	0.0277783	FALSE	no hit	7.97274
1144	Q5XFZ0	Q5XFZ0	UPF0711 protein C18orf21 homolog OS=Mus musculus PE=2 SV=2	1	3	3	6.95744	-0.37647	26.9445	-4.33396	0.00464863	0.0278674	-2.49656	0.108007	0.641986	1	KO - WT	limma	0.00464863	0.0278674	FALSE	no hit	6.95744
1145	PPP2R5B	Q6PD28	Protein Ppp2r5b OS=Mus musculus GN=Ppp2r5b PE=1 SV=1	1	3	6	7.41636	-0.355621	28.617	-4.33149	0.0046614	0.0279044	-2.49959	0.108209	0.642414	1	KO - WT	limma	0.0046614	0.0279044	FALSE	no hit	7.41636
1146	PLAUR	P35456	Urokinase plasminogen activator surface receptor OS=Mus musculus GN=Plaur PE=1 SV=1	1	3	3	7.59978	0.454073	27.0825	4.33119	0.00466294	0.0279044	-2.49996	0.108233	0.642465	1	KO - WT	limma	0.00466294	0.0279044	FALSE	no hit	7.59978
1147	ANKRD46	Q8BTZ5	Ankyrin repeat domain-containing protein 46 OS=Mus musculus GN=Ankrd46 PE=1 SV=1	1	3	3	6.74415	-0.667752	26.9304	-4.33008	0.00466869	0.0279145	-2.50132	0.108323	0.642657	1	KO - WT	limma	0.00466869	0.0279145	FALSE	candidate	6.74415
1148	PLIN3	Q9DBG5	Perilipin-3 OS=Mus musculus GN=Plin3 PE=1 SV=1	1	3	19	8.24006	0.314537	30.6914	4.32666	0.00468645	0.0279963	-2.50552	0.108603	0.643248	1	KO - WT	limma	0.00468645	0.0279963	FALSE	no hit	8.24006
1149	TRIM46	D3YXA6|Q3TC52|Q7TNM2	Tripartite motif-containing protein 46 OS=Mus musculus GN=Trim46 PE=1 SV=1|Tripartite motif-containing protein 46 OS=Mus musculus GN=Trim46 PE=1 SV=1|Tripartite motif-containing protein 46 OS=Mus musculus GN=Trim46 PE=1 SV=1	1	3	2	6.04423	0.332103	24.3345	4.32559	0.004692	0.028005	-2.50683	0.10869	0.643433	1	KO - WT	limma	0.004692	0.028005	FALSE	no hit	6.04423
1150	EXTL3	Q6P1H4|Q9WVL6	Exostoses (Multiple)-like 3 OS=Mus musculus GN=Extl3 PE=1 SV=1|Exostosin-like 3 OS=Mus musculus GN=Extl3 PE=1 SV=2	1	3	2	6.09325	0.312312	24.4985	4.32232	0.00470907	0.0280825	-2.51084	0.108957	0.643997	1	KO - WT	limma	0.00470907	0.0280825	FALSE	no hit	6.09325
1151	FGD4	F8WGX0|Q91ZT5	FYVE, RhoGEF and PH domain-containing protein 4 (Fragment) OS=Mus musculus GN=Fgd4 PE=1 SV=1|FYVE, RhoGEF and PH domain-containing protein 4 OS=Mus musculus GN=Fgd4 PE=1 SV=1	1	3	12	7.46607	0.296013	29.2098	4.32139	0.00471396	0.0280871	-2.51199	0.109034	0.644157	1	KO - WT	limma	0.00471396	0.0280871	FALSE	no hit	7.46607
1152	ERGIC2	Q9CR89	Endoplasmic reticulum-Golgi intermediate compartment protein 2 OS=Mus musculus GN=Ergic2 PE=1 SV=1	1	3	5	7.58997	-0.358012	28.6677	-4.31482	0.00474848	0.0282683	-2.52005	0.109573	0.645287	1	KO - WT	limma	0.00474848	0.0282683	FALSE	no hit	7.58997
1153	USP8	A2AI52|Q80U87	Ubiquitin carboxyl-terminal hydrolase 8 OS=Mus musculus GN=Usp8 PE=1 SV=1|Ubiquitin carboxyl-terminal hydrolase 8 OS=Mus musculus GN=Usp8 PE=1 SV=2	1	3	20	7.27925	-0.430308	29.7875	-4.31368	0.0047545	0.0282796	-2.52145	0.109667	0.645483	1	KO - WT	limma	0.0047545	0.0282796	FALSE	no hit	7.27925
1154	SNRNP48	J3QMA8|Q9D361|Q9D361-2	U11/U12 small nuclear ribonucleoprotein 48 kDa protein OS=Mus musculus GN=Snrnp48 PE=1 SV=1|U11/U12 small nuclear ribonucleoprotein 48 kDa protein OS=Mus musculus GN=Snrnp48 PE=2 SV=2|Isoform 2 of U11/U12 small nuclear ribonucleoprotein 48 kDa protein OS=Mus musculus GN=Snrnp48	1	3	3	6.20055	0.336713	27.147	4.30773	0.00478607	0.0284427	-2.52877	0.110158	0.646504	1	KO - WT	limma	0.00478607	0.0284427	FALSE	no hit	6.20055
1155	SPG20	Q8R1X6	Spartin OS=Mus musculus GN=Spg20 PE=1 SV=1	1	3	25	7.91456	0.302223	30.9698	4.30556	0.00479764	0.0284867	-2.53144	0.110337	0.646876	1	KO - WT	limma	0.00479764	0.0284867	FALSE	no hit	7.91456
1156	ADPGK	A0A0R4J064|Q8VDL4|Q8VDL4-3	ADP-dependent glucokinase OS=Mus musculus GN=Adpgk PE=1 SV=1|ADP-dependent glucokinase OS=Mus musculus GN=Adpgk PE=1 SV=2|Isoform 3 of ADP-dependent glucokinase OS=Mus musculus GN=Adpgk	1	3	5	7.60156	0.380984	28.2379	4.30362	0.00480802	0.0285237	-2.53383	0.110498	0.647208	1	KO - WT	limma	0.00480802	0.0285237	FALSE	no hit	7.60156
1157	ATP9B	D3YV00	Phospholipid-transporting ATPase OS=Mus musculus GN=Atp9b PE=1 SV=1	1	3	12	7.13606	0.300726	29.1164	4.30234	0.00481483	0.0285394	-2.53539	0.110603	0.647426	1	KO - WT	limma	0.00481483	0.0285394	FALSE	no hit	7.13606
1158	MFN2	Q80U63	Mitofusin-2 OS=Mus musculus GN=Mfn2 PE=1 SV=3	1	3	7	6.81261	-0.469218	27.4043	-4.29855	0.00483519	0.0286353	-2.54005	0.110917	0.648073	1	KO - WT	limma	0.00483519	0.0286353	FALSE	no hit	6.81261
1159	NCAPG2	Q6DFV1	Condensin-2 complex subunit G2 OS=Mus musculus GN=Ncapg2 PE=1 SV=2	1	3	22	7.69389	0.357316	30.6639	4.29681	0.0048446	0.0286663	-2.5422	0.111062	0.648371	1	KO - WT	limma	0.0048446	0.0286663	FALSE	no hit	7.69389
1160	SEMA4D	O09126	Semaphorin-4D OS=Mus musculus GN=Sema4d PE=1 SV=2	1	3	4	6.57411	0.384573	26.2188	4.29308	0.00486477	0.0287608	-2.54679	0.111373	0.649007	1	KO - WT	limma	0.00486477	0.0287608	FALSE	no hit	6.57411
1161	PARK7	Q99LX0	Protein deglycase DJ-1 OS=Mus musculus GN=Park7 PE=1 SV=1	1	3	14	8.6854	-0.374731	31.1848	-4.28802	0.00489227	0.0288796	-2.55302	0.111795	0.649868	1	KO - WT	limma	0.00489227	0.0288796	FALSE	no hit	8.6854
1162	ABCA5	Q8K448	ATP-binding cassette sub-family A member 5 OS=Mus musculus GN=Abca5 PE=1 SV=2	1	3	6	6.70511	0.640181	27.7212	4.28784	0.00489328	0.0288796	-2.55325	0.11181	0.649899	1	KO - WT	limma	0.00489328	0.0288796	FALSE	candidate	6.70511
1163	KIF14	E9Q3T3|L0N7N1	Kinesin-like protein KIF14 OS=Mus musculus GN=Kif14 PE=1 SV=1|Kinesin-like protein KIF14 OS=Mus musculus GN=Kif14 PE=1 SV=1	1	3	14	6.94168	-0.319464	28.8715	-4.27871	0.00494339	0.029127	-2.56451	0.112575	0.651449	1	KO - WT	limma	0.00494339	0.029127	FALSE	no hit	6.94168
1164	CTH	Q8VCN5	Cystathionine gamma-lyase OS=Mus musculus GN=Cth PE=1 SV=1	1	3	12	7.8712	0.957734	29.6435	4.27866	0.00494368	0.029127	-2.56457	0.11258	0.651458	1	KO - WT	limma	0.00494368	0.029127	FALSE	candidate	7.8712
1165	VDAC3	A0A140T8V3|Q3TX38|Q60931	Protein Vdac3-ps1 OS=Mus musculus GN=Vdac3-ps1 PE=4 SV=1|Voltage-dependent anion-selective channel protein 3 OS=Mus musculus GN=Vdac3 PE=1 SV=1|Voltage-dependent anion-selective channel protein 3 OS=Mus musculus GN=Vdac3 PE=1 SV=1	1	3	15	8.98143	0.340386	31.3743	4.27615	0.00495752	0.0291586	-2.56766	0.11279	0.651882	1	KO - WT	limma	0.00495752	0.0291586	FALSE	no hit	8.98143
1166	ESPL1	P60330	Separin OS=Mus musculus GN=Espl1 PE=1 SV=1	1	3	9	6.85516	-0.360514	27.504	-4.27615	0.00495755	0.0291586	-2.56767	0.11279	0.651883	1	KO - WT	limma	0.00495755	0.0291586	FALSE	no hit	6.85516
1167	LYRM4	Q8K215	LYR motif-containing protein 4 OS=Mus musculus GN=Lyrm4 PE=1 SV=1	1	3	4	7.09296	0.287176	27.7882	4.2735	0.00497226	0.02922	-2.57094	0.113014	0.652332	1	KO - WT	limma	0.00497226	0.02922	FALSE	no hit	7.09296
1168	EIF5A2	Q8BGY2	Eukaryotic translation initiation factor 5A-2 OS=Mus musculus GN=Eif5a2 PE=1 SV=3	1	3	2	7.28756	0.342791	28.1781	4.26808	0.00500247	0.0293724	-2.57763	0.113471	0.653247	1	KO - WT	limma	0.00500247	0.0293724	FALSE	no hit	7.28756
1169	RAPGEF2	A0A0A6YWG7|E9QNQ4|Q8CHG7	Rap guanine nucleotide exchange factor 2 OS=Mus musculus GN=Rapgef2 PE=1 SV=1|Rap guanine nucleotide exchange factor 2 OS=Mus musculus GN=Rapgef2 PE=1 SV=1|Rap guanine nucleotide exchange factor 2 OS=Mus musculus GN=Rapgef2 PE=1 SV=2	1	3	4	6.4959	0.366284	26.7533	4.26621	0.00501294	0.0293758	-2.57994	0.113629	0.653563	1	KO - WT	limma	0.00501294	0.0293758	FALSE	no hit	6.4959
1170	RAB43	Q0PD10|Q8CG50	RIKEN cDNA 1810048P08, isoform CRA_c OS=Mus musculus GN=Rab43 PE=1 SV=1|Ras-related protein Rab-43 OS=Mus musculus GN=Rab43 PE=1 SV=1	1	3	5	6.76454	0.302151	27.3857	4.26619	0.00501306	0.0293758	-2.57997	0.113631	0.653566	1	KO - WT	limma	0.00501306	0.0293758	FALSE	no hit	6.76454
1171	EIF4A3	Q91VC3	Eukaryotic initiation factor 4A-III OS=Mus musculus GN=Eif4a3 PE=1 SV=3	1	3	20	8.76141	0.353323	31.824	4.26568	0.0050159	0.0293758	-2.5806	0.113674	0.653652	1	KO - WT	limma	0.0050159	0.0293758	FALSE	no hit	8.76141
1172	TRMT6	Q8CE96	tRNA (adenine(58)-N(1))-methyltransferase non-catalytic subunit TRM6 OS=Mus musculus GN=Trmt6 PE=1 SV=1	1	3	15	7.84337	-0.299478	29.762	-4.26371	0.00502698	0.0293927	-2.58303	0.113841	0.653984	1	KO - WT	limma	0.00502698	0.0293927	FALSE	no hit	7.84337
1173	ZSCAN21	Q07231	Zinc finger and SCAN domain-containing protein 21 OS=Mus musculus GN=Zscan21 PE=2 SV=2	1	3	12	7.31033	0.281176	29.4519	4.26364	0.00502737	0.0293927	-2.58312	0.113847	0.653996	1	KO - WT	limma	0.00502737	0.0293927	FALSE	no hit	7.31033
1174	EIF2B4	D3Z780|Q61749|Q61749-2	Translation initiation factor eIF-2B subunit delta OS=Mus musculus GN=Eif2b4 PE=1 SV=1|Translation initiation factor eIF-2B subunit delta OS=Mus musculus GN=Eif2b4 PE=1 SV=2|Isoform 2 of Translation initiation factor eIF-2B subunit delta OS=Mus musculus GN=Eif2b4	1	3	13	7.75646	0.289101	29.6865	4.26187	0.00503735	0.029426	-2.58531	0.113997	0.654294	1	KO - WT	limma	0.00503735	0.029426	FALSE	no hit	7.75646
1175	DCUN1D1	A0A0B4J1K8|Q9QZ73	DCN1-like protein OS=Mus musculus GN=Dcun1d1 PE=1 SV=1|DCN1-like protein 1 OS=Mus musculus GN=Dcun1d1 PE=1 SV=1	1	3	6	7.66549	0.381432	29.7985	4.26004	0.00504765	0.0294611	-2.58757	0.114152	0.654602	1	KO - WT	limma	0.00504765	0.0294611	FALSE	no hit	7.66549
1176	RPRD1A	Q8VDS4	Regulation of nuclear pre-mRNA domain-containing protein 1A OS=Mus musculus GN=Rprd1a PE=1 SV=1	1	3	9	7.45136	0.312965	29.5277	4.25756	0.00506173	0.0295024	-2.59064	0.114364	0.65502	1	KO - WT	limma	0.00506173	0.0295024	FALSE	no hit	7.45136
1177	VEZT	D3Z4E6|Q3ZK22	Vezatin OS=Mus musculus GN=Vezt PE=1 SV=1|Vezatin OS=Mus musculus GN=Vezt PE=1 SV=2	1	3	4	6.84838	0.351839	27.3514	4.25685	0.00506573	0.0295024	-2.59151	0.114424	0.655138	1	KO - WT	limma	0.00506573	0.0295024	FALSE	no hit	6.84838
1178	NELFCD	Q3TW27|Q922L6	Negative elongation factor D OS=Mus musculus GN=Nelfcd PE=1 SV=1|Negative elongation factor D OS=Mus musculus GN=Nelfcd PE=1 SV=2	1	3	9	7.43038	-0.289574	29.67	-4.25595	0.00507083	0.0295024	-2.59263	0.1145	0.655289	1	KO - WT	limma	0.00507083	0.0295024	FALSE	no hit	7.43038
1179	TIGAR	B2RWB7|Q8BZA9	9630033F20Rik protein OS=Mus musculus GN=Tigar PE=1 SV=1|Fructose-2,6-bisphosphatase TIGAR OS=Mus musculus GN=Tigar PE=1 SV=1	1	3	5	7.5455	-0.295725	28.6354	-4.25576	0.00507193	0.0295024	-2.59287	0.114517	0.655322	1	KO - WT	limma	0.00507193	0.0295024	FALSE	no hit	7.5455
1180	FBXW11	Q5SRY7|Q5SRY7-2|Q5SRY7-3|Q5SRY7-4	F-box/WD repeat-containing protein 11 OS=Mus musculus GN=Fbxw11 PE=1 SV=1|Isoform 2 of F-box/WD repeat-containing protein 11 OS=Mus musculus GN=Fbxw11|Isoform 3 of F-box/WD repeat-containing protein 11 OS=Mus musculus GN=Fbxw11|Isoform 4 of F-box/WD repeat-containing protein 11 OS=Mus musculus GN=Fbxw11	1	3	11	7.45577	-0.400603	29.4451	-4.25114	0.00509828	0.0296305	-2.59859	0.114911	0.656098	1	KO - WT	limma	0.00509828	0.0296305	FALSE	no hit	7.45577
1181	AAR2	Q9D2V5	Protein AAR2 homolog OS=Mus musculus GN=Aar2 PE=1 SV=3	1	3	4	7.17919	-0.285786	27.1693	-4.24921	0.0051093	0.0296694	-2.60098	0.115076	0.656421	1	KO - WT	limma	0.0051093	0.0296694	FALSE	no hit	7.17919
1182	AP3B1	Q9Z1T1	AP-3 complex subunit beta-1 OS=Mus musculus GN=Ap3b1 PE=1 SV=2	1	3	31	7.99987	0.279932	31.6059	4.24681	0.00512304	0.0296903	-2.60394	0.115281	0.656822	1	KO - WT	limma	0.00512304	0.0296903	FALSE	no hit	7.99987
1183	ARHGAP17	E9QAJ9|Q3UIA2	Rho GTPase-activating protein 17 OS=Mus musculus GN=Arhgap17 PE=1 SV=1|Rho GTPase-activating protein 17 OS=Mus musculus GN=Arhgap17 PE=1 SV=1	1	3	9	7.16065	0.298443	29.3	4.24653	0.00512466	0.0296903	-2.60429	0.115305	0.656869	1	KO - WT	limma	0.00512466	0.0296903	FALSE	no hit	7.16065
1184	GEMIN2	Q9CQQ4	Gem-associated protein 2 OS=Mus musculus GN=Gemin2 PE=2 SV=1	1	3	7	7.74369	0.39323	28.6937	4.24551	0.00513054	0.0296903	-2.60556	0.115392	0.65704	1	KO - WT	limma	0.00513054	0.0296903	FALSE	no hit	7.74369
1185	NELFE	P19426|P19426-2	Negative elongation factor E OS=Mus musculus GN=Nelfe PE=1 SV=2|Isoform 2 of Negative elongation factor E OS=Mus musculus GN=Nelfe	1	3	11	7.55303	-0.283076	29.4875	-4.24392	0.00513971	0.0296903	-2.60753	0.115529	0.657307	1	KO - WT	limma	0.00513971	0.0296903	FALSE	no hit	7.55303
1186	MDH1	P14152	Malate dehydrogenase, cytoplasmic OS=Mus musculus GN=Mdh1 PE=1 SV=3	1	3	18	8.99124	0.30646	32.1713	4.2436	0.00514155	0.0296903	-2.60792	0.115556	0.65736	1	KO - WT	limma	0.00514155	0.0296903	FALSE	no hit	8.99124
1187	TRAF7	F8WJF7|Q922B6	E3 ubiquitin-protein ligase TRAF7 OS=Mus musculus GN=Traf7 PE=1 SV=1|E3 ubiquitin-protein ligase TRAF7 OS=Mus musculus GN=Traf7 PE=1 SV=1	1	3	5	7.02263	-0.372704	27.9398	-4.24302	0.0051449	0.0296903	-2.60864	0.115606	0.657457	1	KO - WT	limma	0.0051449	0.0296903	FALSE	no hit	7.02263
1188	SMARCAD1	Q04692	SWI/SNF-related matrix-associated actin-dependent regulator of chromatin subfamily A containing DEAD/H box 1 OS=Mus musculus GN=Smarcad1 PE=1 SV=2	1	3	20	7.6504	-0.30417	30.4658	-4.24298	0.00514514	0.0296903	-2.6087	0.11561	0.657464	1	KO - WT	limma	0.00514514	0.0296903	FALSE	no hit	7.6504
1189	ARHGAP10	Q6Y5D8|Q6Y5D8-3	Rho GTPase-activating protein 10 OS=Mus musculus GN=Arhgap10 PE=1 SV=2|Isoform 3 of Rho GTPase-activating protein 10 OS=Mus musculus GN=Arhgap10	1	3	20	8.53654	0.335651	30.4935	4.24252	0.00514775	0.0296903	-2.60926	0.115648	0.657539	1	KO - WT	limma	0.00514775	0.0296903	FALSE	no hit	8.53654
1190	CHN1	A7VK13|Q91V57	Alpha2-chimerin OS=Mus musculus GN=Chn1 PE=1 SV=1|N-chimaerin OS=Mus musculus GN=Chn1 PE=1 SV=2	1	3	6	6.93088	0.333233	28.5652	4.24119	0.00515548	0.0296903	-2.61091	0.115763	0.657763	1	KO - WT	limma	0.00515548	0.0296903	FALSE	no hit	6.93088
1191	ZNF146	Q8BQN6	Zinc finger protein OZF OS=Mus musculus GN=Znf146 PE=2 SV=2	1	3	4	6.71373	0.279719	27.5599	4.24106	0.00515619	0.0296903	-2.61106	0.115774	0.657783	1	KO - WT	limma	0.00515619	0.0296903	FALSE	no hit	6.71373
1192	GPRC5A	G5E8C3	G protein-coupled receptor, family C, group 5, member A OS=Mus musculus GN=Gprc5a PE=1 SV=1	1	3	8	8.31638	-0.277168	30.4185	-4.24018	0.00516133	0.029695	-2.61217	0.11585	0.657932	1	KO - WT	limma	0.00516133	0.029695	FALSE	no hit	8.31638
1193	IQCB1	Q8BP00|Q8BP00-2	IQ calmodulin-binding motif-containing protein 1 OS=Mus musculus GN=Iqcb1 PE=1 SV=2|Isoform 2 of IQ calmodulin-binding motif-containing protein 1 OS=Mus musculus GN=Iqcb1	1	3	7	7.08803	0.309876	29.0434	4.23601	0.00518555	0.0298093	-2.61733	0.116209	0.658627	1	KO - WT	limma	0.00518555	0.0298093	FALSE	no hit	7.08803
1194	DKC1	Q9ESX5	H/ACA ribonucleoprotein complex subunit 4 OS=Mus musculus GN=Dkc1 PE=1 SV=4	1	3	14	8.13853	-0.289657	30.234	-4.23368	0.00519915	0.0298624	-2.62023	0.11641	0.659016	1	KO - WT	limma	0.00519915	0.0298624	FALSE	no hit	8.13853
1195	5031439G07RIK	B1APX2	Protein 5031439G07Rik OS=Mus musculus GN=5031439G07Rik PE=1 SV=1	1	3	4	7.11461	0.280494	27.8547	4.23151	0.00521183	0.0298969	-2.62292	0.116597	0.659377	1	KO - WT	limma	0.00521183	0.0298969	FALSE	no hit	7.11461
1196	PRMT1	Q9JIF0-2|Q9JIF0-3	Isoform 2 of Protein arginine N-methyltransferase 1 OS=Mus musculus GN=Prmt1|Isoform 3 of Protein arginine N-methyltransferase 1 OS=Mus musculus GN=Prmt1	1	3	21	8.71756	0.275445	32.0755	4.23048	0.00521782	0.0298969	-2.62419	0.116685	0.659547	1	KO - WT	limma	0.00521782	0.0298969	FALSE	no hit	8.71756
1197	PON2	Q62086	Serum paraoxonase/arylesterase 2 OS=Mus musculus GN=Pon2 PE=1 SV=2	1	3	4	7.54227	-0.305827	28.4799	-4.23042	0.00521822	0.0298969	-2.62427	0.116691	0.659558	1	KO - WT	limma	0.00521822	0.0298969	FALSE	no hit	7.54227
1198	EPB41L1	A2AUK7|A2AUK8|Q9Z2H5-2|Q9Z2H5-3	Band 4.1-like protein 1 OS=Mus musculus GN=Epb41l1 PE=1 SV=1|Band 4.1-like protein 1 OS=Mus musculus GN=Epb41l1 PE=1 SV=1|Isoform 2 of Band 4.1-like protein 1 OS=Mus musculus GN=Epb41l1|Isoform 3 of Band 4.1-like protein 1 OS=Mus musculus GN=Epb41l1	1	3	8	7.25881	0.32742	29.2293	4.22908	0.00522609	0.029917	-2.62593	0.116807	0.659781	1	KO - WT	limma	0.00522609	0.029917	FALSE	no hit	7.25881
1199	C330027C09RIK|KIAA1524	D3Z7B5|Q8BWY9	Protein C330027C09Rik OS=Mus musculus GN=C330027C09Rik PE=1 SV=1|Protein CIP2A OS=Mus musculus GN=Kiaa1524 PE=1 SV=3	1	3	33	7.92649	-0.298374	31.4513	-4.22744	0.00523574	0.0299472	-2.62797	0.116949	0.660053	1	KO - WT	limma	0.00523574	0.0299472	FALSE	no hit	7.92649
1200	UPRT	B1AVZ0	Uracil phosphoribosyltransferase homolog OS=Mus musculus GN=Uprt PE=1 SV=1	1	3	5	7.16774	0.290221	28.4975	4.22318	0.00526084	0.0300657	-2.63325	0.117318	0.660759	1	KO - WT	limma	0.00526084	0.0300657	FALSE	no hit	7.16774
1201	RELB	Q04863	Transcription factor RelB OS=Mus musculus GN=Relb PE=1 SV=2	1	3	10	7.00735	0.283923	28.3484	4.22068	0.00527569	0.0300966	-2.63636	0.117535	0.661175	1	KO - WT	limma	0.00527569	0.0300966	FALSE	no hit	7.00735
1202	ELMO2	Q8BHL5-2	Isoform 2 of Engulfment and cell motility protein 2 OS=Mus musculus GN=Elmo2	1	3	19	7.37889	0.357374	30.1055	4.21997	0.00527988	0.0300966	-2.63724	0.117597	0.661291	1	KO - WT	limma	0.00527988	0.0300966	FALSE	no hit	7.37889
1203	NABP1	Q8BGW5	SOSS complex subunit B2 OS=Mus musculus GN=Nabp1 PE=2 SV=1	1	3	2	6.57183	-0.491364	26.241	-4.21905	0.00528538	0.0300966	-2.63839	0.117677	0.661445	1	KO - WT	limma	0.00528538	0.0300966	FALSE	no hit	6.57183
1204	ATXN1	J3QPR1|P54254	Ataxin-1 OS=Mus musculus GN=Atxn1 PE=1 SV=1|Ataxin-1 OS=Mus musculus GN=Atxn1 PE=1 SV=2	1	3	3	6.50243	0.273175	26.8759	4.21872	0.00528735	0.0300966	-2.6388	0.117706	0.661499	1	KO - WT	limma	0.00528735	0.0300966	FALSE	no hit	6.50243
1205	GALNT10	Q5SQF9|Q6P9S7	Polypeptide N-acetylgalactosaminyltransferase OS=Mus musculus GN=Galnt10 PE=1 SV=1|Polypeptide N-acetylgalactosaminyltransferase 10 OS=Mus musculus GN=Galnt10 PE=2 SV=1	1	3	7	6.74401	0.425216	27.0265	4.21847	0.00528883	0.0300966	-2.63911	0.117727	0.661541	1	KO - WT	limma	0.00528883	0.0300966	FALSE	no hit	6.74401
1206	MKLN1	O89050	Muskelin OS=Mus musculus GN=Mkln1 PE=1 SV=1	1	3	20	7.25271	-0.383574	30.3191	-4.21721	0.00529634	0.0300966	-2.64068	0.117837	0.661749	1	KO - WT	limma	0.00529634	0.0300966	FALSE	no hit	7.25271
1207	CTAGE5	E9Q3S2|H3BJS0|H3BK48|H3BKH2|Q8R311	cTAGE family member 5 OS=Mus musculus GN=Ctage5 PE=1 SV=1|cTAGE family member 5 OS=Mus musculus GN=Ctage5 PE=1 SV=1|cTAGE family member 5 OS=Mus musculus GN=Ctage5 PE=1 SV=1|cTAGE family member 5 OS=Mus musculus GN=Ctage5 PE=1 SV=1|cTAGE family member 5 OS=Mus musculus GN=Ctage5 PE=1 SV=1	1	3	23	7.56381	0.275621	30.8638	4.21644	0.0053009	0.0300966	-2.64163	0.117904	0.661876	1	KO - WT	limma	0.0053009	0.0300966	FALSE	no hit	7.56381
1208	SLC30A7	Q9JKN1	Zinc transporter 7 OS=Mus musculus GN=Slc30a7 PE=1 SV=1	1	3	7	7.40448	0.398392	28.635	4.21637	0.00530135	0.0300966	-2.64172	0.11791	0.661888	1	KO - WT	limma	0.00530135	0.0300966	FALSE	no hit	7.40448
1209	RCN2	Q8BP92	Reticulocalbin-2 OS=Mus musculus GN=Rcn2 PE=1 SV=1	1	3	13	7.84564	0.377372	29.5691	4.21467	0.00531151	0.0301268	-2.64383	0.118059	0.662169	1	KO - WT	limma	0.00531151	0.0301268	FALSE	no hit	7.84564
1210	PTPRJ	A2AWF9|E9Q4S7|Q64455	Receptor-type tyrosine-protein phosphatase eta OS=Mus musculus GN=Ptprj PE=1 SV=1|Receptor-type tyrosine-protein phosphatase eta OS=Mus musculus GN=Ptprj PE=1 SV=2|Receptor-type tyrosine-protein phosphatase eta OS=Mus musculus GN=Ptprj PE=1 SV=2	1	3	14	7.55713	-0.281531	29.9592	-4.21401	0.00531547	0.0301268	-2.64466	0.118116	0.662278	1	KO - WT	limma	0.00531547	0.0301268	FALSE	no hit	7.55713
1211	MINK1	G3X9G2|Q5SXG1|Q5SXG3|Q9JM52|Q9JM52-2|Q9JM52-3	Misshapen-like kinase 1 OS=Mus musculus GN=Mink1 PE=1 SV=1|Misshapen-like kinase 1 OS=Mus musculus GN=Mink1 PE=1 SV=1|Misshapen-like kinase 1 OS=Mus musculus GN=Mink1 PE=1 SV=1|Misshapen-like kinase 1 OS=Mus musculus GN=Mink1 PE=1 SV=3|Isoform 1 of Misshapen-like kinase 1 OS=Mus musculus GN=Mink1|Isoform 3 of Misshapen-like kinase 1 OS=Mus musculus GN=Mink1	1	3	4	6.53499	-0.395436	26.813	-4.21303	0.00532131	0.030135	-2.64587	0.118201	0.66244	1	KO - WT	limma	0.00532131	0.030135	FALSE	no hit	6.53499
1212	TBCC	A0A0R4J0M1	Tubulin-specific chaperone C OS=Mus musculus GN=Tbcc PE=1 SV=1	1	3	11	7.46813	0.328679	28.9314	4.21181	0.00532861	0.0301515	-2.64738	0.118308	0.662641	1	KO - WT	limma	0.00532861	0.0301515	FALSE	no hit	7.46813
1213	CPT2	P52825	Carnitine O-palmitoyltransferase 2, mitochondrial OS=Mus musculus GN=Cpt2 PE=1 SV=2	1	3	23	7.72633	-0.307222	30.4296	-4.20938	0.00534323	0.0301856	-2.65041	0.11852	0.663042	1	KO - WT	limma	0.00534323	0.0301856	FALSE	no hit	7.72633
1214	PGS1	B9EKS7|Q8BHF7	CDP-diacylglycerol--glycerol-3-phosphate 3-phosphatidyltransferase, mitochondrial OS=Mus musculus GN=Pgs1 PE=1 SV=1|CDP-diacylglycerol--glycerol-3-phosphate 3-phosphatidyltransferase, mitochondrial OS=Mus musculus GN=Pgs1 PE=1 SV=1	1	3	9	7.34125	0.301411	28.3993	4.20878	0.00534684	0.0301856	-2.65115	0.118573	0.663141	1	KO - WT	limma	0.00534684	0.0301856	FALSE	no hit	7.34125
1215	MCAT	Q8R3F5	Malonyl-CoA-acyl carrier protein transacylase, mitochondrial OS=Mus musculus GN=Mcat PE=1 SV=3	1	3	6	7.04225	0.292854	27.6445	4.20862	0.00534785	0.0301856	-2.65136	0.118587	0.663168	1	KO - WT	limma	0.00534785	0.0301856	FALSE	no hit	7.04225
1216	DOCK1	Q8BUR4	Dedicator of cytokinesis protein 1 OS=Mus musculus GN=Dock1 PE=1 SV=3	1	3	25	7.75899	0.29228	30.1283	4.20476	0.00537117	0.0302853	-2.65616	0.118926	0.663804	1	KO - WT	limma	0.00537117	0.0302853	FALSE	no hit	7.75899
1217	HCFC2	G5E837	Host cell factor 2 OS=Mus musculus GN=Hcfc2 PE=1 SV=1	1	3	9	7.24132	0.398227	29.2793	4.20423	0.00537434	0.0302853	-2.65682	0.118972	0.66389	1	KO - WT	limma	0.00537434	0.0302853	FALSE	no hit	7.24132
1218	TACSTD2	Q8BGV3	Tumor-associated calcium signal transducer 2 OS=Mus musculus GN=Tacstd2 PE=1 SV=1	1	3	6	7.20748	-0.835973	27.9326	-4.20063	0.00539621	0.0303836	-2.6613	0.119288	0.664482	1	KO - WT	limma	0.00539621	0.0303836	FALSE	candidate	7.20748
1219	CTGF	P29268	Connective tissue growth factor OS=Mus musculus GN=Ctgf PE=2 SV=3	1	3	14	7.77604	-0.817721	30.4835	-4.19797	0.00541247	0.0304502	-2.66462	0.119522	0.66492	1	KO - WT	limma	0.00541247	0.0304502	FALSE	candidate	7.77604
1220	POP7	Q9DCH2	Ribonuclease P protein subunit p20 OS=Mus musculus GN=Pop7 PE=2 SV=1	1	3	3	6.76566	-0.416652	24.7975	-4.19428	0.00543503	0.030552	-2.66921	0.119847	0.665525	1	KO - WT	limma	0.00543503	0.030552	FALSE	no hit	6.76566
1221	PLXNA1	P70206	Plexin-A1 OS=Mus musculus GN=Plxna1 PE=1 SV=1	1	3	15	7.12373	-0.313133	29.4746	-4.19184	0.00545006	0.0306114	-2.67226	0.120063	0.665925	1	KO - WT	limma	0.00545006	0.0306114	FALSE	no hit	7.12373
1222	SNX6	Q6P8X1	Sorting nexin-6 OS=Mus musculus GN=Snx6 PE=1 SV=2	1	3	23	8.29404	0.304462	31.5516	4.18927	0.00546592	0.0306754	-2.67547	0.120291	0.666346	1	KO - WT	limma	0.00546592	0.0306754	FALSE	no hit	8.29404
1223	FN1	A0A087WR50	Fibronectin OS=Mus musculus GN=Fn1 PE=1 SV=1	1	3	57	7.85661	-0.372754	32.0238	-4.18784	0.00547474	0.0306997	-2.67724	0.120417	0.666579	1	KO - WT	limma	0.00547474	0.0306997	FALSE	no hit	7.85661
1224	EIF4G1	E9PVC5|Q6NZJ6	Eukaryotic translation initiation factor 4 gamma 1 OS=Mus musculus GN=Eif4g1 PE=1 SV=1|Eukaryotic translation initiation factor 4 gamma 1 OS=Mus musculus GN=Eif4g1 PE=1 SV=1	1	3	61	8.75744	-0.323161	33.2113	-4.18703	0.00547977	0.0307028	-2.67826	0.120489	0.666712	1	KO - WT	limma	0.00547977	0.0307028	FALSE	no hit	8.75744
1225	CDS2	A2AMQ5|H3BKR7|Q99L43	Phosphatidate cytidylyltransferase OS=Mus musculus GN=Cds2 PE=1 SV=1|Phosphatidate cytidylyltransferase 2 OS=Mus musculus GN=Cds2 PE=1 SV=1|Phosphatidate cytidylyltransferase 2 OS=Mus musculus GN=Cds2 PE=1 SV=1	1	3	2	7.15963	-0.377847	26.1093	-4.18629	0.00548433	0.0307033	-2.67917	0.120554	0.666833	1	KO - WT	limma	0.00548433	0.0307033	FALSE	no hit	7.15963
1226	BLNK	D3YWR2|Q9QUN3	B-cell linker protein OS=Mus musculus GN=Blnk PE=1 SV=1|B-cell linker protein OS=Mus musculus GN=Blnk PE=1 SV=1	1	3	6	7.11684	-0.492366	27.4529	-4.1853	0.00549052	0.0307129	-2.68042	0.120643	0.666996	1	KO - WT	limma	0.00549052	0.0307129	FALSE	no hit	7.11684
1227	DNM1	P39053-6	Isoform 6 of Dynamin-1 OS=Mus musculus GN=Dnm1	1	3	8	7.48321	0.305092	28.9327	4.18333	0.00550275	0.0307377	-2.68287	0.120817	0.667317	1	KO - WT	limma	0.00550275	0.0307377	FALSE	no hit	7.48321
1228	NES	Q6P5H2|Q6P5H2-2	Nestin OS=Mus musculus GN=Nes PE=1 SV=1|Isoform 2 of Nestin OS=Mus musculus GN=Nes	1	3	86	8.61362	0.405716	33.1172	4.18314	0.00550392	0.0307377	-2.68311	0.120834	0.667347	1	KO - WT	limma	0.00550392	0.0307377	FALSE	no hit	8.61362
1229	ZC3H11A	Q3UL31|Q6NZF1	Zinc finger CCCH domain-containing protein 11A OS=Mus musculus GN=Zc3h11a PE=1 SV=1|Zinc finger CCCH domain-containing protein 11A OS=Mus musculus GN=Zc3h11a PE=1 SV=1	1	3	29	7.86969	-0.33131	31.1248	-4.17839	0.00553355	0.030878	-2.68903	0.121256	0.668121	1	KO - WT	limma	0.00553355	0.030878	FALSE	no hit	7.86969
1230	ACY3	Q91XE4	N-acyl-aromatic-L-amino acid amidohydrolase (carboxylate-forming) OS=Mus musculus GN=Acy3 PE=1 SV=1	1	3	2	6.79061	0.325244	27.21	4.17191	0.00557432	0.0310544	-2.69713	0.121835	0.669176	1	KO - WT	limma	0.00557432	0.0310544	FALSE	no hit	6.79061
1231	MCCC2	B2RUK5|Q3ULD5	Methylcrotonoyl-CoA carboxylase beta chain, mitochondrial OS=Mus musculus GN=Mccc2 PE=1 SV=1|Methylcrotonoyl-CoA carboxylase beta chain, mitochondrial OS=Mus musculus GN=Mccc2 PE=1 SV=1	1	3	13	7.63563	0.30444	29.3084	4.17164	0.00557603	0.0310544	-2.69747	0.121859	0.66922	1	KO - WT	limma	0.00557603	0.0310544	FALSE	no hit	7.63563
1232	NUCB2	P81117|Q3UKN6	Nucleobindin-2 OS=Mus musculus GN=Nucb2 PE=1 SV=2|Nucleobindin-2 OS=Mus musculus GN=Nucb2 PE=1 SV=1	1	3	10	7.56078	0.314646	28.2909	4.17062	0.00558248	0.0310544	-2.69875	0.12195	0.669386	1	KO - WT	limma	0.00558248	0.0310544	FALSE	no hit	7.56078
1233	CLUH	A0A0R4J140	Clustered mitochondria protein homolog OS=Mus musculus GN=Cluh PE=1 SV=1	1	3	42	8.06204	-0.29143	31.4166	-4.17039	0.00558394	0.0310544	-2.69904	0.121971	0.669423	1	KO - WT	limma	0.00558394	0.0310544	FALSE	no hit	8.06204
1234	VPS35	Q3TRJ1|Q9EQH3	Vacuolar protein sorting 35, isoform CRA_a OS=Mus musculus GN=Vps35 PE=1 SV=1|Vacuolar protein sorting-associated protein 35 OS=Mus musculus GN=Vps35 PE=1 SV=1	1	3	30	8.44684	0.293352	31.741	4.16978	0.0055878	0.0310544	-2.6998	0.122025	0.669522	1	KO - WT	limma	0.0055878	0.0310544	FALSE	no hit	8.44684
1235	LRRC42	Q8R2U7	Leucine-rich repeat-containing protein 42 OS=Mus musculus GN=Lrrc42 PE=1 SV=1	1	3	5	7.03371	-0.283681	27.3096	-4.16524	0.00561664	0.0311894	-2.70548	0.122433	0.670259	1	KO - WT	limma	0.00561664	0.0311894	FALSE	no hit	7.03371
1236	UBR1	O70481	E3 ubiquitin-protein ligase UBR1 OS=Mus musculus GN=Ubr1 PE=1 SV=2	1	3	17	7.08513	-0.279279	29.9213	-4.1632	0.0056296	0.0312361	-2.70802	0.122615	0.670588	1	KO - WT	limma	0.0056296	0.0312361	FALSE	no hit	7.08513
1237	AKAP12	Q9WTQ5	A-kinase anchor protein 12 OS=Mus musculus GN=Akap12 PE=1 SV=1	1	3	58	8.61873	-0.269843	32.8588	-4.15998	0.00565023	0.0313252	-2.71206	0.122905	0.67111	1	KO - WT	limma	0.00565023	0.0313252	FALSE	no hit	8.61873
1238	TBCA	P48428|Q5I0U7	Tubulin-specific chaperone A OS=Mus musculus GN=Tbca PE=1 SV=3|MCG122050 OS=Mus musculus GN=Tbca PE=1 SV=1	1	3	7	8.52544	0.378425	30.3348	4.15793	0.00566337	0.0313727	-2.71462	0.12309	0.67144	1	KO - WT	limma	0.00566337	0.0313727	FALSE	no hit	8.52544
1239	TCIRG1	Q9JHF5	V-type proton ATPase subunit a OS=Mus musculus GN=Tcirg1 PE=1 SV=1	1	3	15	7.38561	0.284384	29.5294	4.14563	0.00574305	0.0317677	-2.73003	0.124202	0.673422	1	KO - WT	limma	0.00574305	0.0317677	FALSE	no hit	7.38561
1240	SAAL1	Q9D2C2	Protein SAAL1 OS=Mus musculus GN=Saal1 PE=1 SV=1	1	3	9	7.53012	0.364442	29.6066	4.14549	0.00574395	0.0317677	-2.7302	0.124215	0.673444	1	KO - WT	limma	0.00574395	0.0317677	FALSE	no hit	7.53012
1241	TMPPE	D3Z286	Protein Tmppe OS=Mus musculus GN=Tmppe PE=1 SV=2	1	3	2	7.24828	0.359034	26.8545	4.14416	0.00575264	0.0317902	-2.73187	0.124335	0.673658	1	KO - WT	limma	0.00575264	0.0317902	FALSE	no hit	7.24828
1242	ABCD3	P55096	ATP-binding cassette sub-family D member 3 OS=Mus musculus GN=Abcd3 PE=1 SV=2	1	3	24	8.22514	0.337908	31.2811	4.1434	0.00575763	0.0317921	-2.73283	0.124405	0.673781	1	KO - WT	limma	0.00575763	0.0317921	FALSE	no hit	8.22514
1243	ZNF608	Q56A10|Q56A10-2	Zinc finger protein 608 OS=Mus musculus GN=Znf608 PE=1 SV=1|Isoform 2 of Zinc finger protein 608 OS=Mus musculus GN=Znf608	1	3	2	6.52818	-0.291161	26.4974	-4.14235	0.00576453	0.0317982	-2.73415	0.1245	0.67395	1	KO - WT	limma	0.00576453	0.0317982	FALSE	no hit	6.52818
1244	CDK5RAP1	Q8BTW8	CDK5 regulatory subunit-associated protein 1 OS=Mus musculus GN=Cdk5rap1 PE=2 SV=2	1	3	5	6.5883	-0.48313	27.4753	-4.14182	0.00576801	0.0317982	-2.73481	0.124549	0.674035	1	KO - WT	limma	0.00576801	0.0317982	FALSE	no hit	6.5883
1245	MRPS36	Q9CQX8|Q9D6T9	28S ribosomal protein S36, mitochondrial OS=Mus musculus GN=Mrps36 PE=1 SV=1|28S ribosomal protein S36, mitochondrial OS=Mus musculus GN=Mrps36 PE=1 SV=1	1	3	2	6.81882	0.357763	27.322	4.14056	0.00577627	0.0318091	-2.73639	0.124663	0.674237	1	KO - WT	limma	0.00577627	0.0318091	FALSE	no hit	6.81882
1246	GINS1	Q9CZ15	DNA replication complex GINS protein PSF1 OS=Mus musculus GN=Gins1 PE=1 SV=1	1	3	4	7.14801	0.270802	27.9027	4.14005	0.00577961	0.0318091	-2.73703	0.124709	0.674318	1	KO - WT	limma	0.00577961	0.0318091	FALSE	no hit	7.14801
1247	UCK2	Q543C2|Q99PM9	Uridine kinase OS=Mus musculus GN=Uck2 PE=1 SV=1|Uridine-cytidine kinase 2 OS=Mus musculus GN=Uck2 PE=1 SV=1	1	3	10	7.82566	-0.49822	30.5088	-4.1394	0.0057839	0.0318091	-2.73785	0.124769	0.674423	1	KO - WT	limma	0.0057839	0.0318091	FALSE	no hit	7.82566
1248	GIPC1	Q9Z0G0	PDZ domain-containing protein GIPC1 OS=Mus musculus GN=Gipc1 PE=1 SV=1	1	3	9	7.9985	0.2692	30.1827	4.13789	0.00579384	0.0318383	-2.73974	0.124906	0.674665	1	KO - WT	limma	0.00579384	0.0318383	FALSE	no hit	7.9985
1249	QSER1	A2BIE1	Protein Qser1 OS=Mus musculus GN=Qser1 PE=1 SV=2	1	3	10	7.17595	-0.318322	28.0903	-4.13717	0.00579859	0.0318389	-2.74065	0.124972	0.67478	1	KO - WT	limma	0.00579859	0.0318389	FALSE	no hit	7.17595
1250	ACBD5	E9QNH7|Q5XG73|Q5XG73-2|Q5XG73-3	Acyl-CoA-binding domain-containing protein 5 OS=Mus musculus GN=Acbd5 PE=1 SV=1|Acyl-CoA-binding domain-containing protein 5 OS=Mus musculus GN=Acbd5 PE=1 SV=1|Isoform 2 of Acyl-CoA-binding domain-containing protein 5 OS=Mus musculus GN=Acbd5|Isoform 3 of Acyl-CoA-binding domain-containing protein 5 OS=Mus musculus GN=Acbd5	1	3	8	7.09614	-0.288662	29.2595	-4.13169	0.00583483	0.0320122	-2.74752	0.125472	0.675656	1	KO - WT	limma	0.00583483	0.0320122	FALSE	no hit	7.09614
1251	KLHL2	Q8JZP3	Kelch-like protein 2 OS=Mus musculus GN=Klhl2 PE=1 SV=1	1	3	2	5.86075	-0.47642	25.2289	-4.1309	0.00584012	0.0320156	-2.74852	0.125545	0.675783	1	KO - WT	limma	0.00584012	0.0320156	FALSE	no hit	5.86075
1252	PIGK	E9Q421|Q8BL63|Q8BXX3|Q9CXY9	GPI-anchor transamidase OS=Mus musculus GN=Pigk PE=1 SV=1|GPI-anchor transamidase OS=Mus musculus GN=Pigk PE=1 SV=1|GPI-anchor transamidase OS=Mus musculus GN=Pigk PE=1 SV=1|GPI-anchor transamidase OS=Mus musculus GN=Pigk PE=1 SV=2	1	3	6	7.44931	-0.275103	27.5887	-4.12753	0.00586254	0.0321049	-2.75274	0.125853	0.67632	1	KO - WT	limma	0.00586254	0.0321049	FALSE	no hit	7.44931
1253	FAM13B	Q8K2H3	Protein FAM13B OS=Mus musculus GN=Fam13b PE=1 SV=1	1	3	2	6.22383	0.383142	25.0449	4.12705	0.00586576	0.0321049	-2.75335	0.125897	0.676397	1	KO - WT	limma	0.00586576	0.0321049	FALSE	no hit	6.22383
1254	RAB3A	P63011|Q0PD63	Ras-related protein Rab-3A OS=Mus musculus GN=Rab3a PE=1 SV=1|RAB3A, member RAS oncogene family, isoform CRA_a OS=Mus musculus GN=Rab3a PE=1 SV=1	1	3	4	6.60697	0.325038	27.0646	4.12328	0.00589102	0.0322129	-2.75808	0.126243	0.676997	1	KO - WT	limma	0.00589102	0.0322129	FALSE	no hit	6.60697
1255	GAMT	O35969|O35969-2	Guanidinoacetate N-methyltransferase OS=Mus musculus GN=Gamt PE=1 SV=1|Isoform 2 of Guanidinoacetate N-methyltransferase OS=Mus musculus GN=Gamt	1	3	2	5.70706	0.369649	22.9695	4.12271	0.00589489	0.0322129	-2.75881	0.126296	0.677089	1	KO - WT	limma	0.00589489	0.0322129	FALSE	no hit	5.70706
1256	PDSS2	Q33DR3	Decaprenyl-diphosphate synthase subunit 2 OS=Mus musculus GN=Pdss2 PE=1 SV=2	1	3	3	6.73539	-0.656882	27.3686	-4.1212	0.00590503	0.0322426	-2.7607	0.126435	0.677329	1	KO - WT	limma	0.00590503	0.0322426	FALSE	candidate	6.73539
1257	MAN1B1	A2AJ15	Endoplasmic reticulum mannosyl-oligosaccharide 1,2-alpha-mannosidase OS=Mus musculus GN=Man1b1 PE=1 SV=1	1	3	5	7.19731	-0.398727	28.5296	-4.11697	0.00593359	0.0323612	-2.76602	0.126825	0.678001	1	KO - WT	limma	0.00593359	0.0323612	FALSE	no hit	7.19731
1258	SLC9A6	A1L3P4	Sodium/hydrogen exchanger OS=Mus musculus GN=Slc9a6 PE=1 SV=1	1	3	4	6.93002	0.33816	27.8176	4.11659	0.00593618	0.0323612	-2.7665	0.12686	0.678062	1	KO - WT	limma	0.00593618	0.0323612	FALSE	no hit	6.93002
1259	NUDT1	A0A0G2JFE5|D3YWH7|P53368	7,8-dihydro-8-oxoguanine triphosphatase (Fragment) OS=Mus musculus GN=Nudt1 PE=1 SV=1|7,8-dihydro-8-oxoguanine triphosphatase OS=Mus musculus GN=Nudt1 PE=1 SV=1|7,8-dihydro-8-oxoguanine triphosphatase OS=Mus musculus GN=Nudt1 PE=1 SV=1	1	3	2	6.65858	-0.466975	26.5875	-4.114	0.00595373	0.0324297	-2.76976	0.127099	0.678472	1	KO - WT	limma	0.00595373	0.0324297	FALSE	no hit	6.65858
1260	GEMIN6	Q9CX53	Gem-associated protein 6 OS=Mus musculus GN=Gemin6 PE=1 SV=2	1	3	3	7.14768	0.330734	27.8007	4.11334	0.00595821	0.0324297	-2.77059	0.12716	0.678577	1	KO - WT	limma	0.00595821	0.0324297	FALSE	no hit	7.14768
1261	EIF5	P59325|Q3TQR3	Eukaryotic translation initiation factor 5 OS=Mus musculus GN=Eif5 PE=1 SV=1|Eukaryotic translation initiation factor 5 OS=Mus musculus GN=Eif5 PE=1 SV=1	1	3	21	8.4859	0.305202	31.6526	4.11205	0.00596699	0.0324517	-2.77221	0.127279	0.678781	1	KO - WT	limma	0.00596699	0.0324517	FALSE	no hit	8.4859
1262	SNX1	Q6NZD2|Q9WV80	Sorting nexin 1 OS=Mus musculus GN=Snx1 PE=1 SV=1|Sorting nexin-1 OS=Mus musculus GN=Snx1 PE=1 SV=1	1	3	18	8.27575	0.299404	30.7458	4.10986	0.00598194	0.0325073	-2.77497	0.127482	0.679128	1	KO - WT	limma	0.00598194	0.0325073	FALSE	no hit	8.27575
1263	RALGAPA1	Q6GYP7|Q6GYP7-2	Ral GTPase-activating protein subunit alpha-1 OS=Mus musculus GN=Ralgapa1 PE=1 SV=1|Isoform 2 of Ral GTPase-activating protein subunit alpha-1 OS=Mus musculus GN=Ralgapa1	1	3	10	7.16985	0.278119	28.1965	4.10672	0.00600344	0.0325926	-2.77892	0.127773	0.679625	1	KO - WT	limma	0.00600344	0.0325926	FALSE	no hit	7.16985
1264	SPIN1	Q61142|Q61142-2	Spindlin-1 OS=Mus musculus GN=Spin1 PE=1 SV=2|Isoform 2 of Spindlin-1 OS=Mus musculus GN=Spin1	1	3	4	7.2912	0.342113	27.7233	4.10618	0.00600715	0.0325926	-2.77961	0.127823	0.679711	1	KO - WT	limma	0.00600715	0.0325926	FALSE	no hit	7.2912
1265	STK10	O55098	Serine/threonine-protein kinase 10 OS=Mus musculus GN=Stk10 PE=1 SV=2	1	3	26	7.88378	0.28417	31.0825	4.10348	0.0060257	0.0326674	-2.783	0.128074	0.680137	1	KO - WT	limma	0.0060257	0.0326674	FALSE	no hit	7.88378
1266	CTNND1	E9Q986|G3X9V2|P30999|P30999-3	Catenin delta-1 OS=Mus musculus GN=Ctnnd1 PE=1 SV=1|Catenin (Cadherin associated protein), delta 1, isoform CRA_a OS=Mus musculus GN=Ctnnd1 PE=1 SV=1|Catenin delta-1 OS=Mus musculus GN=Ctnnd1 PE=1 SV=2|Isoform 3 of Catenin delta-1 OS=Mus musculus GN=Ctnnd1	1	3	46	8.22538	-0.273781	31.5225	-4.10174	0.00603768	0.0327065	-2.78519	0.128235	0.680411	1	KO - WT	limma	0.00603768	0.0327065	FALSE	no hit	8.22538
1267	TMEM173	Q3TBT3|Q3TBT3-2	Stimulator of interferon genes protein OS=Mus musculus GN=Tmem173 PE=1 SV=2|Isoform 2 of Stimulator of interferon genes protein OS=Mus musculus GN=Tmem173	1	3	4	7.16295	0.359003	28.2109	4.1005	0.0060463	0.0327273	-2.78677	0.128352	0.680608	1	KO - WT	limma	0.0060463	0.0327273	FALSE	no hit	7.16295
1268	CMPK2	Q3U5Q7	UMP-CMP kinase 2, mitochondrial OS=Mus musculus GN=Cmpk2 PE=1 SV=2	1	3	4	6.60324	-0.46736	26.4893	-4.09765	0.00606599	0.032808	-2.79035	0.128617	0.681056	1	KO - WT	limma	0.00606599	0.032808	FALSE	no hit	6.60324
1269	ASAP2	D3YX85|E9PX52|Q7SIG6	Arf-GAP with SH3 domain, ANK repeat and PH domain-containing protein 2 OS=Mus musculus GN=Asap2 PE=1 SV=2|Arf-GAP with SH3 domain, ANK repeat and PH domain-containing protein 2 OS=Mus musculus GN=Asap2 PE=1 SV=1|Arf-GAP with SH3 domain, ANK repeat and PH domain-containing protein 2 OS=Mus musculus GN=Asap2 PE=1 SV=3	1	3	9	6.90168	0.27737	28.2357	4.09689	0.00607125	0.0328106	-2.79131	0.128687	0.681176	1	KO - WT	limma	0.00607125	0.0328106	FALSE	no hit	6.90168
1270	CHMP2B	Q8BJF9	Charged multivesicular body protein 2b OS=Mus musculus GN=Chmp2b PE=1 SV=1	1	3	7	7.76886	-0.340683	29.7308	-4.09535	0.00608198	0.0328427	-2.79325	0.128831	0.681418	1	KO - WT	limma	0.00608198	0.0328427	FALSE	no hit	7.76886
1271	P2RX4	D3Z5U5|Q9JJX6|Q9JJX6-3|Q9Z257	P2X purinoceptor OS=Mus musculus GN=P2rx4 PE=1 SV=2|P2X purinoceptor 4 OS=Mus musculus GN=P2rx4 PE=1 SV=1|Isoform c of P2X purinoceptor 4 OS=Mus musculus GN=P2rx4|P2X purinoceptor OS=Mus musculus GN=P2rx4 PE=1 SV=1	1	3	4	7.15394	-0.417022	27.3841	-4.09162	0.00610802	0.0329574	-2.79796	0.12918	0.682005	1	KO - WT	limma	0.00610802	0.0329574	FALSE	no hit	7.15394
1272	TDP1	B8JJC1	Tyrosyl-DNA phosphodiesterase 1 OS=Mus musculus GN=Tdp1 PE=1 SV=1	1	3	13	7.57895	0.282598	28.9696	4.09038	0.00611666	0.032978	-2.79952	0.129296	0.682199	1	KO - WT	limma	0.00611666	0.032978	FALSE	no hit	7.57895
1273	FUBP3	Q3TIX6	Protein Fubp3 OS=Mus musculus GN=Fubp3 PE=1 SV=1	1	3	26	8.11919	-0.299975	31.3198	-4.08728	0.00613847	0.0330696	-2.80344	0.129587	0.682687	1	KO - WT	limma	0.00613847	0.0330696	FALSE	no hit	8.11919
1274	MECR	Q9DCS3	Trans-2-enoyl-CoA reductase, mitochondrial OS=Mus musculus GN=Mecr PE=1 SV=2	1	3	11	7.74465	-0.272254	29.8023	-4.08231	0.00617351	0.0332323	-2.80971	0.130054	0.683465	1	KO - WT	limma	0.00617351	0.0332323	FALSE	no hit	7.74465
1275	POMP	A0A0J9YUI3|A0A0J9YVJ2|Q9CQT5	Proteasome maturation protein OS=Mus musculus GN=Pomp PE=1 SV=1|Proteasome maturation protein OS=Mus musculus GN=Pomp PE=1 SV=1|Proteasome maturation protein OS=Mus musculus GN=Pomp PE=1 SV=1	1	3	4	7.41607	0.282294	28.5674	4.08129	0.00618074	0.0332451	-2.811	0.13015	0.683625	1	KO - WT	limma	0.00618074	0.0332451	FALSE	no hit	7.41607
1276	FAM50A	Q9WV03	Protein FAM50A OS=Mus musculus GN=Fam50a PE=1 SV=1	1	3	11	7.7981	0.273876	29.9971	4.08027	0.00618799	0.0332517	-2.81229	0.130246	0.683785	1	KO - WT	limma	0.00618799	0.0332517	FALSE	no hit	7.7981
1277	RELA	Q04207|Q04207-2	Transcription factor p65 OS=Mus musculus GN=Rela PE=1 SV=1|Isoform p65 delta of Transcription factor p65 OS=Mus musculus GN=Rela	1	3	16	7.85657	-0.27245	30.16	-4.07917	0.00619575	0.0332517	-2.81368	0.130349	0.683956	1	KO - WT	limma	0.00619575	0.0332517	FALSE	no hit	7.85657
1278	HSPB8	Q9JK92	Heat shock protein beta-8 OS=Mus musculus GN=Hspb8 PE=1 SV=1	1	3	3	6.67863	-0.270594	26.9774	-4.07906	0.00619651	0.0332517	-2.81381	0.130359	0.683973	1	KO - WT	limma	0.00619651	0.0332517	FALSE	no hit	6.67863
1279	SKA2	Q9CR46	Spindle and kinetochore-associated protein 2 OS=Mus musculus GN=Ska2 PE=1 SV=1	1	3	2	6.94675	0.353541	25.5483	4.07838	0.0062014	0.0332519	-2.81468	0.130424	0.68408	1	KO - WT	limma	0.0062014	0.0332519	FALSE	no hit	6.94675
1280	DCK	P43346|Q545E8	Deoxycytidine kinase OS=Mus musculus GN=Dck PE=1 SV=1|Deoxycytidine kinase OS=Mus musculus GN=Dck PE=1 SV=1	1	3	8	7.71508	-0.383093	29.6214	-4.07252	0.00624323	0.0334501	-2.82209	0.130977	0.684994	1	KO - WT	limma	0.00624323	0.0334501	FALSE	no hit	7.71508
1281	SSH3	Q8K330|Q8K330-2	Protein phosphatase Slingshot homolog 3 OS=Mus musculus GN=Ssh3 PE=1 SV=1|Isoform 2 of Protein phosphatase Slingshot homolog 3 OS=Mus musculus GN=Ssh3	1	3	4	7.04045	-0.340672	27.316	-4.06658	0.00628594	0.0336367	-2.8296	0.13154	0.685918	1	KO - WT	limma	0.00628594	0.0336367	FALSE	no hit	7.04045
1282	ADH5	P28474|Q6P5I3	Alcohol dehydrogenase class-3 OS=Mus musculus GN=Adh5 PE=1 SV=3|S-(hydroxymethyl)glutathione dehydrogenase OS=Mus musculus GN=Adh5 PE=1 SV=2	1	3	14	8.85119	0.411	31.8813	4.0658	0.00629159	0.0336367	-2.83059	0.131614	0.68604	1	KO - WT	limma	0.00629159	0.0336367	FALSE	no hit	8.85119
1283	MCTS2	Q9CQ21	Malignant T-cell-amplified sequence 2 OS=Mus musculus GN=Mcts2 PE=1 SV=1	1	3	2	7.28334	0.334117	27.3505	4.06563	0.00629277	0.0336367	-2.8308	0.13163	0.686065	1	KO - WT	limma	0.00629277	0.0336367	FALSE	no hit	7.28334
1284	KIAA1161	Q69ZQ1	Uncharacterized family 31 glucosidase KIAA1161 OS=Mus musculus GN=Kiaa1161 PE=1 SV=2	1	3	2	7.58823	-0.433394	26.3174	-4.06271	0.00631392	0.0337234	-2.83449	0.131907	0.686519	1	KO - WT	limma	0.00631392	0.0337234	FALSE	no hit	7.58823
1285	FADS2	Q9Z0R9	Fatty acid desaturase 2 OS=Mus musculus GN=Fads2 PE=1 SV=1	1	3	9	7.71991	-1.27459	28.7779	-4.05859	0.00634391	0.0338572	-2.83971	0.1323	0.687158	1	KO - WT	limma	0.00634391	0.0338572	TRUE	hit	7.71991
1286	PECR	Q3UXD9|Q99MZ7	Peroxisomal trans-2-enoyl-CoA reductase OS=Mus musculus GN=Pecr PE=1 SV=1|Peroxisomal trans-2-enoyl-CoA reductase OS=Mus musculus GN=Pecr PE=1 SV=1	1	3	7	7.57813	-0.301548	29.3895	-4.05546	0.00636677	0.0339117	-2.84367	0.132598	0.687642	1	KO - WT	limma	0.00636677	0.0339117	FALSE	no hit	7.57813
1287	DCAF6	Q9DC22	DDB1- and CUL4-associated factor 6 OS=Mus musculus GN=Dcaf6 PE=1 SV=1	1	3	3	6.58408	-0.348275	26.661	-4.05406	0.00637703	0.0339117	-2.84545	0.132732	0.687858	1	KO - WT	limma	0.00637703	0.0339117	FALSE	no hit	6.58408
1288	NEK9	Q8K1R7	Serine/threonine-protein kinase Nek9 OS=Mus musculus GN=Nek9 PE=1 SV=2	1	3	18	7.45154	0.272854	30.0582	4.05279	0.00638635	0.0339117	-2.84706	0.132853	0.688055	1	KO - WT	limma	0.00638635	0.0339117	FALSE	no hit	7.45154
1289	WDR45B	Q9CR39	WD repeat domain phosphoinositide-interacting protein 3 OS=Mus musculus GN=Wdr45b PE=1 SV=2	1	3	8	7.83258	0.32082	29.5846	4.05269	0.0063871	0.0339117	-2.84719	0.132863	0.68807	1	KO - WT	limma	0.0063871	0.0339117	FALSE	no hit	7.83258
1290	LARP4B	Q6A0A2	La-related protein 4B OS=Mus musculus GN=Larp4b PE=1 SV=2	1	3	18	7.56621	0.272894	29.9927	4.05245	0.00638887	0.0339117	-2.84749	0.132886	0.688107	1	KO - WT	limma	0.00638887	0.0339117	FALSE	no hit	7.56621
1291	ANGEL2	Q8K1C0|Q8K1C0-2	Protein angel homolog 2 OS=Mus musculus GN=Angel2 PE=1 SV=1|Isoform 2 of Protein angel homolog 2 OS=Mus musculus GN=Angel2	1	3	7	7.12463	0.267196	28.4287	4.05238	0.00638942	0.0339117	-2.84759	0.132893	0.688119	1	KO - WT	limma	0.00638942	0.0339117	FALSE	no hit	7.12463
1292	R3HDM1	E9Q9Q2	Protein R3hdm1 OS=Mus musculus GN=R3hdm1 PE=1 SV=1	1	3	2	6.14563	-0.362851	24.6775	-4.05186	0.00639321	0.0339117	-2.84824	0.132942	0.688199	1	KO - WT	limma	0.00639321	0.0339117	FALSE	no hit	6.14563
1293	PRUNE2	Q52KR3	Protein prune homolog 2 OS=Mus musculus GN=Prune2 PE=1 SV=2	1	3	9	6.95892	0.298593	28.0946	4.0518	0.00639367	0.0339117	-2.84832	0.132948	0.688208	1	KO - WT	limma	0.00639367	0.0339117	FALSE	no hit	6.95892
1294	SSSCA1	P56873|Q545N1	Sjoegren syndrome/scleroderma autoantigen 1 homolog OS=Mus musculus GN=Sssca1 PE=1 SV=1|C184S protein OS=Mus musculus GN=Sssca1 PE=1 SV=1	1	3	3	7.71323	-0.360535	29.4963	-4.05081	0.00640094	0.033924	-2.84957	0.133043	0.688361	1	KO - WT	limma	0.00640094	0.033924	FALSE	no hit	7.71323
1295	MARS	Q68FL6	Methionine--tRNA ligase, cytoplasmic OS=Mus musculus GN=Mars PE=1 SV=1	1	3	34	8.38432	0.342186	32.0215	4.04852	0.00641787	0.0339875	-2.85248	0.133263	0.688715	1	KO - WT	limma	0.00641787	0.0339875	FALSE	no hit	8.38432
1296	Q80X32	Q80X32	UPF0461 protein C5orf24 homolog OS=Mus musculus PE=2 SV=1	1	3	4	7.02784	0.388369	27.9547	4.04424	0.00644958	0.034129	-2.85791	0.133674	0.689374	1	KO - WT	limma	0.00644958	0.034129	FALSE	no hit	7.02784
1297	RAET1E	D7F2B6|Q9CZQ6	Retinoic acid early transcript 1E OS=Mus musculus GN=Raet1e PE=1 SV=1|Retinoic acid early-inducible protein 1-epsilon OS=Mus musculus GN=Raet1e PE=1 SV=1	1	3	2	6.58543	-0.32973	26.1925	-4.04201	0.00646617	0.0341905	-2.86074	0.133888	0.689717	1	KO - WT	limma	0.00646617	0.0341905	FALSE	no hit	6.58543
1298	MARC2	Q922Q1	Mitochondrial amidoxime reducing component 2 OS=Mus musculus GN=Marc2 PE=1 SV=1	1	3	13	8.08016	0.395239	30.5061	4.03988	0.00648202	0.0342345	-2.86343	0.134092	0.690044	1	KO - WT	limma	0.00648202	0.0342345	FALSE	no hit	8.08016
1299	CLCN5	B1ATV0	Chloride channel protein OS=Mus musculus GN=Clcn5 PE=1 SV=1	1	3	8	7.47384	-0.26642	27.9832	-4.03955	0.00648449	0.0342345	-2.86385	0.134124	0.690095	1	KO - WT	limma	0.00648449	0.0342345	FALSE	no hit	7.47384
1300	PRDX2	Q61171	Peroxiredoxin-2 OS=Mus musculus GN=Prdx2 PE=1 SV=3	1	3	9	9.07287	0.298355	31.1676	4.03657	0.00650682	0.034326	-2.86764	0.134412	0.690552	1	KO - WT	limma	0.00650682	0.034326	FALSE	no hit	9.07287
1301	NOP2	E9QN31|Q922K7	Probable 28S rRNA (cytosine-C(5))-methyltransferase OS=Mus musculus GN=Nop2 PE=1 SV=1|Probable 28S rRNA (cytosine-C(5))-methyltransferase OS=Mus musculus GN=Nop2 PE=1 SV=1	1	3	27	8.36511	-0.30189	31.7333	-4.02771	0.00657368	0.034652	-2.87889	0.135269	0.691909	1	KO - WT	limma	0.00657368	0.034652	FALSE	no hit	8.36511
1302	ACAT2	Q8CAY6	Acetyl-CoA acetyltransferase, cytosolic OS=Mus musculus GN=Acat2 PE=1 SV=2	1	3	13	8.43949	0.319462	30.0597	4.02213	0.00661618	0.0348493	-2.88599	0.135811	0.692761	1	KO - WT	limma	0.00661618	0.0348493	FALSE	no hit	8.43949
1303	NMNAT3	Q99JR6	Nicotinamide/nicotinic acid mononucleotide adenylyltransferase 3 OS=Mus musculus GN=Nmnat3 PE=1 SV=1	1	3	6	7.22854	0.260661	28.1942	4.0197	0.00663478	0.0349204	-2.88908	0.136047	0.693131	1	KO - WT	limma	0.00663478	0.0349204	FALSE	no hit	7.22854
1304	TEX264	E9Q137	Protein Tex264 OS=Mus musculus GN=Tex264 PE=1 SV=1	1	3	5	7.55505	0.421919	28.8264	4.01881	0.00664164	0.0349298	-2.89022	0.136135	0.693267	1	KO - WT	limma	0.00664164	0.0349298	FALSE	no hit	7.55505
1305	SNAP23	A2AKH4|O09044|Q9D3L3	Synaptosomal-associated protein OS=Mus musculus GN=Snap23 PE=1 SV=1|Synaptosomal-associated protein 23 OS=Mus musculus GN=Snap23 PE=1 SV=1|Synaptosomal-associated protein OS=Mus musculus GN=Snap23 PE=1 SV=1	1	3	11	8.16836	-0.297611	30.4471	-4.01659	0.00665866	0.0349924	-2.89304	0.13635	0.693604	1	KO - WT	limma	0.00665866	0.0349924	FALSE	no hit	8.16836
1306	SPHK2	Q58E38|Q9JIA7	Sphingosine kinase 2 OS=Mus musculus GN=Sphk2 PE=1 SV=1|Sphingosine kinase 2 OS=Mus musculus GN=Sphk2 PE=1 SV=2	1	3	3	6.35663	0.269515	24.8568	4.01274	0.00668842	0.0350939	-2.89794	0.136727	0.69419	1	KO - WT	limma	0.00668842	0.0350939	FALSE	no hit	6.35663
1307	CENPV	Q9CXS4	Centromere protein V OS=Mus musculus GN=Cenpv PE=1 SV=2	1	3	4	6.59185	0.446767	25.6028	4.01257	0.00668971	0.0350939	-2.89816	0.136743	0.694215	1	KO - WT	limma	0.00668971	0.0350939	FALSE	no hit	6.59185
1308	UBE2C	A2A4Z0|Q9D1C1	Ubiquitin-conjugating enzyme E2 C OS=Mus musculus GN=Ube2c PE=1 SV=1|Ubiquitin-conjugating enzyme E2 C OS=Mus musculus GN=Ube2c PE=1 SV=1	1	3	7	7.61464	-0.657285	28.6352	-4.0121	0.00669333	0.0350939	-2.89875	0.136789	0.694286	1	KO - WT	limma	0.00669333	0.0350939	FALSE	candidate	7.61464
1309	ITGB1BP1	O35671|Q3UGH2	Integrin beta-1-binding protein 1 OS=Mus musculus GN=Itgb1bp1 PE=1 SV=1|Integrin beta-1-binding protein 1 OS=Mus musculus GN=Itgb1bp1 PE=1 SV=1	1	3	2	6.50641	0.263109	26.5415	4.01036	0.00670684	0.0351379	-2.90097	0.13696	0.694551	1	KO - WT	limma	0.00670684	0.0351379	FALSE	no hit	6.50641
1310	MSRA	Q9D6Y7|Q9D6Y7-2|Q9D6Y7-3	Mitochondrial peptide methionine sulfoxide reductase OS=Mus musculus GN=Msra PE=1 SV=1|Isoform 2 of Mitochondrial peptide methionine sulfoxide reductase OS=Mus musculus GN=Msra|Isoform 3 of Mitochondrial peptide methionine sulfoxide reductase OS=Mus musculus GN=Msra	1	3	6	7.2413	0.267644	28.3291	4.00888	0.00671834	0.0351396	-2.90286	0.137105	0.694775	1	KO - WT	limma	0.00671834	0.0351396	FALSE	no hit	7.2413
1311	TUBGCP3	P58854	Gamma-tubulin complex component 3 OS=Mus musculus GN=Tubgcp3 PE=1 SV=2	1	3	18	7.48008	0.306184	30.4095	4.00863	0.00672025	0.0351396	-2.90317	0.137129	0.694812	1	KO - WT	limma	0.00672025	0.0351396	FALSE	no hit	7.48008
1312	RRP1B	Q91YK2	Ribosomal RNA processing protein 1 homolog B OS=Mus musculus GN=Rrp1b PE=1 SV=2	1	3	23	7.79203	-0.295465	30.6106	-4.00788	0.00672612	0.0351396	-2.90413	0.137203	0.694927	1	KO - WT	limma	0.00672612	0.0351396	FALSE	no hit	7.79203
1313	RNASET2B|RNASET2	Q5FWA0|Q9CQ01	Protein Rnaset2a OS=Mus musculus GN=Rnaset2b PE=1 SV=1|Ribonuclease T2 OS=Mus musculus GN=Rnaset2 PE=1 SV=1	1	3	3	7.03053	0.262409	27.2325	4.00768	0.00672766	0.0351396	-2.90438	0.137222	0.694957	1	KO - WT	limma	0.00672766	0.0351396	FALSE	no hit	7.03053
1314	SWI5	A0A0A0MQ99	DNA repair protein SWI5 homolog OS=Mus musculus GN=Swi5 PE=1 SV=1	1	3	4	6.64161	-0.275454	25.9502	-4.00655	0.00673645	0.0351587	-2.90582	0.137333	0.695127	1	KO - WT	limma	0.00673645	0.0351587	FALSE	no hit	6.64161
1315	FAM73B	Q8BK03	Mitoguardin-2 OS=Mus musculus GN=Fam73b PE=1 SV=1	1	3	3	6.69874	-0.284201	26.1915	-4.0024	0.00676895	0.0352808	-2.91112	0.137741	0.695756	1	KO - WT	limma	0.00676895	0.0352808	FALSE	no hit	6.69874
1316	0610010K14RIK|BAP18	D3Z687|F6XN97|Q9DCT6|Q9DCT6-2	Protein 0610010K14Rik OS=Mus musculus GN=0610010K14Rik PE=1 SV=2|Protein 0610010K14Rik OS=Mus musculus GN=0610010K14Rik PE=1 SV=1|Chromatin complexes subunit BAP18 OS=Mus musculus GN=Bap18 PE=1 SV=1|Isoform 2 of Chromatin complexes subunit BAP18 OS=Mus musculus GN=Bap18	1	3	3	6.75586	0.318647	26.924	4.00225	0.00677013	0.0352808	-2.91131	0.137756	0.695779	1	KO - WT	limma	0.00677013	0.0352808	FALSE	no hit	6.75586
1317	TBRG4	Q91YM4|Q91YM4-2	Protein TBRG4 OS=Mus musculus GN=Tbrg4 PE=1 SV=1|Isoform 2 of Protein TBRG4 OS=Mus musculus GN=Tbrg4	1	3	12	7.7585	-0.299461	29.7147	-3.99553	0.00682304	0.0355295	-2.91988	0.138418	0.696793	1	KO - WT	limma	0.00682304	0.0355295	FALSE	no hit	7.7585
1318	TFAP2A	A0A0R4J1E6|P34056|P34056-2|P34056-3|P34056-4|Q8BPN4	Transcription factor AP-2-alpha OS=Mus musculus GN=Tfap2a PE=1 SV=1|Transcription factor AP-2-alpha OS=Mus musculus GN=Tfap2a PE=1 SV=2|Isoform 2 of Transcription factor AP-2-alpha OS=Mus musculus GN=Tfap2a|Isoform 3 of Transcription factor AP-2-alpha OS=Mus musculus GN=Tfap2a|Isoform 4 of Transcription factor AP-2-alpha OS=Mus musculus GN=Tfap2a|Transcription factor AP-2, alpha, isoform CRA_c OS…	1	3	5	6.78777	0.274062	27.4801	3.99148	0.00685515	0.0356697	-2.92504	0.138818	0.697402	1	KO - WT	limma	0.00685515	0.0356697	FALSE	no hit	6.78777
1319	AHDC1	Q6PAL7	AT-hook DNA-binding motif-containing protein 1 OS=Mus musculus GN=Ahdc1 PE=1 SV=1	1	3	3	6.70725	-0.327251	26.143	-3.98605	0.00689851	0.0358681	-2.93198	0.139356	0.698218	1	KO - WT	limma	0.00689851	0.0358681	FALSE	no hit	6.70725
1320	PNPLA2	Q8BJ56|Q8BJ56-3	Patatin-like phospholipase domain-containing protein 2 OS=Mus musculus GN=Pnpla2 PE=1 SV=1|Isoform 3 of Patatin-like phospholipase domain-containing protein 2 OS=Mus musculus GN=Pnpla2	1	3	5	6.94784	0.442992	27.2174	3.98334	0.00692019	0.0359536	-2.93544	0.139625	0.698624	1	KO - WT	limma	0.00692019	0.0359536	FALSE	no hit	6.94784
1321	STK25	Q9Z2W1	Serine/threonine-protein kinase 25 OS=Mus musculus GN=Stk25 PE=1 SV=2	1	3	5	7.19823	-0.475531	28.6211	-3.97957	0.00695056	0.0360411	-2.94025	0.14	0.699188	1	KO - WT	limma	0.00695056	0.0360411	FALSE	no hit	7.19823
1322	ZNF131	Q8K3J5|Q8K3J5-2	Zinc finger protein 131 OS=Mus musculus GN=Znf131 PE=1 SV=1|Isoform 2 of Zinc finger protein 131 OS=Mus musculus GN=Znf131	1	3	3	6.15806	0.535018	25.0772	3.9786	0.00695843	0.0360411	-2.9415	0.140097	0.699334	1	KO - WT	limma	0.00695843	0.0360411	FALSE	no hit	6.15806
1323	USP9X	G3UY52|P70398|Q4FE56	Probable ubiquitin carboxyl-terminal hydrolase FAF-X (Fragment) OS=Mus musculus GN=Usp9x PE=1 SV=1|Probable ubiquitin carboxyl-terminal hydrolase FAF-X OS=Mus musculus GN=Usp9x PE=1 SV=2|Probable ubiquitin carboxyl-terminal hydrolase FAF-X OS=Mus musculus GN=Usp9x PE=1 SV=1	1	3	71	8.14182	0.293417	32.7696	3.9781	0.00696246	0.0360411	-2.94214	0.140146	0.699408	1	KO - WT	limma	0.00696246	0.0360411	FALSE	no hit	8.14182
1324	POLR1E	Q8K202|Q8K202-2	DNA-directed RNA polymerase I subunit RPA49 OS=Mus musculus GN=Polr1e PE=1 SV=2|Isoform 2 of DNA-directed RNA polymerase I subunit RPA49 OS=Mus musculus GN=Polr1e	1	3	11	7.41737	-0.266959	29.62	-3.9781	0.00696251	0.0360411	-2.94214	0.140147	0.699409	1	KO - WT	limma	0.00696251	0.0360411	FALSE	no hit	7.41737
1325	PHYHIPL	Q8BGT8	Phytanoyl-CoA hydroxylase-interacting protein-like OS=Mus musculus GN=Phyhipl PE=1 SV=1	1	3	13	7.73853	-0.566675	30.2118	-3.97749	0.00696744	0.0360411	-2.94292	0.140208	0.6995	1	KO - WT	limma	0.00696744	0.0360411	FALSE	no hit	7.73853
1326	GPT2	Q8BGT5	Alanine aminotransferase 2 OS=Mus musculus GN=Gpt2 PE=1 SV=1	1	3	11	7.38938	0.386994	29.6669	3.97735	0.00696858	0.0360411	-2.9431	0.140222	0.699521	1	KO - WT	limma	0.00696858	0.0360411	FALSE	no hit	7.38938
1327	PHIP	F8VQ93|Q8VDD9	PH-interacting protein OS=Mus musculus GN=Phip PE=1 SV=1|PH-interacting protein OS=Mus musculus GN=Phip PE=1 SV=2	1	3	35	7.47617	-0.257452	30.9204	-3.97394	0.00699624	0.0361569	-2.94746	0.140562	0.70003	1	KO - WT	limma	0.00699624	0.0361569	FALSE	no hit	7.47617
1328	VDAC2	G3UX26	Voltage-dependent anion-selective channel protein 2 (Fragment) OS=Mus musculus GN=Vdac2 PE=1 SV=1	1	3	14	8.76731	0.293879	31.8094	3.97163	0.00701504	0.0362267	-2.95041	0.140792	0.700374	1	KO - WT	limma	0.00701504	0.0362267	FALSE	no hit	8.76731
1329	UBE3D	Q8BX13	E3 ubiquitin-protein ligase E3D OS=Mus musculus GN=Ube3d PE=2 SV=1	1	3	3	6.55829	0.366953	26.4774	3.9683	0.00704224	0.0363399	-2.95467	0.141126	0.70087	1	KO - WT	limma	0.00704224	0.0363399	FALSE	no hit	6.55829
1330	EVI5L	H3BKQ3|H3BL92	Protein Evi5l OS=Mus musculus GN=Evi5l PE=1 SV=1|Protein Evi5l OS=Mus musculus GN=Evi5l PE=1 SV=1	1	3	2	5.92071	0.311596	25.0567	3.9647	0.00707187	0.0364653	-2.95929	0.141487	0.701407	1	KO - WT	limma	0.00707187	0.0364653	FALSE	no hit	5.92071
1331	ARFGAP2	Q99K28|Q99K28-2	ADP-ribosylation factor GTPase-activating protein 2 OS=Mus musculus GN=Arfgap2 PE=1 SV=1|Isoform 2 of ADP-ribosylation factor GTPase-activating protein 2 OS=Mus musculus GN=Arfgap2	1	3	17	7.94703	-0.277614	30.6976	-3.96131	0.00709984	0.0365821	-2.96363	0.141828	0.70191	1	KO - WT	limma	0.00709984	0.0365821	FALSE	no hit	7.94703
1332	RSL1D1	Q8BVY0	Ribosomal L1 domain-containing protein 1 OS=Mus musculus GN=Rsl1d1 PE=1 SV=1	1	3	17	8.45933	-0.267589	31.0469	-3.95982	0.00711216	0.0365881	-2.96554	0.141978	0.702131	1	KO - WT	limma	0.00711216	0.0365881	FALSE	no hit	8.45933
1333	SLAIN2	Q8CI08|Q8CI08-2	SLAIN motif-containing protein 2 OS=Mus musculus GN=Slain2 PE=1 SV=2|Isoform 2 of SLAIN motif-containing protein 2 OS=Mus musculus GN=Slain2	1	3	10	7.02486	-0.372293	28.8836	-3.95848	0.00712322	0.0365881	-2.96724	0.142112	0.702329	1	KO - WT	limma	0.00712322	0.0365881	FALSE	no hit	7.02486
1334	ANXA4	P97429	Annexin A4 OS=Mus musculus GN=Anxa4 PE=1 SV=4	1	3	25	8.58388	0.270278	31.6479	3.9583	0.00712477	0.0365881	-2.96748	0.142131	0.702356	1	KO - WT	limma	0.00712477	0.0365881	FALSE	no hit	8.58388
1335	VPS4B	P46467|Q3TN07	Vacuolar protein sorting-associated protein 4B OS=Mus musculus GN=Vps4b PE=1 SV=2|Vacuolar protein sorting 4b (Yeast) OS=Mus musculus GN=Vps4b PE=1 SV=1	1	3	17	7.98803	-0.266608	30.6548	-3.95812	0.00712622	0.0365881	-2.96771	0.142149	0.702382	1	KO - WT	limma	0.00712622	0.0365881	FALSE	no hit	7.98803
1336	DOCK6	E9QPN7|Q8VDR9	Dedicator of cytokinesis protein 6 OS=Mus musculus GN=Dock6 PE=1 SV=1|Dedicator of cytokinesis protein 6 OS=Mus musculus GN=Dock6 PE=1 SV=4	1	3	16	7.40445	0.312015	28.9343	3.95795	0.00712769	0.0365881	-2.96793	0.142166	0.702408	1	KO - WT	limma	0.00712769	0.0365881	FALSE	no hit	7.40445
1337	CPNE1	Q8C166	Copine-1 OS=Mus musculus GN=Cpne1 PE=1 SV=1	1	3	13	8.29537	-0.321331	30.4383	-3.94735	0.00721626	0.0369999	-2.98152	0.143237	0.703974	1	KO - WT	limma	0.00721626	0.0369999	FALSE	no hit	8.29537
1338	CDC37L1	Q9CZP7|Q9CZP7-2|Q9CZP7-3|Q9CZP7-4	Hsp90 co-chaperone Cdc37-like 1 OS=Mus musculus GN=Cdc37l1 PE=1 SV=1|Isoform 2 of Hsp90 co-chaperone Cdc37-like 1 OS=Mus musculus GN=Cdc37l1|Isoform 3 of Hsp90 co-chaperone Cdc37-like 1 OS=Mus musculus GN=Cdc37l1|Isoform 4 of Hsp90 co-chaperone Cdc37-like 1 OS=Mus musculus GN=Cdc37l1	1	3	6	7.07514	-0.333367	28.4487	-3.94706	0.00721871	0.0369999	-2.98189	0.143266	0.704017	1	KO - WT	limma	0.00721871	0.0369999	FALSE	no hit	7.07514
1339	GNB4	P29387	Guanine nucleotide-binding protein subunit beta-4 OS=Mus musculus GN=Gnb4 PE=1 SV=4	1	3	2	6.83987	0.466816	26.8399	3.94618	0.00722615	0.0370093	-2.98302	0.143356	0.704147	1	KO - WT	limma	0.00722615	0.0370093	FALSE	no hit	6.83987
1340	CFL1	P18760	Cofilin-1 OS=Mus musculus GN=Cfl1 PE=1 SV=3	1	3	16	9.15401	-0.270646	32.9903	-3.94519	0.00723447	0.0370093	-2.98429	0.143456	0.704292	1	KO - WT	limma	0.00723447	0.0370093	FALSE	no hit	9.15401
1341	GIT2	E9PVA6	ARF GTPase-activating protein GIT2 OS=Mus musculus GN=Git2 PE=1 SV=1	1	3	12	7.62493	0.32083	29.0583	3.94493	0.00723673	0.0370093	-2.98463	0.143483	0.704332	1	KO - WT	limma	0.00723673	0.0370093	FALSE	no hit	7.62493
1342	CARNMT1	Q80UY1	Carnosine N-methyltransferase OS=Mus musculus GN=Carnmt1 PE=1 SV=1	1	3	8	7.57257	-0.344219	29.3416	-3.94372	0.00724694	0.0370325	-2.98618	0.143606	0.70451	1	KO - WT	limma	0.00724694	0.0370325	FALSE	no hit	7.57257
1343	RAB21	P35282|Q0PD35	Ras-related protein Rab-21 OS=Mus musculus GN=Rab21 PE=1 SV=4|RAB21, member RAS oncogene family OS=Mus musculus GN=Rab21 PE=1 SV=1	1	3	8	7.86571	0.285272	29.6419	3.94291	0.00725379	0.0370325	-2.98722	0.143688	0.704629	1	KO - WT	limma	0.00725379	0.0370325	FALSE	no hit	7.86571
1344	COQ4	B9EID1|Q8BGB8	Ubiquinone biosynthesis protein COQ4 homolog, mitochondrial OS=Mus musculus GN=Coq4 PE=1 SV=1|Ubiquinone biosynthesis protein COQ4 homolog, mitochondrial OS=Mus musculus GN=Coq4 PE=1 SV=1	1	3	3	6.20874	-0.291616	27.2391	-3.94248	0.00725746	0.0370325	-2.98777	0.143732	0.704692	1	KO - WT	limma	0.00725746	0.0370325	FALSE	no hit	6.20874
1345	TBC1D23	Q8K0F1	TBC1 domain family member 23 OS=Mus musculus GN=Tbc1d23 PE=1 SV=1	1	3	2	6.78235	-0.293407	26.5587	-3.94024	0.00727645	0.0371018	-2.99065	0.143959	0.705021	1	KO - WT	limma	0.00727645	0.0371018	FALSE	no hit	6.78235
1346	NSF	P46460	Vesicle-fusing ATPase OS=Mus musculus GN=Nsf PE=1 SV=2	1	3	31	8.39277	0.30193	31.887	3.93818	0.00729392	0.0371632	-2.99329	0.144168	0.705323	1	KO - WT	limma	0.00729392	0.0371632	FALSE	no hit	8.39277
1347	TMEM126B	Q9D1R1	Complex I assembly factor TMEM126B, mitochondrial OS=Mus musculus GN=Tmem126b PE=1 SV=1	1	3	2	6.86186	0.398908	27.1445	3.93715	0.0073027	0.0371804	-2.99461	0.144273	0.705474	1	KO - WT	limma	0.0073027	0.0371804	FALSE	no hit	6.86186
1348	SH3BP4	Q921I6	SH3 domain-binding protein 4 OS=Mus musculus GN=Sh3bp4 PE=1 SV=1	1	3	19	7.65701	-0.27005	30.0054	-3.93617	0.00731114	0.0371957	-2.99588	0.144374	0.705619	1	KO - WT	limma	0.00731114	0.0371957	FALSE	no hit	7.65701
1349	MVB12A	Q78HU3	Multivesicular body subunit 12A OS=Mus musculus GN=Mvb12a PE=1 SV=1	1	3	6	7.68595	0.256299	29.3583	3.93217	0.00734537	0.0373422	-3.00101	0.144782	0.706205	1	KO - WT	limma	0.00734537	0.0373422	FALSE	no hit	7.68595
1350	BSDC1	Q80Y55	BSD domain-containing protein 1 OS=Mus musculus GN=Bsdc1 PE=1 SV=1	1	3	2	6.63368	-0.484706	25.4681	-3.93048	0.00735989	0.0373882	-3.00318	0.144955	0.706452	1	KO - WT	limma	0.00735989	0.0373882	FALSE	no hit	6.63368
1351	POGZ	B9EIG6|D3YUW8|D3YUX1|Q0VGT3|Q8BZH4	Pogo transposable element with ZNF domain OS=Mus musculus GN=Pogz PE=1 SV=1|Pogo transposable element with ZNF domain OS=Mus musculus GN=Pogz PE=1 SV=1|Pogo transposable element with ZNF domain OS=Mus musculus GN=Pogz PE=1 SV=1|Pogo transposable element with ZNF domain OS=Mus musculus GN=Pogz PE=1 SV=1|Pogo transposable element with ZNF domain OS=Mus musculus GN=Pogz PE=1 SV=2	1	3	30	7.62712	0.268846	31.0062	3.92562	0.00740181	0.0375734	-3.00943	0.145452	0.707162	1	KO - WT	limma	0.00740181	0.0375734	FALSE	no hit	7.62712
1352	PPIL3	Q9D6L8	Peptidyl-prolyl cis-trans isomerase-like 3 OS=Mus musculus GN=Ppil3 PE=1 SV=1	1	3	6	7.4018	-0.31244	29.172	-3.92372	0.00741832	0.0376293	-3.01188	0.145647	0.70744	1	KO - WT	limma	0.00741832	0.0376293	FALSE	no hit	7.4018
1353	THOC7	Q7TMY4	THO complex subunit 7 homolog OS=Mus musculus GN=Thoc7 PE=1 SV=2	1	3	12	7.47071	0.263516	29.444	3.92105	0.00744158	0.0377194	-3.01532	0.145922	0.70783	1	KO - WT	limma	0.00744158	0.0377194	FALSE	no hit	7.47071
1354	PPT1	O88531|Q3U6J9	Palmitoyl-protein thioesterase 1 OS=Mus musculus GN=Ppt1 PE=1 SV=2|Palmitoyl-protein thioesterase 1 OS=Mus musculus GN=Ppt1 PE=1 SV=1	1	3	6	7.50553	0.505481	28.4803	3.91893	0.00746009	0.0377853	-3.01805	0.14614	0.708139	1	KO - WT	limma	0.00746009	0.0377853	FALSE	no hit	7.50553
1355	UHRF2	Q7TMI3	E3 ubiquitin-protein ligase UHRF2 OS=Mus musculus GN=Uhrf2 PE=1 SV=1	1	3	8	7.6397	-0.319574	29.1263	-3.91641	0.00748213	0.037869	-3.02129	0.1464	0.708505	1	KO - WT	limma	0.00748213	0.037869	FALSE	no hit	7.6397
1356	FAM193A	M0QWZ1	Protein FAM193A OS=Mus musculus GN=Fam193a PE=1 SV=1	1	3	7	7.33889	-0.333609	27.9465	-3.91431	0.00750055	0.0379342	-3.02399	0.146616	0.70881	1	KO - WT	limma	0.00750055	0.0379342	FALSE	no hit	7.33889
1357	LIMCH1	D3YU22|Q3UH68	LIM and calponin homology domains-containing protein 1 OS=Mus musculus GN=Limch1 PE=1 SV=1|LIM and calponin homology domains-containing protein 1 OS=Mus musculus GN=Limch1 PE=1 SV=2	1	3	3	5.72177	-0.306779	24.3703	-3.91212	0.00751979	0.0379827	-3.02681	0.146842	0.709127	1	KO - WT	limma	0.00751979	0.0379827	FALSE	no hit	5.72177
1358	ALDH3A2	B1ATI0|B1AV77|P47740	Aldehyde dehydrogenase OS=Mus musculus GN=Aldh3a2 PE=1 SV=1|Aldehyde dehydrogenase OS=Mus musculus GN=Aldh3a2 PE=1 SV=1|Fatty aldehyde dehydrogenase OS=Mus musculus GN=Aldh3a2 PE=1 SV=2	1	3	18	7.90046	0.286611	30.9094	3.91196	0.00752121	0.0379827	-3.02702	0.146858	0.709151	1	KO - WT	limma	0.00752121	0.0379827	FALSE	no hit	7.90046
1359	NKTR	P30415	NK-tumor recognition protein OS=Mus musculus GN=Nktr PE=1 SV=4	1	3	11	7.31734	0.271991	30.1231	3.90926	0.00754507	0.038074	-3.0305	0.147138	0.709543	1	KO - WT	limma	0.00754507	0.038074	FALSE	no hit	7.31734
1360	DYNC1I2	A2BFF7|A2BFF9|O88487|Q3TPJ8	Cytoplasmic dynein 1 intermediate chain 2 OS=Mus musculus GN=Dync1i2 PE=1 SV=1|Cytoplasmic dynein 1 intermediate chain 2 OS=Mus musculus GN=Dync1i2 PE=1 SV=1|Cytoplasmic dynein 1 intermediate chain 2 OS=Mus musculus GN=Dync1i2 PE=1 SV=1|Cytoplasmic dynein 1 intermediate chain 2 OS=Mus musculus GN=Dync1i2 PE=1 SV=1	1	3	19	8.52513	0.255718	30.6936	3.90772	0.00755866	0.038074	-3.03247	0.147297	0.709765	1	KO - WT	limma	0.00755866	0.038074	FALSE	no hit	8.52513
1361	TUBG1	P83887|Q6F4J1	Tubulin gamma-1 chain OS=Mus musculus GN=Tubg1 PE=1 SV=1|Tubulin gamma chain OS=Mus musculus GN=Tubg1 PE=1 SV=1	1	3	12	7.74493	0.270026	29.752	3.90749	0.0075607	0.038074	-3.03277	0.14732	0.709798	1	KO - WT	limma	0.0075607	0.038074	FALSE	no hit	7.74493
1362	TP53|TRP53	P02340|Q549C9	Cellular tumor antigen p53 OS=Mus musculus GN=Tp53 PE=1 SV=3|Cellular tumor antigen p53 OS=Mus musculus GN=Trp53 PE=1 SV=1	1	3	25	8.5796	0.299669	32.0483	3.9074	0.00756151	0.038074	-3.03289	0.14733	0.709811	1	KO - WT	limma	0.00756151	0.038074	FALSE	no hit	8.5796
1363	PAFAH1B3	Q3TJC2|Q61205	Platelet-activating factor acetylhydrolase IB subunit gamma OS=Mus musculus GN=Pafah1b3 PE=1 SV=1|Platelet-activating factor acetylhydrolase IB subunit gamma OS=Mus musculus GN=Pafah1b3 PE=1 SV=1	1	3	8	8.11098	0.291819	28.8889	3.9045	0.00758731	0.0381759	-3.03663	0.147631	0.710232	1	KO - WT	limma	0.00758731	0.0381759	FALSE	no hit	8.11098
1364	METTL21A	Q9CQL0	Protein N-lysine methyltransferase METTL21A OS=Mus musculus GN=Mettl21A PE=2 SV=1	1	3	2	6.60113	-0.398961	25.4756	-3.90351	0.0075961	0.0381843	-3.0379	0.147733	0.710374	1	KO - WT	limma	0.0075961	0.0381843	FALSE	no hit	6.60113
1365	NEU1	O35657|Q3UL64	Sialidase-1 OS=Mus musculus GN=Neu1 PE=1 SV=1|Neuraminidase 1, isoform CRA_a OS=Mus musculus GN=Neu1 PE=1 SV=1	1	3	5	7.42312	-0.443606	28.5169	-3.90306	0.00760011	0.0381843	-3.03848	0.14778	0.710439	1	KO - WT	limma	0.00760011	0.0381843	FALSE	no hit	7.42312
1366	DCAF15	Q6PFH3|Q6PFH3-2	DDB1- and CUL4-associated factor 15 OS=Mus musculus GN=Dcaf15 PE=2 SV=1|Isoform 2 of DDB1- and CUL4-associated factor 15 OS=Mus musculus GN=Dcaf15	1	3	4	6.678	-0.467252	27.3868	-3.89951	0.00763183	0.0383156	-3.04306	0.148148	0.710952	1	KO - WT	limma	0.00763183	0.0383156	FALSE	no hit	6.678
1367	FKBP8	O35465-2	Isoform 2 of Peptidyl-prolyl cis-trans isomerase FKBP8 OS=Mus musculus GN=Fkbp8	1	3	12	8.17341	-0.326471	30.6932	-3.89676	0.00765658	0.0384117	-3.04662	0.148435	0.711349	1	KO - WT	limma	0.00765658	0.0384117	FALSE	no hit	8.17341
1368	PKN2	G3UXH4|Q8BWW9	Serine/threonine-protein kinase N2 OS=Mus musculus GN=Pkn2 PE=1 SV=1|Serine/threonine-protein kinase N2 OS=Mus musculus GN=Pkn2 PE=1 SV=3	1	3	29	7.75197	0.260025	31.2723	3.89471	0.00767501	0.038476	-3.04926	0.148649	0.711644	1	KO - WT	limma	0.00767501	0.038476	FALSE	no hit	7.75197
1369	FAAP100	A2ACJ2	Fanconi anemia core complex-associated protein 100 OS=Mus musculus GN=Faap100 PE=2 SV=1	1	3	6	6.69685	0.25838	27.3179	3.89192	0.00770024	0.0385223	-3.05286	0.14894	0.712046	1	KO - WT	limma	0.00770024	0.0385223	FALSE	no hit	6.69685
1370	TBC1D17	Q8BYH7	TBC1 domain family member 17 OS=Mus musculus GN=Tbc1d17 PE=1 SV=2	1	3	10	7.55335	0.274471	28.6672	3.89155	0.00770357	0.0385223	-3.05334	0.148979	0.712098	1	KO - WT	limma	0.00770357	0.0385223	FALSE	no hit	7.55335
1371	CNPY4	Q8BQ47	Protein canopy homolog 4 OS=Mus musculus GN=Cnpy4 PE=1 SV=1	1	3	9	7.44622	0.386883	28.9105	3.89148	0.00770421	0.0385223	-3.05343	0.148986	0.712109	1	KO - WT	limma	0.00770421	0.0385223	FALSE	no hit	7.44622
1372	PPP1R12C	Q3UMT1	Protein phosphatase 1 regulatory subunit 12C OS=Mus musculus GN=Ppp1r12c PE=1 SV=1	1	3	7	6.81928	0.376912	27.7378	3.8907	0.00771126	0.0385223	-3.05443	0.149067	0.71222	1	KO - WT	limma	0.00771126	0.0385223	FALSE	no hit	6.81928
1373	IGF2BP3	Q9CPN8	Insulin-like growth factor 2 mRNA-binding protein 3 OS=Mus musculus GN=Igf2bp3 PE=1 SV=1	1	3	19	7.62245	-0.291043	30.3958	-3.89058	0.00771233	0.0385223	-3.05459	0.14908	0.712237	1	KO - WT	limma	0.00771233	0.0385223	FALSE	no hit	7.62245
[truncated: 5,485 more rows]

## Sheet: upregulated proteins
gene_name	protein_id	description	logFC
IFI30	Q9ESY9	Gamma-interferon-inducible lysosomal thiol reductase OS=Mus musculus GN=Ifi30 PE=1 SV=3	0.5002
[truncated: 294 more rows]

## Sheet: dowregulated proteins
Gene name	protein_id	description	logFC
[truncated: 295 more rows]

## Sheet: Sheet1
List of all proteins analyzed by Limma and list of upregulated and downregulated proteins based on Limma analysis. log2>0.5 for 295 upregulated proteins, log2<-0.5 for 296 downregulated proteins. The table includes gene names, protein IDs and descriptions.
